# Supplementary material for: Comprehensive leaf size traits dataset for seven plant species from digitised herbarium specimen images covering more than two centuries
Source: Biodivers Data J. 2021 Jul 13;9:e69806. doi: 10.3897/BDJ.9.e69806 (PMC8292298; doi:10.3897/BDJ.9.e69806)
Supplement: Supplementary material 1 — Metadata from iDigBio and GBIF [file bdj-09-e69806-s001.csv]

RowID	ImageID	SpecimenID	Institutioncode	Catalognumber	Phylum	Class	Order	Family	iDigBio scientificName (given)	iDigBio scientificName (accepted)	GBIF Backbone Taxonomy scientific name for iDigBio records	GBIF scientificName (given)	GBIF scientificName (accepted)	GBIF Backbone Taxonomy scientific name for GBIF records	Binomial species name for aggregation	Latitude (from iDigBio and GBIF)	Longitude (from iDigBio and GBIF)	Sampling date	Source	UUID	GBIFID	AccessURL
1	ypm_yu.053239_1_Salix bebbiana	ypm_yu.053239	ypm	yu.053239	Tracheophyta	Magnoliopsida	Malpighiales	Salicaceae	salix bebbiana	Salix bebbiana	Salix bebbiana Sarg.	Salix bebbiana Sarg.	Salix bebbiana Sarg.	Salix bebbiana Sarg.	Salix bebbiana	41.407	-72.9316	1858-07-17	iDigBio and GBIF	0820ddac-7c98-418d-b52b-7f54c65943d1	1039015392.0	http://deliver.odai.yale.edu/content/repository/YPM/id/199299/format/3
2	university of massachusetts_371181_1_Salix bebbiana	university of massachusetts_371181	university of massachusetts	371181	Tracheophyta	Magnoliopsida	Malpighiales	Salicaceae	salix bebbiana	Salix bebbiana	Salix bebbiana Sarg.	NA	NA	NA	Salix bebbiana	42.36447	-72.50686	1872-04-30	iDigBio	85ce72bc-52f6-467d-89d7-e83e62b5308b	NA	https://bisque.cyverse.org/image_service/00-Xep5Xb9UVNztpJHcxegdJb
3	university of massachusetts_371163_1_Salix bebbiana	university of massachusetts_371163	university of massachusetts	371163	Tracheophyta	Magnoliopsida	Malpighiales	Salicaceae	salix bebbiana	Salix bebbiana	Salix bebbiana Sarg.	NA	NA	NA	Salix bebbiana	42.36447	-72.50686	1872-04-30	iDigBio	c54d0695-0d1e-4d3d-8d80-a39ceb886d73	NA	https://bisque.cyverse.org/image_service/00-e2JkC5uVXisJ8AwNvDF9F7
4	university of massachusetts_371203_1_Salix bebbiana	university of massachusetts_371203	university of massachusetts	371203	Tracheophyta	Magnoliopsida	Malpighiales	Salicaceae	salix bebbiana	Salix bebbiana	Salix bebbiana Sarg.	NA	NA	NA	Salix bebbiana	42.36447	-72.50686	1872-04-30	iDigBio	ff122b75-9956-4d5d-8156-b0ace0f2ceda	NA	https://bisque.cyverse.org/image_service/00-76XNEV72ZhXC4uGVpyojqE
5	university of massachusetts_371176_1_Salix bebbiana	university of massachusetts_371176	university of massachusetts	371176	Tracheophyta	Magnoliopsida	Malpighiales	Salicaceae	salix bebbiana	Salix bebbiana	Salix bebbiana Sarg.	NA	NA	NA	Salix bebbiana	42.36447	-72.50686	1872-05-31	iDigBio	142dcc07-5cc3-4d4c-b617-b357b2eecd83	NA	https://bisque.cyverse.org/image_service/00-3D2823XaqPBQrd6dJExDtP
6	university of vermont_uvmvt057113_1_Salix bebbiana	university of vermont_uvmvt057113	university of vermont	uvmvt057113	Tracheophyta	Magnoliopsida	Malpighiales	Salicaceae	salix bebbiana	Salix bebbiana	Salix bebbiana Sarg.	Salix bebbiana Sarg.	Salix bebbiana Sarg.	Salix bebbiana Sarg.	Salix bebbiana	44.30894	-73.23596	1876-05-26	iDigBio and GBIF	3df8b7c7-46bf-4011-b5cf-689809aa042b	2573057951.0	https://bisque.cyverse.org/image_service/00-Zs3NqrNMYkhxCG88fDmD7M
7	vt_uvmvt078616_1_Salix bebbiana	vt_uvmvt078616	vt	uvmvt078616	Tracheophyta	Magnoliopsida	Malpighiales	Salicaceae	salix bebbiana	Salix bebbiana	Salix bebbiana Sarg.	Salix bebbiana Sarg.	Salix bebbiana Sarg.	Salix bebbiana Sarg.	Salix bebbiana	44.30894	-73.23596	1876-05-20	iDigBio and GBIF	55c171a2-7e61-4d43-892f-deeca268f2fc	2573087214.0	https://bisque.cyverse.org/image_service/00-HQNyTbaxKTJafpfxekuKwn
8	vt_uvmvt078617_1_Salix bebbiana	vt_uvmvt078617	vt	uvmvt078617	Tracheophyta	Magnoliopsida	Malpighiales	Salicaceae	salix bebbiana	Salix bebbiana	Salix bebbiana Sarg.	Salix bebbiana Sarg.	Salix bebbiana Sarg.	Salix bebbiana Sarg.	Salix bebbiana	44.30894	-73.23596	1876-05-26	iDigBio and GBIF	a23112e8-5d16-4d33-867a-d2a4261593e3	2573115762.0	https://bisque.cyverse.org/image_service/00-PpqaAWMdQndjWu7VtD7uTm
9	vt_uvmvt057112_1_Salix bebbiana	vt_uvmvt057112	vt	uvmvt057112	Tracheophyta	Magnoliopsida	Malpighiales	Salicaceae	salix bebbiana	Salix bebbiana	Salix bebbiana Sarg.	Salix bebbiana Sarg.	Salix bebbiana Sarg.	Salix bebbiana Sarg.	Salix bebbiana	44.30894	-73.23596	1876-02-06	iDigBio and GBIF	cccda73f-4b7b-418d-b8f8-5ac87c01821b	2573117019.0	https://bisque.cyverse.org/image_service/00-9BVBcv2T5oxaxCXUMujbrg
10	wis_v0315998wis_1_Salix bebbiana	wis_v0315998wis	wis	v0315998wis	Tracheophyta	Magnoliopsida	Malpighiales	Salicaceae	salix bebbiana	Salix bebbiana	Salix bebbiana Sarg.	NA	NA	NA	Salix bebbiana	42.443542	-76.505533	1878-04-24	iDigBio	23af9606-d1f8-470d-a894-ecb9f300425c	NA	http://storage.idigbio.org/wis/aquatic/v0315/v0315998WIS_lg.jpg
11	wis_v0316090wis_1_Salix bebbiana	wis_v0316090wis	wis	v0316090wis	Tracheophyta	Magnoliopsida	Malpighiales	Salicaceae	salix bebbiana	Salix bebbiana	Salix bebbiana Sarg.	NA	NA	NA	Salix bebbiana	42.443542	-76.505533	1878-04-18	iDigBio	5e28b41d-9f72-43f2-a90e-e2a144d5f83b	NA	http://storage.idigbio.org/wis/aquatic/v0316/v0316090WIS_lg.jpg
12	university of vermont_uvmvt057125_1_Salix bebbiana	university of vermont_uvmvt057125	university of vermont	uvmvt057125	Tracheophyta	Magnoliopsida	Malpighiales	Salicaceae	salix bebbiana	Salix bebbiana	Salix bebbiana Sarg.	Salix bebbiana Sarg.	Salix bebbiana Sarg.	Salix bebbiana Sarg.	Salix bebbiana	44.0044	-73.12177	1878-11-04	iDigBio and GBIF	d2119aff-bb60-4892-b664-05b3ce4af7e2	2573062287.0	https://bisque.cyverse.org/image_service/00-Q6H9bkEnRzwq6BP7V9FWzG
13	brown_pbru00015549_1_Salix bebbiana	brown_pbru00015549	brown	pbru00015549	Tracheophyta	Magnoliopsida	Malpighiales	Salicaceae	salix bebbiana	Salix bebbiana	Salix bebbiana Sarg.	NA	NA	NA	Salix bebbiana	41.62909	-71.66702	1878-02-05	iDigBio	14009acd-1e48-4050-8745-2e262c8dcd28	NA	https://bisque.cyverse.org/image_service/00-nbu7nNAfh3PF6uLeAG9o3b
14	brown_pbru00015548_1_Salix bebbiana	brown_pbru00015548	brown	pbru00015548	Tracheophyta	Magnoliopsida	Malpighiales	Salicaceae	salix bebbiana	Salix bebbiana	Salix bebbiana Sarg.	NA	NA	NA	Salix bebbiana	41.62909	-71.66702	1878-02-05	iDigBio	212cfe38-2e50-46ee-96f2-bdb8f63d4c65	NA	https://bisque.cyverse.org/image_service/00-2VNrGzBBd5gpTsyhVv9TBL
15	vt_uvmvt057128_1_Salix bebbiana	vt_uvmvt057128	vt	uvmvt057128	Tracheophyta	Magnoliopsida	Malpighiales	Salicaceae	salix bebbiana	Salix bebbiana	Salix bebbiana Sarg.	Salix bebbiana Sarg.	Salix bebbiana Sarg.	Salix bebbiana Sarg.	Salix bebbiana	44.0044	-73.12177	1878-05-18	iDigBio and GBIF	40e0f545-df1f-4b81-b753-36b5a19ca109	2573072882.0	https://bisque.cyverse.org/image_service/00-VnNs6iLkGWkazwPMuSSuEB
16	vt_uvmvt057127_1_Salix bebbiana	vt_uvmvt057127	vt	uvmvt057127	Tracheophyta	Magnoliopsida	Malpighiales	Salicaceae	salix bebbiana	Salix bebbiana	Salix bebbiana Sarg.	Salix bebbiana Sarg.	Salix bebbiana Sarg.	Salix bebbiana Sarg.	Salix bebbiana	44.0044	-73.12177	1879-09-18	iDigBio and GBIF	b6875859-11b0-4843-a1e1-1f2290de0d0f	2573114673.0	https://bisque.cyverse.org/image_service/00-69NsVDCAJgtK5oiH2q9SHf
17	university of massachusetts_371177_1_Salix bebbiana	university of massachusetts_371177	university of massachusetts	371177	Tracheophyta	Magnoliopsida	Malpighiales	Salicaceae	salix bebbiana	Salix bebbiana	Salix bebbiana Sarg.	NA	NA	NA	Salix bebbiana	42.36447	-72.50686	1881-06-05	iDigBio	26ebbf13-ae7c-4577-a31e-36ebed221915	NA	https://bisque.cyverse.org/image_service/00-VtngG4gkNzDrAGpX3KvhPk
18	university of vermont_uvmvt057126_1_Salix bebbiana	university of vermont_uvmvt057126	university of vermont	uvmvt057126	Tracheophyta	Magnoliopsida	Malpighiales	Salicaceae	salix bebbiana	Salix bebbiana	Salix bebbiana Sarg.	Salix bebbiana Sarg.	Salix bebbiana Sarg.	Salix bebbiana Sarg.	Salix bebbiana	44.20635	-73.27721	1882-05-08	iDigBio and GBIF	4cee9726-4b4d-4fd3-8ad0-88a5458de6c6	2573054881.0	https://bisque.cyverse.org/image_service/00-xdzt7m65DnPDqJYRBTPSnU
19	university of massachusetts_371233_1_Salix bebbiana	university of massachusetts_371233	university of massachusetts	371233	Tracheophyta	Magnoliopsida	Malpighiales	Salicaceae	salix bebbiana	Salix bebbiana	Salix bebbiana Sarg.	NA	NA	NA	Salix bebbiana	42.89051	-71.93935	1883-04-30	iDigBio	3cad67e7-2e32-41ea-b213-6dd4951e79a8	NA	https://bisque.cyverse.org/image_service/00-x8CukRpMfvX2xhbsLSZLcF
20	university of massachusetts_371230_1_Salix bebbiana	university of massachusetts_371230	university of massachusetts	371230	Tracheophyta	Magnoliopsida	Malpighiales	Salicaceae	salix bebbiana	Salix bebbiana	Salix bebbiana Sarg.	NA	NA	NA	Salix bebbiana	44.38962	-71.08754	1883-06-07	iDigBio	58d94aca-574b-41eb-9db1-01b12d0c8857	NA	https://bisque.cyverse.org/image_service/00-cAtLBafwMmejGjZZJ2UncV
21	min_96605_1_Salix bebbiana	min_96605	min	96605	Tracheophyta	Magnoliopsida	Malpighiales	Salicaceae	salix bebbiana	Salix bebbiana	Salix bebbiana Sarg.	Salix bebbiana Sarg.	Salix bebbiana Sarg.	Salix bebbiana Sarg.	Salix bebbiana	47.89167	-92.36667	1886-07-23	iDigBio and GBIF	ac709d86-4346-479e-941c-c78f65157fec	2265392863.0	https://s3.msi.umn.edu/mbaenrms3fs/images/MIN_JFBM_PLANTS/01090/1090177_lg.jpg
22	university of massachusetts_371195_1_Salix bebbiana	university of massachusetts_371195	university of massachusetts	371195	Tracheophyta	Magnoliopsida	Malpighiales	Salicaceae	salix bebbiana	Salix bebbiana	Salix bebbiana Sarg.	NA	NA	NA	Salix bebbiana	42.41191	-71.68883	1887-05-14	iDigBio	ade3a1da-7db6-47a3-a24e-592a26733679	NA	https://bisque.cyverse.org/image_service/00-eVnc855iBbpbsJ6PF2oH4c
23	university of massachusetts_371223_1_Salix bebbiana	university of massachusetts_371223	university of massachusetts	371223	Tracheophyta	Magnoliopsida	Malpighiales	Salicaceae	salix bebbiana	Salix bebbiana	Salix bebbiana Sarg.	NA	NA	NA	Salix bebbiana	43.32509	-70.62949	1887-05-27	iDigBio	c9d6d9e2-d628-47fe-a54f-76659f0eeed1	NA	https://bisque.cyverse.org/image_service/00-aSaK5HT3qh5c8SsnwTuqvL
24	ypm_cbs.018804_1_Salix bebbiana	ypm_cbs.018804	ypm	cbs.018804	Tracheophyta	Magnoliopsida	Malpighiales	Salicaceae	salix bebbiana	Salix bebbiana	Salix bebbiana Sarg.	Salix bebbiana Sarg.	Salix bebbiana Sarg.	Salix bebbiana Sarg.	Salix bebbiana	41.5988	-72.5891	1888-04-29	iDigBio and GBIF	d25dc7f3-14d9-463e-9813-129500a0106d	1038927869.0	http://deliver.odai.yale.edu/content/repository/YPM/id/192868/format/3
25	ypm_cbs.018816_1_Salix bebbiana	ypm_cbs.018816	ypm	cbs.018816	Tracheophyta	Magnoliopsida	Malpighiales	Salicaceae	salix bebbiana	Salix bebbiana	Salix bebbiana Sarg.	Salix bebbiana Sarg.	Salix bebbiana Sarg.	Salix bebbiana Sarg.	Salix bebbiana	41.4313	-73.1351	1888-06-05	iDigBio and GBIF	85266e10-0393-45d5-a4f0-3556e7968ec9	1038920224.0	http://deliver.odai.yale.edu/content/repository/YPM/id/192880/format/3
26	cmn_can 10024841_1_Salix bebbiana	cmn_can 10024841	cmn	can 10024841	Tracheophyta	Magnoliopsida	Malpighiales	Salicaceae	salix bebbiana	Salix bebbiana	Salix bebbiana Sarg.	Salix bebbiana Sarg.	Salix bebbiana Sarg.	Salix bebbiana Sarg.	Salix bebbiana	66.256944	-128.633333	1888-06-18	iDigBio and GBIF	7efd8a68-21ed-41a3-a099-04f0e9717f3d	1804540742.0	http://ipt.nature.ca/multimedia/Botany/VascPlant/CAN10024841.jpg
27	mont_12222_1_Salix bebbiana	mont_12222	mont	12222	Tracheophyta	Magnoliopsida	Malpighiales	Salicaceae	salix bebbiana	Salix bebbiana	Salix bebbiana Sarg.	NA	NA	NA	Salix bebbiana	47.58361	-110.78944	1888-06-22	iDigBio	9fd4e3aa-6bcb-4691-8182-6357c7b26870	NA	http://www.pnwherbaria.org/images/jpeg.php?Image=MONT048308.jpg
28	montu_2243_1_Salix bebbiana	montu_2243	montu	2243	Tracheophyta	Magnoliopsida	Malpighiales	Salicaceae	salix bebbiana	Salix bebbiana	Salix bebbiana Sarg.	NA	NA	NA	Salix bebbiana	47.674967	-110.996345	1888-06-22	iDigBio	65f4634b-ee96-4702-b761-ae3e6c42bae3	NA	http://www.pnwherbaria.org/images/jpeg.php?Image=MONTU002243.jpg
29	ypm_cbs.018809_1_Salix bebbiana	ypm_cbs.018809	ypm	cbs.018809	Tracheophyta	Magnoliopsida	Malpighiales	Salicaceae	salix bebbiana	Salix bebbiana	Salix bebbiana Sarg.	Salix bebbiana Sarg.	Salix bebbiana Sarg.	Salix bebbiana Sarg.	Salix bebbiana	41.1932	-73.196	1890-08-05	iDigBio and GBIF	c66801c0-a807-4d2c-a308-af0356ddb6c4	1039022734.0	http://deliver.odai.yale.edu/content/repository/YPM/id/192873/format/3
30	wis_v0315994wis_1_Salix bebbiana	wis_v0315994wis	wis	v0315994wis	Tracheophyta	Magnoliopsida	Malpighiales	Salicaceae	salix bebbiana	Salix bebbiana	Salix bebbiana Sarg.	NA	NA	NA	Salix bebbiana	42.238811	-87.859164	1890-11-05	iDigBio	c1837981-4c5c-4299-aaec-2424bd63d6c4	NA	http://storage.idigbio.org/wis/aquatic/v0315/v0315994WIS_lg.jpg
31	wis_v0316089wis_1_Salix bebbiana	wis_v0316089wis	wis	v0316089wis	Tracheophyta	Magnoliopsida	Malpighiales	Salicaceae	salix bebbiana	Salix bebbiana	Salix bebbiana Sarg.	NA	NA	NA	Salix bebbiana	42.238811	-87.859164	1890-11-05	iDigBio	185d3836-f596-4228-ae4d-218289c02b43	NA	http://storage.idigbio.org/wis/aquatic/v0316/v0316089WIS_lg.jpg
32	university of massachusetts_371204_1_Salix bebbiana	university of massachusetts_371204	university of massachusetts	371204	Tracheophyta	Magnoliopsida	Malpighiales	Salicaceae	salix bebbiana	Salix bebbiana	Salix bebbiana Sarg.	NA	NA	NA	Salix bebbiana	42.36447	-72.50686	1891-04-30	iDigBio	6c1e0fec-a103-44b7-a3b4-041791f51bf2	NA	https://bisque.cyverse.org/image_service/00-UqHimQL9KmJZskMS2m5n5Z
33	university of vermont_uvmvt057853_1_Salix bebbiana	university of vermont_uvmvt057853	university of vermont	uvmvt057853	Tracheophyta	Magnoliopsida	Malpighiales	Salicaceae	salix bebbiana	Salix bebbiana	Salix bebbiana Sarg.	Salix bebbiana Sarg.	Salix bebbiana Sarg.	Salix bebbiana Sarg.	Salix bebbiana	42.74934	-71.58339	1891-05-05	iDigBio and GBIF	dea36134-d958-4ba8-ac35-9f8299522b45	2573082194.0	https://bisque.cyverse.org/image_service/00-4ouW2EeZRnwPkL4FqgGRw8
34	ypm_cbs.018817_1_Salix bebbiana	ypm_cbs.018817	ypm	cbs.018817	Tracheophyta	Magnoliopsida	Malpighiales	Salicaceae	salix bebbiana	Salix bebbiana	Salix bebbiana Sarg.	Salix bebbiana Sarg.	Salix bebbiana Sarg.	Salix bebbiana Sarg.	Salix bebbiana	41.812	-72.6573	1892-05-17	iDigBio and GBIF	65023012-ad22-4fb6-a2ac-fc7ee6ed81bc	1038976380.0	http://deliver.odai.yale.edu/content/repository/YPM/id/192881/format/3
35	os_os357706_1_Salix bebbiana	os_os357706	os	os357706	Tracheophyta	Magnoliopsida	Malpighiales	Salicaceae	salix bebbiana	Salix bebbiana	Salix bebbiana Sarg.	NA	NA	NA	Salix bebbiana	41.293889	-82.2175	1892-05-20	iDigBio	ea4caa97-f9dd-490d-913e-e949f14b6a9f	NA	https://api.idigbio.org/v2/media/7bfe7acdbd7eb02b1d31f2acd764592e?size=fullsize
36	os_os357707_1_Salix bebbiana	os_os357707	os	os357707	Tracheophyta	Magnoliopsida	Malpighiales	Salicaceae	salix bebbiana	Salix bebbiana	Salix bebbiana Sarg.	NA	NA	NA	Salix bebbiana	41.293889	-82.2175	1892-05-15	iDigBio	b03410e1-b2f6-4c26-ac22-3bfb468fc207	NA	https://api.idigbio.org/v2/media/235ffb10f2dcca8793f6b4871fcaa837?size=fullsize
37	university of massachusetts_371198_1_Salix bebbiana	university of massachusetts_371198	university of massachusetts	371198	Tracheophyta	Magnoliopsida	Malpighiales	Salicaceae	salix bebbiana	Salix bebbiana	Salix bebbiana Sarg.	NA	NA	NA	Salix bebbiana	42.24137	-71.08219	1892-08-05	iDigBio	c73ac6b5-5f5f-4c99-b7d5-22fd985d120d	NA	https://bisque.cyverse.org/image_service/00-Gu6cfzNK6pFNR52io6WmNM
38	os_os27408_1_Salix bebbiana	os_os27408	os	os27408	Tracheophyta	Magnoliopsida	Malpighiales	Salicaceae	salix bebbiana	Salix bebbiana	Salix bebbiana Sarg.	NA	NA	NA	Salix bebbiana	41.721944	-81.247222	1892-07-20	iDigBio	88e3ea5a-1d0d-4bfd-880b-d488390f69e7	NA	https://api.idigbio.org/v2/media/dcdb0be84bf8231c17719cf7ea64d453?size=fullsize
39	mont_12218_1_Salix bebbiana	mont_12218	mont	12218	Tracheophyta	Magnoliopsida	Malpighiales	Salicaceae	salix bebbiana	Salix bebbiana	Salix bebbiana Sarg.	NA	NA	NA	Salix bebbiana	48.370219	-114.188113	1893-03-27	iDigBio	be4cb274-249a-46ac-b1af-b7a5862e2c57	NA	http://www.pnwherbaria.org/images/jpeg.php?Image=MONT048311.jpg
40	university of vermont_uvmvt057096_1_Salix bebbiana	university of vermont_uvmvt057096	university of vermont	uvmvt057096	Tracheophyta	Magnoliopsida	Malpighiales	Salicaceae	salix bebbiana	Salix bebbiana	Salix bebbiana Sarg.	Salix bebbiana Sarg.	Salix bebbiana Sarg.	Salix bebbiana Sarg.	Salix bebbiana	44.48735	-73.23124	1893-05-13	iDigBio and GBIF	0cc615ce-38e2-4013-aa13-e3f423500ea5	2573070672.0	https://bisque.cyverse.org/image_service/00-B4WRAijeCUhyU4mWCsNG5S
41	montu_2241_1_Salix bebbiana	montu_2241	montu	2241	Tracheophyta	Magnoliopsida	Malpighiales	Salicaceae	salix bebbiana	Salix bebbiana	Salix bebbiana Sarg.	NA	NA	NA	Salix bebbiana	48.372464	-114.181515	1893-05-22	iDigBio	a26f7584-5b8d-4907-8d38-60f27f304541	NA	http://www.pnwherbaria.org/images/jpeg.php?Image=MONTU002241.jpg
42	min_96418_1_Salix bebbiana	min_96418	min	96418	Tracheophyta	Magnoliopsida	Malpighiales	Salicaceae	salix bebbiana	Salix bebbiana	Salix bebbiana Sarg.	Salix bebbiana Sarg.	Salix bebbiana Sarg.	Salix bebbiana Sarg.	Salix bebbiana	44.75361	-93.34435	1894-05-30	iDigBio and GBIF	e4fbf296-b962-4817-a397-c717c3c05984	2265394710.0	https://s3.msi.umn.edu/mbaenrms3fs/images/MIN_JFBM_PLANTS/01090/1090061_lg.jpg
43	ypm_cbs.018811_1_Salix bebbiana	ypm_cbs.018811	ypm	cbs.018811	Tracheophyta	Magnoliopsida	Malpighiales	Salicaceae	salix bebbiana	Salix bebbiana	Salix bebbiana Sarg.	Salix bebbiana Sarg.	Salix bebbiana Sarg.	Salix bebbiana Sarg.	Salix bebbiana	41.1932	-73.196	1895-06-05	iDigBio and GBIF	4448f871-559c-4b94-9ebe-b84dd4745c96	1039001791.0	http://deliver.odai.yale.edu/content/repository/YPM/id/192875/format/3
44	ypm_cbs.018810_1_Salix bebbiana	ypm_cbs.018810	ypm	cbs.018810	Tracheophyta	Magnoliopsida	Malpighiales	Salicaceae	salix bebbiana	Salix bebbiana	Salix bebbiana Sarg.	Salix bebbiana Sarg.	Salix bebbiana Sarg.	Salix bebbiana Sarg.	Salix bebbiana	41.1932	-73.196	1895-06-05	iDigBio and GBIF	9377dec4-30a5-476c-b7a1-d8a6148f6906	1038961600.0	http://deliver.odai.yale.edu/content/repository/YPM/id/192874/format/3
45	university of vermont_uvmvt057852_1_Salix bebbiana	university of vermont_uvmvt057852	university of vermont	uvmvt057852	Tracheophyta	Magnoliopsida	Malpighiales	Salicaceae	salix bebbiana	Salix bebbiana	Salix bebbiana Sarg.	Salix bebbiana Sarg.	Salix bebbiana Sarg.	Salix bebbiana Sarg.	Salix bebbiana	43.71556	-72.19101	1895-06-05	iDigBio and GBIF	4b2b4eab-12be-4a71-a3c3-3d47bda5e5c4	2573081306.0	https://bisque.cyverse.org/image_service/00-YZjBzFsskfz4esxCSeKs3e
46	university of vermont_uvmvt057832_1_Salix bebbiana	university of vermont_uvmvt057832	university of vermont	uvmvt057832	Tracheophyta	Magnoliopsida	Malpighiales	Salicaceae	salix bebbiana	Salix bebbiana	Salix bebbiana Sarg.	Salix bebbiana Sarg.	Salix bebbiana Sarg.	Salix bebbiana Sarg.	Salix bebbiana	45.99057	-68.23301	1895-09-06	iDigBio and GBIF	0e0b361a-3d28-4bf5-b45d-0a6d88c636c2	2573077168.0	https://bisque.cyverse.org/image_service/00-dWetxArkr3FZu9jZr5p
47	university of vermont_uvmvt057834_1_Salix bebbiana	university of vermont_uvmvt057834	university of vermont	uvmvt057834	Tracheophyta	Magnoliopsida	Malpighiales	Salicaceae	salix bebbiana	Salix bebbiana	Salix bebbiana Sarg.	Salix bebbiana Sarg.	Salix bebbiana Sarg.	Salix bebbiana Sarg.	Salix bebbiana	45.99057	-68.23301	1895-09-06	iDigBio and GBIF	f7b9f4b5-a6f0-422f-a72e-7af5e79ddfd6	2573128650.0	https://bisque.cyverse.org/image_service/00-4pyAB3f4Je47CGGo2S2SGT
48	university of vermont_uvmvt057836_1_Salix bebbiana	university of vermont_uvmvt057836	university of vermont	uvmvt057836	Tracheophyta	Magnoliopsida	Malpighiales	Salicaceae	salix bebbiana	Salix bebbiana	Salix bebbiana Sarg.	Salix bebbiana Sarg.	Salix bebbiana Sarg.	Salix bebbiana Sarg.	Salix bebbiana	45.18083	-69.20469	1896-05-28	iDigBio and GBIF	38b8e376-0a99-4f5d-a3f3-597336e5f641	2573076192.0	https://bisque.cyverse.org/image_service/00-FQCoBaAYa9egqy7gY8rX2B
49	university of vermont_uvmvt057827_1_Salix bebbiana	university of vermont_uvmvt057827	university of vermont	uvmvt057827	Tracheophyta	Magnoliopsida	Malpighiales	Salicaceae	salix bebbiana	Salix bebbiana	Salix bebbiana Sarg.	Salix bebbiana Sarg.	Salix bebbiana Sarg.	Salix bebbiana Sarg.	Salix bebbiana	45.18083	-69.20469	1896-05-27	iDigBio and GBIF	6bbe14e2-0211-4ee3-8056-57f4c9c64b2c	2573069175.0	https://bisque.cyverse.org/image_service/00-ZFFLNBHup6ih4BTyPUrzJ6
50	university of vermont_uvmvt057833_1_Salix bebbiana	university of vermont_uvmvt057833	university of vermont	uvmvt057833	Tracheophyta	Magnoliopsida	Malpighiales	Salicaceae	salix bebbiana	Salix bebbiana	Salix bebbiana Sarg.	Salix bebbiana Sarg.	Salix bebbiana Sarg.	Salix bebbiana Sarg.	Salix bebbiana	45.18083	-69.20469	1896-07-22	iDigBio and GBIF	e674f331-fc3c-4ebc-9b7e-c694be1b046c	2573065516.0	https://bisque.cyverse.org/image_service/00-ksP2gAyumPHfnRrMdbDoC9
51	university of vermont_uvmvt058044_1_Salix bebbiana	university of vermont_uvmvt058044	university of vermont	uvmvt058044	Tracheophyta	Magnoliopsida	Malpighiales	Salicaceae	salix bebbiana	Salix bebbiana	Salix bebbiana Sarg.	Salix bebbiana Sarg.	Salix bebbiana Sarg.	Salix bebbiana Sarg.	Salix bebbiana	45.12756	-69.30689	1896-08-28	iDigBio and GBIF	fbdf4c47-5c55-4195-bf67-c2bc9c7713ac	2573084282.0	https://bisque.cyverse.org/image_service/00-sMnrzrtPUpG2bGTYKJHChG
52	ypm_cbs.018792_1_Salix bebbiana	ypm_cbs.018792	ypm	cbs.018792	Tracheophyta	Magnoliopsida	Malpighiales	Salicaceae	salix bebbiana	Salix bebbiana	Salix bebbiana Sarg.	Salix bebbiana Sarg.	Salix bebbiana Sarg.	Salix bebbiana Sarg.	Salix bebbiana	41.6049	-72.88	1897-04-30	iDigBio and GBIF	0a31c5b5-ab14-4e6f-a0e0-2b8879ff8aae	1038966568.0	http://deliver.odai.yale.edu/content/repository/YPM/id/192856/format/3
53	uwl_uwl0004631_1_Salix bebbiana	uwl_uwl0004631	uwl	uwl0004631	Tracheophyta	Magnoliopsida	Malpighiales	Salicaceae	salix bebbiana	Salix bebbiana	Salix bebbiana Sarg.	NA	NA	NA	Salix bebbiana	45.560799	-94.16249	1897-09-26	iDigBio	a561adba-f3d2-40cc-b524-48a10e98234d	NA	http://storage.idigbio.org/uwl/aquatic/UWL0004/UWL0004631_lg.jpg
54	os_os395432_1_Salix bebbiana	os_os395432	os	os395432	Tracheophyta	Magnoliopsida	Malpighiales	Salicaceae	salix bebbiana	Salix bebbiana	Salix bebbiana Sarg.	NA	NA	NA	Salix bebbiana	41.664444	-83.578333	1898-05-13	iDigBio	a059f4a6-3659-4501-96c7-c7bc570cc718	NA	https://api.idigbio.org/v2/media/eac4b1a4c27f927202c684f6f9112013?size=fullsize
55	ypm_cbs.018798_1_Salix bebbiana	ypm_cbs.018798	ypm	cbs.018798	Tracheophyta	Magnoliopsida	Malpighiales	Salicaceae	salix bebbiana	Salix bebbiana	Salix bebbiana Sarg.	Salix bebbiana Sarg.	Salix bebbiana Sarg.	Salix bebbiana Sarg.	Salix bebbiana	41.6049	-72.88	1898-05-22	iDigBio and GBIF	6e32e29e-ed91-47b8-bf73-99f814b3a38a	1038935817.0	http://deliver.odai.yale.edu/content/repository/YPM/id/192862/format/3
56	brown_pbru00015550_1_Salix bebbiana	brown_pbru00015550	brown	pbru00015550	Tracheophyta	Magnoliopsida	Malpighiales	Salicaceae	salix bebbiana	Salix bebbiana	Salix bebbiana Sarg.	NA	NA	NA	Salix bebbiana	43.93202	-69.4994	1898-05-28	iDigBio	b4949cc1-7828-41f7-bb4b-925a9afc8841	NA	https://bisque.cyverse.org/image_service/00-j6TdJczpcJUgRYFsu3wo7c
57	colo_01737873_1_Salix bebbiana	colo_01737873	colo	01737873	Tracheophyta	Magnoliopsida	Malpighiales	Salicaceae	salix bebbiana	Salix bebbiana	Salix bebbiana Sarg.	Salix bebbiana Sarg.	Salix bebbiana Sarg.	Salix bebbiana Sarg.	Salix bebbiana	42.0905	-110.9545	1898-11-06	iDigBio and GBIF	7419e67b-201f-49a3-a6d8-70766c2b3c47	2573347839.0	https://botanydb.colorado.edu/COLO_V/01737/01737873.jpg
58	university of maine_maine00016126_1_Salix bebbiana	university of maine_maine00016126	university of maine	maine00016126	Tracheophyta	Magnoliopsida	Malpighiales	Salicaceae	salix bebbiana	Salix bebbiana	Salix bebbiana Sarg.	NA	NA	NA	Salix bebbiana	43.32509	-70.62949	1898-07-26	iDigBio	16699dca-7c52-46e9-92b0-ce38ddbcc105	NA	https://api.idigbio.org/v2/media/27e90fa50da438a9a7fa174dd9badc64
59	mont_12144_1_Salix bebbiana	mont_12144	mont	12144	Tracheophyta	Magnoliopsida	Malpighiales	Salicaceae	salix bebbiana	Salix bebbiana	Salix bebbiana Sarg.	NA	NA	NA	Salix bebbiana	45.67972	-111.03778	1898-02-07	iDigBio	d66b2ab3-2319-4530-9a85-b3a5162a7882	NA	http://www.pnwherbaria.org/images/jpeg.php?Image=MONT048348.jpg
60	os_os357709_1_Salix bebbiana	os_os357709	os	os357709	Tracheophyta	Magnoliopsida	Malpighiales	Salicaceae	salix bebbiana	Salix bebbiana	Salix bebbiana Sarg.	NA	NA	NA	Salix bebbiana	41.081389	-81.518889	1899-05-15	iDigBio	0581684f-9419-499e-939c-a45f51b6956b	NA	https://api.idigbio.org/v2/media/46262cc69e6883c5d1b1f8ab92d42eb0?size=fullsize
61	os_os92578_1_Salix bebbiana	os_os92578	os	os92578	Tracheophyta	Magnoliopsida	Malpighiales	Salicaceae	salix bebbiana	Salix bebbiana	Salix bebbiana Sarg.	NA	NA	NA	Salix bebbiana	41.081389	-81.518889	1899-05-15	iDigBio	2c18fb9c-b5e9-49de-a960-f0ce3069d042	NA	https://api.idigbio.org/v2/media/3eb5e67530d578cf9d5d0f5690496e1e?size=fullsize
62	university of vermont_uvmvt057057_1_Salix bebbiana	university of vermont_uvmvt057057	university of vermont	uvmvt057057	Tracheophyta	Magnoliopsida	Malpighiales	Salicaceae	salix bebbiana	Salix bebbiana	Salix bebbiana Sarg.	Salix bebbiana Sarg.	Salix bebbiana Sarg.	Salix bebbiana Sarg.	Salix bebbiana	43.71002	-73.04375	1899-06-05	iDigBio and GBIF	60ae2a5f-8ca1-45f9-b005-8a98254537a6	2573055254.0	https://bisque.cyverse.org/image_service/00-Cbjx8u2XRwnizZp8y6an2h
63	vt_uvmvt080291_1_Salix bebbiana	vt_uvmvt080291	vt	uvmvt080291	Tracheophyta	Magnoliopsida	Malpighiales	Salicaceae	salix bebbiana	Salix bebbiana	Salix bebbiana Sarg.	Salix bebbiana Sarg.	Salix bebbiana Sarg.	Salix bebbiana Sarg.	Salix bebbiana	43.71002	-73.04375	1899-06-05	iDigBio and GBIF	26230ff9-55e6-4818-8556-9ab547557dd0	2573091701.0	https://bisque.cyverse.org/image_service/00-HdGVei2Vpwmn4FhhwFgbFb
64	os_os436327_1_Salix bebbiana	os_os436327	os	os436327	Tracheophyta	Magnoliopsida	Malpighiales	Salicaceae	salix bebbiana	Salix bebbiana	Salix bebbiana Sarg.	NA	NA	NA	Salix bebbiana	41.865	-80.789722	1899-06-24	iDigBio	bd54e4ee-ffa5-41f1-813d-992c74f01d3e	NA	https://api.idigbio.org/v2/media/0061ed92fb7688b9ee11b191a4e0458c?size=fullsize
65	os_os27410_1_Salix bebbiana	os_os27410	os	os27410	Tracheophyta	Magnoliopsida	Malpighiales	Salicaceae	salix bebbiana	Salix bebbiana	Salix bebbiana Sarg.	NA	NA	NA	Salix bebbiana	41.549167	-84.141667	1899-10-06	iDigBio	cea6d8d3-ba21-4862-bb32-95c3d517b29f	NA	https://api.idigbio.org/v2/media/71ab82a94215144b0d02b5e03d64328b?size=fullsize
66	os_os27412_1_Salix bebbiana	os_os27412	os	os27412	Tracheophyta	Magnoliopsida	Malpighiales	Salicaceae	salix bebbiana	Salix bebbiana	Salix bebbiana Sarg.	NA	NA	NA	Salix bebbiana	41.865	-80.789722	1899-06-24	iDigBio	bedb16f7-b0cd-4ff9-a4f0-4ad395d020cd	NA	https://api.idigbio.org/v2/media/3bed8b842e91af761a0583a6bedc3fbf?size=fullsize
67	os_os430760_1_Salix bebbiana	os_os430760	os	os430760	Tracheophyta	Magnoliopsida	Malpighiales	Salicaceae	salix bebbiana	Salix bebbiana	Salix bebbiana Sarg.	NA	NA	NA	Salix bebbiana	41.865	-80.789722	1899-06-24	iDigBio	acf2f219-b174-4fd6-a275-9c218da42064	NA	https://api.idigbio.org/v2/media/9d106284f78e6708d5ff26d47e31173d?size=fullsize
68	mont_12221_1_Salix bebbiana	mont_12221	mont	12221	Tracheophyta	Magnoliopsida	Malpighiales	Salicaceae	salix bebbiana	Salix bebbiana	Salix bebbiana Sarg.	NA	NA	NA	Salix bebbiana	45.67972	-111.03778	1899-06-26	iDigBio	34ee034b-e585-4e5f-9ac6-a0ea16cff82b	NA	http://www.pnwherbaria.org/images/jpeg.php?Image=MONT048322.jpg
69	mont_80319_1_Salix bebbiana	mont_80319	mont	80319	Tracheophyta	Magnoliopsida	Malpighiales	Salicaceae	salix bebbiana	Salix bebbiana	Salix bebbiana Sarg.	NA	NA	NA	Salix bebbiana	45.67972	-111.03778	1899-06-26	iDigBio	e3483009-12e3-4cc0-ba09-b877be1fb9ed	NA	http://www.pnwherbaria.org/images/jpeg.php?Image=MONT048318.jpg
70	montu_111987_1_Salix bebbiana	montu_111987	montu	111987	Tracheophyta	Magnoliopsida	Malpighiales	Salicaceae	salix bebbiana	Salix bebbiana	Salix bebbiana Sarg.	NA	NA	NA	Salix bebbiana	45.888541	-110.958278	1899-06-26	iDigBio	c940d77f-b44e-47aa-9a4c-d25a0bf680f8	NA	http://www.pnwherbaria.org/images/jpeg.php?Image=MONTU111987.jpg
71	os_os357708_1_Salix bebbiana	os_os357708	os	os357708	Tracheophyta	Magnoliopsida	Malpighiales	Salicaceae	salix bebbiana	Salix bebbiana	Salix bebbiana Sarg.	NA	NA	NA	Salix bebbiana	41.492778	-83.873333	1899-04-08	iDigBio	32f6ce07-6632-420f-aa2a-d1a76bee04ed	NA	https://api.idigbio.org/v2/media/af88f6e36ca4efe8d7be641b1d210324?size=fullsize
72	os_os431017_1_Salix bebbiana	os_os431017	os	os431017	Tracheophyta	Magnoliopsida	Malpighiales	Salicaceae	salix bebbiana	Salix bebbiana	Salix bebbiana Sarg.	NA	NA	NA	Salix bebbiana	41.492778	-83.873333	1899-04-08	iDigBio	8d2cd78a-9c68-4e70-8328-fa0dd13ab856	NA	https://api.idigbio.org/v2/media/f124a88f849f53652b24f0e50bdcb656?size=fullsize
73	os_os79966_1_Salix bebbiana	os_os79966	os	os79966	Tracheophyta	Magnoliopsida	Malpighiales	Salicaceae	salix bebbiana	Salix bebbiana	Salix bebbiana Sarg.	NA	NA	NA	Salix bebbiana	41.492778	-83.873333	1899-04-08	iDigBio	4211f876-4b86-4285-9526-2efeb0e374d9	NA	https://api.idigbio.org/v2/media/7bac45aae5b650380e18c94ec52c5840?size=fullsize
74	os_os92576_1_Salix bebbiana	os_os92576	os	os92576	Tracheophyta	Magnoliopsida	Malpighiales	Salicaceae	salix bebbiana	Salix bebbiana	Salix bebbiana Sarg.	NA	NA	NA	Salix bebbiana	41.492778	-83.873333	1899-04-08	iDigBio	a24658bd-d5e0-4e86-9fc7-c8c83144a563	NA	https://api.idigbio.org/v2/media/a9a19b27753636435953c9d5a263eab4?size=fullsize
75	os_os27355_1_Salix bebbiana	os_os27355	os	os27355	Tracheophyta	Magnoliopsida	Malpighiales	Salicaceae	salix bebbiana	Salix bebbiana	Salix bebbiana Sarg.	NA	NA	NA	Salix bebbiana	41.492778	-83.873333	1899-04-08	iDigBio	e93996e8-b0c7-4f21-af66-dff24b87331b	NA	https://api.idigbio.org/v2/media/584e2486d4a82c73d53342780f68eea7?size=fullsize
76	uwm_uwm0014116_1_Salix bebbiana	uwm_uwm0014116	uwm	uwm0014116	Tracheophyta	Magnoliopsida	Malpighiales	Salicaceae	salix bebbiana	Salix bebbiana	Salix bebbiana Sarg.	NA	NA	NA	Salix bebbiana	43.054128	-88.02361	1899-03-09	iDigBio	3d2812e8-52d7-4c8d-9025-6580cb475663	NA	http://storage.idigbio.org/uwm/aquatic/UWM0014/UWM0014116_lg.jpg
77	mont_12147_1_Salix bebbiana	mont_12147	mont	12147	Tracheophyta	Magnoliopsida	Malpighiales	Salicaceae	salix bebbiana	Salix bebbiana	Salix bebbiana Sarg.	NA	NA	NA	Salix bebbiana	47.317203	-114.096918	1899-07-09	iDigBio	aace7e7d-de0f-4688-82f8-679b8822d7d5	NA	http://www.pnwherbaria.org/images/jpeg.php?Image=MONT048349.jpg
78	os_os27350_1_Salix bebbiana	os_os27350	os	os27350	Tracheophyta	Magnoliopsida	Malpighiales	Salicaceae	salix bebbiana	Salix bebbiana	Salix bebbiana Sarg.	NA	NA	NA	Salix bebbiana	40.9525	-83.3825	1899-10-14	iDigBio	7777144c-0a49-4c56-8032-40394e3854ab	NA	https://api.idigbio.org/v2/media/802d2aa34aa7dd2d600d657db2f76d72?size=fullsize
79	os_os92575_1_Salix bebbiana	os_os92575	os	os92575	Tracheophyta	Magnoliopsida	Malpighiales	Salicaceae	salix bebbiana	Salix bebbiana	Salix bebbiana Sarg.	NA	NA	NA	Salix bebbiana	41.081389	-81.518889	1899-10-15	iDigBio	0b737a11-aea2-4efb-a32f-02c376faa09c	NA	https://api.idigbio.org/v2/media/e8489d93b5098b11ca245bb98956cd05?size=fullsize
80	university of maine_maine00016051_1_Salix bebbiana	university of maine_maine00016051	university of maine	maine00016051	Tracheophyta	Magnoliopsida	Malpighiales	Salicaceae	salix bebbiana	Salix bebbiana	Salix bebbiana Sarg.	NA	NA	NA	Salix bebbiana	44.75535	-69.66573	1900-05-29	iDigBio	cd749523-a1b1-4164-9d1c-1dec8bcd679e	NA	https://api.idigbio.org/v2/media/cc6eeacca30ec042f91859db849d9048
81	ypm_cbs.018794_1_Salix bebbiana	ypm_cbs.018794	ypm	cbs.018794	Tracheophyta	Magnoliopsida	Malpighiales	Salicaceae	salix bebbiana	Salix bebbiana	Salix bebbiana Sarg.	Salix bebbiana Sarg.	Salix bebbiana Sarg.	Salix bebbiana Sarg.	Salix bebbiana	41.986	-73.4257	1900-06-20	iDigBio and GBIF	9f791d2e-48cc-404c-9d9a-88a512f4fcf0	1038986728.0	http://deliver.odai.yale.edu/content/repository/YPM/id/192858/format/3
82	os_os92577_1_Salix bebbiana	os_os92577	os	os92577	Tracheophyta	Magnoliopsida	Malpighiales	Salicaceae	salix bebbiana	Salix bebbiana	Salix bebbiana Sarg.	NA	NA	NA	Salix bebbiana	40.338333	-83.677222	1900-06-26	iDigBio	fac2c093-1425-4733-bad8-1acaf9fa1afa	NA	https://api.idigbio.org/v2/media/56be0e39eae1a3ef231873ae9e3828df?size=fullsize
83	os_os92579_1_Salix bebbiana	os_os92579	os	os92579	Tracheophyta	Magnoliopsida	Malpighiales	Salicaceae	salix bebbiana	Salix bebbiana	Salix bebbiana Sarg.	NA	NA	NA	Salix bebbiana	41.492778	-83.873333	1900-06-22	iDigBio	b08973bb-2f16-47bf-b849-dbcf7ef8c18f	NA	https://api.idigbio.org/v2/media/3c90ed0c642fa419b013527df9bf70d5?size=fullsize
84	os_os27411_1_Salix bebbiana	os_os27411	os	os27411	Tracheophyta	Magnoliopsida	Malpighiales	Salicaceae	salix bebbiana	Salix bebbiana	Salix bebbiana Sarg.	NA	NA	NA	Salix bebbiana	41.4	-82.808611	1900-06-26	iDigBio	93687614-8cde-4340-b3ef-41f59cc1af28	NA	https://api.idigbio.org/v2/media/ba6e71e9528ab0f00ba32e9a650ff43f?size=fullsize
85	os_os92574_1_Salix bebbiana	os_os92574	os	os92574	Tracheophyta	Magnoliopsida	Malpighiales	Salicaceae	salix bebbiana	Salix bebbiana	Salix bebbiana Sarg.	NA	NA	NA	Salix bebbiana	41.4	-82.808611	1900-06-26	iDigBio	ad6fb7c5-42a7-46cb-a15f-e43401d7ec11	NA	https://api.idigbio.org/v2/media/c6864868baee30cf7cad74a828aa93ae?size=fullsize
86	os_os27413_1_Salix bebbiana	os_os27413	os	os27413	Tracheophyta	Magnoliopsida	Malpighiales	Salicaceae	salix bebbiana	Salix bebbiana	Salix bebbiana Sarg.	NA	NA	NA	Salix bebbiana	41.4	-82.808611	1900-06-26	iDigBio	3d948bdd-1ac9-4ea0-ab13-46fd120bc611	NA	https://api.idigbio.org/v2/media/e0696b5e0f9929477186cadf4bd07e12?size=fullsize
87	os_os27409_1_Salix bebbiana	os_os27409	os	os27409	Tracheophyta	Magnoliopsida	Malpighiales	Salicaceae	salix bebbiana	Salix bebbiana	Salix bebbiana Sarg.	NA	NA	NA	Salix bebbiana	41.492778	-83.873333	1900-07-22	iDigBio	00f706a7-ff9e-4725-8549-2591217ef72a	NA	https://api.idigbio.org/v2/media/7cc5897f641052f23ed22c1a5d815fa7?size=fullsize
88	mont_12146_1_Salix bebbiana	mont_12146	mont	12146	Tracheophyta	Magnoliopsida	Malpighiales	Salicaceae	salix bebbiana	Salix bebbiana	Salix bebbiana Sarg.	NA	NA	NA	Salix bebbiana	48.199034	-114.314687	1900-07-21	iDigBio	6d9310d8-ef53-4e05-a80f-c865b4312264	NA	http://www.pnwherbaria.org/images/jpeg.php?Image=MONT048350.jpg
89	o_364002_1_Salix bebbiana	o_364002	o	364002	Tracheophyta	Magnoliopsida	Malpighiales	Salicaceae	salix bebbiana	Salix bebbiana	Salix bebbiana Sarg.	Salix bebbiana Sarg.	Salix bebbiana Sarg.	Salix bebbiana Sarg.	Salix bebbiana	69.41933	25.0468	1900-07-14	iDigBio and GBIF	6d7a029a-dadd-4566-b1d2-59bcfe1fce4e	1702234580.0	http://www.unimus.no/felles/bilder/web_hent_bilde.php?id=13220108&type=jpeg
90	o_364009_1_Salix bebbiana	o_364009	o	364009	Tracheophyta	Magnoliopsida	Malpighiales	Salicaceae	salix bebbiana	Salix bebbiana	Salix bebbiana Sarg.	Salix bebbiana Sarg.	Salix bebbiana Sarg.	Salix bebbiana Sarg.	Salix bebbiana	69.41933	25.0468	1900-07-14	iDigBio and GBIF	0cfb7ffb-96c6-4d59-a42c-d405d2d4783e	1702234619.0	http://www.unimus.no/felles/bilder/web_hent_bilde.php?id=13220115&type=jpeg
91	os_os21619_1_Salix bebbiana	os_os21619	os	os21619	Tracheophyta	Magnoliopsida	Malpighiales	Salicaceae	salix bebbiana	Salix bebbiana	Salix bebbiana Sarg.	NA	NA	NA	Salix bebbiana	41.760278	-81.140833	1900-08-04	iDigBio	6b7527d1-62b8-4e0b-bd96-c14b2aa72cf6	NA	https://api.idigbio.org/v2/media/152fa7709b76c6c33717b8461e806b43?size=fullsize
92	os_os96225_1_Salix bebbiana	os_os96225	os	os96225	Tracheophyta	Magnoliopsida	Malpighiales	Salicaceae	salix bebbiana	Salix bebbiana	Salix bebbiana Sarg.	NA	NA	NA	Salix bebbiana	41.760278	-81.140833	1900-08-02	iDigBio	b20ffea8-b8ae-4a4d-bda4-dcba4cb22183	NA	https://api.idigbio.org/v2/media/3fcf177b85e18ee976bba63ff6005bb9?size=fullsize
93	o_381907_1_Salix bebbiana	o_381907	o	381907	Tracheophyta	Magnoliopsida	Malpighiales	Salicaceae	salix bebbiana	Salix bebbiana	Salix bebbiana Sarg.	Salix bebbiana Sarg.	Salix bebbiana Sarg.	Salix bebbiana Sarg.	Salix bebbiana	69.41933	25.0468	1900-08-06	iDigBio and GBIF	e48d1f7c-5cc0-4d4d-a61d-6dcb87510917	1702246096.0	http://www.unimus.no/felles/bilder/web_hent_bilde.php?id=13221655&type=jpeg
94	trh_19419_1_Salix bebbiana	trh_19419	trh	19419	Tracheophyta	Magnoliopsida	Malpighiales	Salicaceae	salix bebbiana	Salix bebbiana	Salix bebbiana Sarg.	Salix bebbiana Sarg.	Salix bebbiana Sarg.	Salix bebbiana Sarg.	Salix bebbiana	69.4403	25.201	1900-08-06	iDigBio and GBIF	895313e4-ef47-40cf-91d4-9e416fb04a69	187243070.0	http://www.unimus.no/felles/bilder/web_hent_bilde.php?id=14727001&type=jpeg
95	trh_19411_1_Salix bebbiana	trh_19411	trh	19411	Tracheophyta	Magnoliopsida	Malpighiales	Salicaceae	salix bebbiana	Salix bebbiana	Salix bebbiana Sarg.	Salix bebbiana Sarg.	Salix bebbiana Sarg.	Salix bebbiana Sarg.	Salix bebbiana	70.27045	27.50919	1900-08-06	iDigBio and GBIF	9fcd1ad8-0e0e-4a65-bb89-44a3f3986ae2	1701235357.0	http://www.unimus.no/felles/bilder/web_hent_bilde.php?id=14726976&type=jpeg
96	o_363999_1_Salix bebbiana	o_363999	o	363999	Tracheophyta	Magnoliopsida	Malpighiales	Salicaceae	salix bebbiana	Salix bebbiana	Salix bebbiana Sarg.	Salix bebbiana Sarg.	Salix bebbiana Sarg.	Salix bebbiana Sarg.	Salix bebbiana	69.41933	25.0468	1900-08-06	iDigBio and GBIF	6cac57af-a8e4-4151-9a12-10bad1eac3c1	1702234680.0	http://www.unimus.no/felles/bilder/web_hent_bilde.php?id=13220105&type=jpeg
97	o_381906_1_Salix bebbiana	o_381906	o	381906	Tracheophyta	Magnoliopsida	Malpighiales	Salicaceae	salix bebbiana	Salix bebbiana	Salix bebbiana Sarg.	Salix bebbiana Sarg.	Salix bebbiana Sarg.	Salix bebbiana Sarg.	Salix bebbiana	69.41933	25.0468	1900-08-14	iDigBio and GBIF	0f68e6fa-37e1-4a0e-a2d1-baf217ab58d3	1701648125.0	http://www.unimus.no/felles/bilder/web_hent_bilde.php?id=13221653&type=jpeg
98	o_381901_1_Salix bebbiana	o_381901	o	381901	Tracheophyta	Magnoliopsida	Malpighiales	Salicaceae	salix bebbiana	Salix bebbiana	Salix bebbiana Sarg.	Salix bebbiana Sarg.	Salix bebbiana Sarg.	Salix bebbiana Sarg.	Salix bebbiana	69.41933	25.0468	1900-08-14	iDigBio and GBIF	e31609a9-1e7e-4fbb-b6af-8236737aafe1	1701859848.0	http://www.unimus.no/felles/bilder/web_hent_bilde.php?id=13221640&type=jpeg
99	mont_12213_1_Salix bebbiana	mont_12213	mont	12213	Tracheophyta	Magnoliopsida	Malpighiales	Salicaceae	salix bebbiana	Salix bebbiana	Salix bebbiana Sarg.	NA	NA	NA	Salix bebbiana	45.67972	-111.03778	1900-10-15	iDigBio	31e36bed-00a8-4bdb-9f28-7540433661eb	NA	http://www.pnwherbaria.org/images/jpeg.php?Image=MONT048338.jpg
100	montu_28299_1_Salix bebbiana	montu_28299	montu	28299	Tracheophyta	Magnoliopsida	Malpighiales	Salicaceae	salix bebbiana	Salix bebbiana	Salix bebbiana Sarg.	NA	NA	NA	Salix bebbiana	45.687431	-111.02578	1901-04-18	iDigBio	ec3e21e7-5237-4d49-9aa9-33b5ae7f9623	NA	http://www.pnwherbaria.org/images/jpeg.php?Image=MONTU028299.jpg
101	os_os27353_1_Salix bebbiana	os_os27353	os	os27353	Tracheophyta	Magnoliopsida	Malpighiales	Salicaceae	salix bebbiana	Salix bebbiana	Salix bebbiana Sarg.	NA	NA	NA	Salix bebbiana	41.543056	-82.749167	1901-05-17	iDigBio	2aacb5bf-4061-4456-b151-21b8c5100102	NA	https://api.idigbio.org/v2/media/b1009fec9b4e855b1eb5a817e184d64b?size=fullsize
102	os_os79964_1_Salix bebbiana	os_os79964	os	os79964	Tracheophyta	Magnoliopsida	Malpighiales	Salicaceae	salix bebbiana	Salix bebbiana	Salix bebbiana Sarg.	NA	NA	NA	Salix bebbiana	41.543056	-82.749167	1901-05-17	iDigBio	0a40eda5-cd74-4f69-aeae-564474779bb0	NA	https://api.idigbio.org/v2/media/6af848ca389113b358ee3a3e479645bf?size=fullsize
103	mont_40143_1_Salix bebbiana	mont_40143	mont	40143	Tracheophyta	Magnoliopsida	Malpighiales	Salicaceae	salix bebbiana	Salix bebbiana	Salix bebbiana Sarg.	NA	NA	NA	Salix bebbiana	45.67972	-111.03778	1901-05-15	iDigBio	ad0b76dc-9143-4489-a6af-d600a21b3fe6	NA	http://www.pnwherbaria.org/images/jpeg.php?Image=MONT048335.jpg
104	mont_80318_1_Salix bebbiana	mont_80318	mont	80318	Tracheophyta	Magnoliopsida	Malpighiales	Salicaceae	salix bebbiana	Salix bebbiana	Salix bebbiana Sarg.	NA	NA	NA	Salix bebbiana	45.67972	-111.03778	1901-05-15	iDigBio	a08bd214-1860-4437-a6b1-5e1b77c1baaf	NA	http://www.pnwherbaria.org/images/jpeg.php?Image=MONT048325.jpg
105	mont_12148_1_Salix bebbiana	mont_12148	mont	12148	Tracheophyta	Magnoliopsida	Malpighiales	Salicaceae	salix bebbiana	Salix bebbiana	Salix bebbiana Sarg.	NA	NA	NA	Salix bebbiana	45.67972	-111.03778	1901-05-15	iDigBio	7d40cdfa-65b9-4497-8b87-d67f733dbcc6	NA	http://www.pnwherbaria.org/images/jpeg.php?Image=MONT048334.jpg
106	mont_12216_1_Salix bebbiana	mont_12216	mont	12216	Tracheophyta	Magnoliopsida	Malpighiales	Salicaceae	salix bebbiana	Salix bebbiana	Salix bebbiana Sarg.	NA	NA	NA	Salix bebbiana	45.67972	-111.03778	1901-05-06	iDigBio	9683ad86-8e15-4fcb-9ee5-649bffdc80b1	NA	http://www.pnwherbaria.org/images/jpeg.php?Image=MONT048340.jpg
107	montu_24602_1_Salix bebbiana	montu_24602	montu	24602	Tracheophyta	Magnoliopsida	Malpighiales	Salicaceae	salix bebbiana	Salix bebbiana	Salix bebbiana Sarg.	NA	NA	NA	Salix bebbiana	45.679653	-111.038558	1901-05-18	iDigBio	7386ef92-07e7-4aaa-8f2a-090c4e25e182	NA	http://www.pnwherbaria.org/images/jpeg.php?Image=MONTU024602.jpg
108	montu_104169_1_Salix bebbiana	montu_104169	montu	104169	Tracheophyta	Magnoliopsida	Malpighiales	Salicaceae	salix bebbiana	Salix bebbiana	Salix bebbiana Sarg.	NA	NA	NA	Salix bebbiana	45.679653	-111.038558	1901-05-18	iDigBio	210da44a-9471-4966-bdfe-f481ad439774	NA	http://www.pnwherbaria.org/images/jpeg.php?Image=MONTU104169.jpg
109	montu_111988_1_Salix bebbiana	montu_111988	montu	111988	Tracheophyta	Magnoliopsida	Malpighiales	Salicaceae	salix bebbiana	Salix bebbiana	Salix bebbiana Sarg.	NA	NA	NA	Salix bebbiana	45.679653	-111.038558	1901-05-15	iDigBio	66b83090-45b4-4e38-947f-55de66919e13	NA	http://www.pnwherbaria.org/images/jpeg.php?Image=MONTU111988.jpg
110	ypm_cbs.018789_1_Salix bebbiana	ypm_cbs.018789	ypm	cbs.018789	Tracheophyta	Magnoliopsida	Malpighiales	Salicaceae	salix bebbiana	Salix bebbiana	Salix bebbiana Sarg.	Salix bebbiana Sarg.	Salix bebbiana Sarg.	Salix bebbiana Sarg.	Salix bebbiana	41.407	-72.9316	1901-06-10	iDigBio and GBIF	ac43f0f8-0999-433e-ad21-bbcb4be79cad	1038932537.0	http://deliver.odai.yale.edu/content/repository/YPM/id/192853/format/3
111	montu_2149_1_Salix bebbiana	montu_2149	montu	2149	Tracheophyta	Magnoliopsida	Malpighiales	Salicaceae	salix bebbiana	Salix bebbiana	Salix bebbiana Sarg.	NA	NA	NA	Salix bebbiana	48.620804	-113.871785	1901-06-23	iDigBio	71fce157-4cc1-42bc-979b-ac2fe2805714	NA	http://www.pnwherbaria.org/images/jpeg.php?Image=MONTU002149.jpg
112	os_os27407_1_Salix bebbiana	os_os27407	os	os27407	Tracheophyta	Magnoliopsida	Malpighiales	Salicaceae	salix bebbiana	Salix bebbiana	Salix bebbiana Sarg.	NA	NA	NA	Salix bebbiana	41.686944	-81.146389	1901-07-11	iDigBio	2bf351a1-2500-439e-980a-04a91c653ab3	NA	https://api.idigbio.org/v2/media/2bbb850a8680226453b00192d43a49be?size=fullsize
113	wis_v0316021wis_1_Salix bebbiana	wis_v0316021wis	wis	v0316021wis	Tracheophyta	Magnoliopsida	Malpighiales	Salicaceae	salix bebbiana	Salix bebbiana	Salix bebbiana Sarg.	NA	NA	NA	Salix bebbiana	48.006872	-88.815559	1901-08-24	iDigBio	5ada430f-23ef-4cac-8c5f-7758dd4506b0	NA	http://storage.idigbio.org/wis/aquatic/v0316/v0316021WIS_lg.jpg
114	wis_v0316019wis_1_Salix bebbiana	wis_v0316019wis	wis	v0316019wis	Tracheophyta	Magnoliopsida	Malpighiales	Salicaceae	salix bebbiana	Salix bebbiana	Salix bebbiana Sarg.	NA	NA	NA	Salix bebbiana	48.007791	-88.819679	1901-08-13	iDigBio	382dde1c-f9ac-4fc5-9051-0c55ba0a577d	NA	http://storage.idigbio.org/wis/aquatic/v0316/v0316019WIS_lg.jpg
115	os_os27354_1_Salix bebbiana	os_os27354	os	os27354	Tracheophyta	Magnoliopsida	Malpighiales	Salicaceae	salix bebbiana	Salix bebbiana	Salix bebbiana Sarg.	NA	NA	NA	Salix bebbiana	41.543056	-82.749167	1901-09-16	iDigBio	a002958c-ee90-495f-a7bb-5e684ff067f7	NA	https://api.idigbio.org/v2/media/4252f847cb644b4905b7642c37e3de00?size=fullsize
116	ypm_cbs.018793_1_Salix bebbiana	ypm_cbs.018793	ypm	cbs.018793	Tracheophyta	Magnoliopsida	Malpighiales	Salicaceae	salix bebbiana	Salix bebbiana	Salix bebbiana Sarg.	Salix bebbiana Sarg.	Salix bebbiana Sarg.	Salix bebbiana Sarg.	Salix bebbiana	41.3034	-72.3874	1901-10-25	iDigBio and GBIF	b0b00050-7196-4ae8-a8b8-10975b05a1ee	1038973200.0	http://deliver.odai.yale.edu/content/repository/YPM/id/192857/format/3
117	ewu_4621_1_Salix bebbiana	ewu_4621	ewu	4621	Tracheophyta	Magnoliopsida	Malpighiales	Salicaceae	salix bebbiana	Salix bebbiana	Salix bebbiana Sarg.	NA	NA	NA	Salix bebbiana	46.73139	-117.17861	1901-10-01	iDigBio	665c6376-3535-41f6-babb-770f31fe801f	NA	http://www.pnwherbaria.org/images/jpeg.php?Image=EWU004621.jpg
118	ewu_4622_1_Salix bebbiana	ewu_4622	ewu	4622	Tracheophyta	Magnoliopsida	Malpighiales	Salicaceae	salix bebbiana	Salix bebbiana	Salix bebbiana Sarg.	NA	NA	NA	Salix bebbiana	46.73139	-117.17861	1901-10-01	iDigBio	2f3d7b5d-ec91-4788-be76-d4d9913dce98	NA	http://www.pnwherbaria.org/images/jpeg.php?Image=EWU004622.jpg
119	os_os357703_1_Salix bebbiana	os_os357703	os	os357703	Tracheophyta	Magnoliopsida	Malpighiales	Salicaceae	salix bebbiana	Salix bebbiana	Salix bebbiana Sarg.	NA	NA	NA	Salix bebbiana	41.397778	-82.2225	1902-03-14	iDigBio	703b0177-857a-4856-b80c-f414b5fdcffc	NA	https://api.idigbio.org/v2/media/74b22ec4389f0ac8e53b21ff2cc85657?size=fullsize
120	ypm_yu.053242_1_Salix bebbiana	ypm_yu.053242	ypm	yu.053242	Tracheophyta	Magnoliopsida	Malpighiales	Salicaceae	salix bebbiana	Salix bebbiana	Salix bebbiana Sarg.	Salix bebbiana Sarg.	Salix bebbiana Sarg.	Salix bebbiana Sarg.	Salix bebbiana	41.3114	-72.9247	1902-04-29	iDigBio and GBIF	4d028e3a-0b0e-4e84-ae66-262b5932d228	1039005565.0	http://deliver.odai.yale.edu/content/repository/YPM/id/199302/format/3
121	ypm_cbs.018802_1_Salix bebbiana	ypm_cbs.018802	ypm	cbs.018802	Tracheophyta	Magnoliopsida	Malpighiales	Salicaceae	salix bebbiana	Salix bebbiana	Salix bebbiana Sarg.	Salix bebbiana Sarg.	Salix bebbiana Sarg.	Salix bebbiana Sarg.	Salix bebbiana	41.3707	-72.1476	1902-05-21	iDigBio and GBIF	bab71b9d-ddee-4ea3-b5a4-b11683e42c45	1038922413.0	http://deliver.odai.yale.edu/content/repository/YPM/id/192866/format/3
122	university of vermont_uvmvt057120_1_Salix bebbiana	university of vermont_uvmvt057120	university of vermont	uvmvt057120	Tracheophyta	Magnoliopsida	Malpighiales	Salicaceae	salix bebbiana	Salix bebbiana	Salix bebbiana Sarg.	Salix bebbiana Sarg.	Salix bebbiana Sarg.	Salix bebbiana Sarg.	Salix bebbiana	44.30894	-73.23596	1902-05-30	iDigBio and GBIF	2eb51ba4-67c4-4c49-afae-0a36b3c6c7fb	2573068858.0	https://bisque.cyverse.org/image_service/00-ig86Ft9h8JSzC9ERU2j6DN
123	ypm_cbs.018803_1_Salix bebbiana	ypm_cbs.018803	ypm	cbs.018803	Tracheophyta	Magnoliopsida	Malpighiales	Salicaceae	salix bebbiana	Salix bebbiana	Salix bebbiana Sarg.	Salix bebbiana Sarg.	Salix bebbiana Sarg.	Salix bebbiana Sarg.	Salix bebbiana	41.3707	-72.1476	1902-06-01	iDigBio and GBIF	74a71433-686a-41b4-a4c5-6f3d1af77099	1038967956.0	http://deliver.odai.yale.edu/content/repository/YPM/id/192867/format/3
124	os_os357702_1_Salix bebbiana	os_os357702	os	os357702	Tracheophyta	Magnoliopsida	Malpighiales	Salicaceae	salix bebbiana	Salix bebbiana	Salix bebbiana Sarg.	NA	NA	NA	Salix bebbiana	41.397778	-82.2225	1902-06-18	iDigBio	1349489e-33e8-4e65-9483-dedf7af45ef5	NA	https://api.idigbio.org/v2/media/56ba86637ecf47fa0a91a108e80cbb46?size=fullsize
125	ypm_cbs.018813_1_Salix bebbiana	ypm_cbs.018813	ypm	cbs.018813	Tracheophyta	Magnoliopsida	Malpighiales	Salicaceae	salix bebbiana	Salix bebbiana	Salix bebbiana Sarg.	Salix bebbiana Sarg.	Salix bebbiana Sarg.	Salix bebbiana Sarg.	Salix bebbiana	41.3538	-72.1044	1902-06-21	iDigBio and GBIF	c4ffc94a-71a1-451f-b4e9-1698edd4a927	1038959458.0	http://deliver.odai.yale.edu/content/repository/YPM/id/192877/format/3
126	os_os357700_1_Salix bebbiana	os_os357700	os	os357700	Tracheophyta	Magnoliopsida	Malpighiales	Salicaceae	salix bebbiana	Salix bebbiana	Salix bebbiana Sarg.	NA	NA	NA	Salix bebbiana	41.397778	-82.2225	1902-06-18	iDigBio	c15f4e2c-5a28-43b7-a9b5-8cf13f1734b5	NA	https://api.idigbio.org/v2/media/c43c9fd415b14ce90e4c867c001d6e48?size=fullsize
127	montu_29783_1_Salix bebbiana	montu_29783	montu	29783	Tracheophyta	Magnoliopsida	Malpighiales	Salicaceae	salix bebbiana	Salix bebbiana	Salix bebbiana Sarg.	NA	NA	NA	Salix bebbiana	45.92326	-112.410847	1902-06-22	iDigBio	94eb12b1-8205-49a1-80c4-8f2a9e97cc18	NA	http://www.pnwherbaria.org/images/jpeg.php?Image=MONTU029783.jpg
128	ypm_cbs.018814_1_Salix bebbiana	ypm_cbs.018814	ypm	cbs.018814	Tracheophyta	Magnoliopsida	Malpighiales	Salicaceae	salix bebbiana	Salix bebbiana	Salix bebbiana Sarg.	Salix bebbiana Sarg.	Salix bebbiana Sarg.	Salix bebbiana Sarg.	Salix bebbiana	41.4745	-73.2327	1902-07-03	iDigBio and GBIF	23f9a42e-00bf-4185-9d9e-bacd1d4f9e4c	1038992067.0	http://deliver.odai.yale.edu/content/repository/YPM/id/192878/format/3
129	os_os357699_1_Salix bebbiana	os_os357699	os	os357699	Tracheophyta	Magnoliopsida	Malpighiales	Salicaceae	salix bebbiana	Salix bebbiana	Salix bebbiana Sarg.	NA	NA	NA	Salix bebbiana	41.397778	-82.2225	1903-03-14	iDigBio	d12c4bb2-342b-439b-99c2-5ae8b6ba9ddd	NA	https://api.idigbio.org/v2/media/86279daf4d63287f6cad4cb10f60b2f0?size=fullsize
130	os_os436328_1_Salix bebbiana	os_os436328	os	os436328	Tracheophyta	Magnoliopsida	Malpighiales	Salicaceae	salix bebbiana	Salix bebbiana	Salix bebbiana Sarg.	NA	NA	NA	Salix bebbiana	41.397778	-82.2225	1903-03-14	iDigBio	a29158df-6715-4200-b8af-bc79dc2f1e30	NA	https://api.idigbio.org/v2/media/7b194714ce80f59fcde943bc1d61943a?size=fullsize
131	os_os78309_1_Salix bebbiana	os_os78309	os	os78309	Tracheophyta	Magnoliopsida	Malpighiales	Salicaceae	salix bebbiana	Salix bebbiana	Salix bebbiana Sarg.	NA	NA	NA	Salix bebbiana	41.397778	-82.2225	1903-03-14	iDigBio	69dea93e-e209-4c93-9177-ec33cb51986d	NA	https://api.idigbio.org/v2/media/31125d89b4fc4e63fbb7f74376dd5887?size=fullsize
132	os_os27360_1_Salix bebbiana	os_os27360	os	os27360	Tracheophyta	Magnoliopsida	Malpighiales	Salicaceae	salix bebbiana	Salix bebbiana	Salix bebbiana Sarg.	NA	NA	NA	Salix bebbiana	41.293889	-82.2175	1903-03-09	iDigBio	2cb095a4-bddc-4d1b-ac7a-9b8bf901ad84	NA	https://api.idigbio.org/v2/media/f1471c73df0298869085b2e35129bbf6?size=fullsize
133	os_os27359_1_Salix bebbiana	os_os27359	os	os27359	Tracheophyta	Magnoliopsida	Malpighiales	Salicaceae	salix bebbiana	Salix bebbiana	Salix bebbiana Sarg.	NA	NA	NA	Salix bebbiana	41.397778	-82.2225	1903-03-14	iDigBio	d7b3d9f0-c32a-4674-804a-e66fb13a696c	NA	https://api.idigbio.org/v2/media/14b37b2488ca4950f61d8abcf12fb160?size=fullsize
134	os_os79967_1_Salix bebbiana	os_os79967	os	os79967	Tracheophyta	Magnoliopsida	Malpighiales	Salicaceae	salix bebbiana	Salix bebbiana	Salix bebbiana Sarg.	NA	NA	NA	Salix bebbiana	41.397778	-82.2225	1903-09-19	iDigBio	3545ad1b-4ab0-40cb-b2dc-2586cedeef1b	NA	https://api.idigbio.org/v2/media/a1765f1cf5112ba48eba8a633bf6da41?size=fullsize
135	os_os27358_1_Salix bebbiana	os_os27358	os	os27358	Tracheophyta	Magnoliopsida	Malpighiales	Salicaceae	salix bebbiana	Salix bebbiana	Salix bebbiana Sarg.	NA	NA	NA	Salix bebbiana	41.397778	-82.2225	1903-09-19	iDigBio	6c5cbaaf-6507-4a40-a4d6-226c7cd00698	NA	https://api.idigbio.org/v2/media/8ca740643dc6a6439b3a467461370dda?size=fullsize
136	os_os357698_1_Salix bebbiana	os_os357698	os	os357698	Tracheophyta	Magnoliopsida	Malpighiales	Salicaceae	salix bebbiana	Salix bebbiana	Salix bebbiana Sarg.	NA	NA	NA	Salix bebbiana	41.397778	-82.2225	1903-09-19	iDigBio	609a46e1-ccf1-4f3a-8132-76b57edc932f	NA	https://api.idigbio.org/v2/media/7e5077646bc3b1e945434bbbbd48b68e?size=fullsize
137	os_os78256_1_Salix bebbiana	os_os78256	os	os78256	Tracheophyta	Magnoliopsida	Malpighiales	Salicaceae	salix bebbiana	Salix bebbiana	Salix bebbiana Sarg.	NA	NA	NA	Salix bebbiana	41.397778	-82.2225	1903-09-19	iDigBio	0f5daaab-0b19-481a-a025-7827a1f30661	NA	https://api.idigbio.org/v2/media/df418eed77c3e8bfa11144face55a74c?size=fullsize
138	os_os357701_1_Salix bebbiana	os_os357701	os	os357701	Tracheophyta	Magnoliopsida	Malpighiales	Salicaceae	salix bebbiana	Salix bebbiana	Salix bebbiana Sarg.	NA	NA	NA	Salix bebbiana	41.397778	-82.2225	1903-09-19	iDigBio	ec28684c-e568-42dd-8306-53e91159dfbe	NA	https://api.idigbio.org/v2/media/41ead6f654debb0d9a85f7f675202f26?size=fullsize
139	university of massachusetts_371193_1_Salix bebbiana	university of massachusetts_371193	university of massachusetts	371193	Tracheophyta	Magnoliopsida	Malpighiales	Salicaceae	salix bebbiana	Salix bebbiana	Salix bebbiana Sarg.	NA	NA	NA	Salix bebbiana	42.4792633	-71.1522789	1904-05-06	iDigBio	181a12c7-f496-43c5-ab83-b4dcc7d2233a	NA	https://bisque.cyverse.org/image_service/00-w3KGkeMc4S3xCkrMtyGL24
140	colo_00719799_1_Salix bebbiana	colo_00719799	colo	00719799	Tracheophyta	Magnoliopsida	Malpighiales	Salicaceae	salix bebbiana	Salix bebbiana	Salix bebbiana Sarg.	Salix bebbiana Sarg.	Salix bebbiana Sarg.	Salix bebbiana Sarg.	Salix bebbiana	39.9858135	-105.2498785	1905-04-29	iDigBio and GBIF	7bd88c09-911e-483d-927a-1e590f20a5ec	2573331159.0	https://botanydb.colorado.edu/COLO_V/00719/00719799.jpg
141	ypm_yu.053243_1_Salix bebbiana	ypm_yu.053243	ypm	yu.053243	Tracheophyta	Magnoliopsida	Malpighiales	Salicaceae	salix bebbiana	Salix bebbiana	Salix bebbiana Sarg.	Salix bebbiana Sarg.	Salix bebbiana Sarg.	Salix bebbiana Sarg.	Salix bebbiana	41.407	-72.9316	1905-05-26	iDigBio and GBIF	855aecb1-9197-44b6-9bc2-681476bb501e	1038942955.0	http://deliver.odai.yale.edu/content/repository/YPM/id/199303/format/3
142	mont_80320_1_Salix bebbiana	mont_80320	mont	80320	Tracheophyta	Magnoliopsida	Malpighiales	Salicaceae	salix bebbiana	Salix bebbiana	Salix bebbiana Sarg.	NA	NA	NA	Salix bebbiana	45.67972	-111.03778	1905-06-12	iDigBio	0d85d767-e0b9-4545-b459-bd0557069b42	NA	http://www.pnwherbaria.org/images/jpeg.php?Image=MONT048319.jpg
143	montu_2148_1_Salix bebbiana	montu_2148	montu	2148	Tracheophyta	Magnoliopsida	Malpighiales	Salicaceae	salix bebbiana	Salix bebbiana	Salix bebbiana Sarg.	NA	NA	NA	Salix bebbiana	45.981874	-111.014391	1905-06-29	iDigBio	744d170a-c379-40b5-bb0d-9fea11b94b58	NA	http://www.pnwherbaria.org/images/jpeg.php?Image=MONTU002148.jpg
144	montu_2230_1_Salix bebbiana	montu_2230	montu	2230	Tracheophyta	Magnoliopsida	Malpighiales	Salicaceae	salix bebbiana	Salix bebbiana	Salix bebbiana Sarg.	NA	NA	NA	Salix bebbiana	45.687431	-111.02578	1905-06-12	iDigBio	0c3591e6-58f7-42e2-8d09-6cdc37d90808	NA	http://www.pnwherbaria.org/images/jpeg.php?Image=MONTU002230.jpg
145	montu_2231_1_Salix bebbiana	montu_2231	montu	2231	Tracheophyta	Magnoliopsida	Malpighiales	Salicaceae	salix bebbiana	Salix bebbiana	Salix bebbiana Sarg.	NA	NA	NA	Salix bebbiana	45.679653	-111.038558	1905-06-12	iDigBio	8f764e68-136d-40ff-a15b-d70e6bc28b2f	NA	http://www.pnwherbaria.org/images/jpeg.php?Image=MONTU002231.jpg
146	montu_111989_1_Salix bebbiana	montu_111989	montu	111989	Tracheophyta	Magnoliopsida	Malpighiales	Salicaceae	salix bebbiana	Salix bebbiana	Salix bebbiana Sarg.	NA	NA	NA	Salix bebbiana	45.629098	-110.941332	1905-07-07	iDigBio	a9bdef08-5798-4ec1-8287-385a1d437b3e	NA	http://www.pnwherbaria.org/images/jpeg.php?Image=MONTU111989.jpg
147	ypm_cbs.018796_1_Salix bebbiana	ypm_cbs.018796	ypm	cbs.018796	Tracheophyta	Magnoliopsida	Malpighiales	Salicaceae	salix bebbiana	Salix bebbiana	Salix bebbiana Sarg.	Salix bebbiana Sarg.	Salix bebbiana Sarg.	Salix bebbiana Sarg.	Salix bebbiana	41.6979	-72.088	1906-05-30	iDigBio and GBIF	340ad2bb-e7e7-47aa-8f3c-c12d522fa7c4	1038989376.0	http://deliver.odai.yale.edu/content/repository/YPM/id/192860/format/3
148	ypm_cbs.018799_1_Salix bebbiana	ypm_cbs.018799	ypm	cbs.018799	Tracheophyta	Magnoliopsida	Malpighiales	Salicaceae	salix bebbiana	Salix bebbiana	Salix bebbiana Sarg.	Salix bebbiana Sarg.	Salix bebbiana Sarg.	Salix bebbiana Sarg.	Salix bebbiana	41.9875	-72.3123	1906-06-13	iDigBio and GBIF	6fb4fd27-3609-4320-bd9d-76b914753a80	1038972507.0	http://deliver.odai.yale.edu/content/repository/YPM/id/192863/format/3
149	ypm_cbs.018815_1_Salix bebbiana	ypm_cbs.018815	ypm	cbs.018815	Tracheophyta	Magnoliopsida	Malpighiales	Salicaceae	salix bebbiana	Salix bebbiana	Salix bebbiana Sarg.	Salix bebbiana Sarg.	Salix bebbiana Sarg.	Salix bebbiana Sarg.	Salix bebbiana	41.7413	-73.1931	1906-06-26	iDigBio and GBIF	b1a526a8-ee64-4c9c-a763-ba715c44ca82	1038991919.0	http://deliver.odai.yale.edu/content/repository/YPM/id/192879/format/3
150	ypm_cbs.018791_1_Salix bebbiana	ypm_cbs.018791	ypm	cbs.018791	Tracheophyta	Magnoliopsida	Malpighiales	Salicaceae	salix bebbiana	Salix bebbiana	Salix bebbiana Sarg.	Salix bebbiana Sarg.	Salix bebbiana Sarg.	Salix bebbiana Sarg.	Salix bebbiana	41.9875	-72.3123	1906-06-13	iDigBio and GBIF	8bdf4968-8f95-4208-baf6-2f0a50b64f74	1039012825.0	http://deliver.odai.yale.edu/content/repository/YPM/id/192855/format/3
151	university of vermont_uvmvt057841_1_Salix bebbiana	university of vermont_uvmvt057841	university of vermont	uvmvt057841	Tracheophyta	Magnoliopsida	Malpighiales	Salicaceae	salix bebbiana	Salix bebbiana	Salix bebbiana Sarg.	Salix bebbiana Sarg.	Salix bebbiana Sarg.	Salix bebbiana Sarg.	Salix bebbiana	42.89051	-71.93935	1906-06-08	iDigBio and GBIF	9bb6465e-4928-477f-9d87-23bcdf0d9eee	2573093350.0	https://bisque.cyverse.org/image_service/00-zJE6oYy8VcTEbGHwxPXSXD
152	ypm_cbs.018808_1_Salix bebbiana	ypm_cbs.018808	ypm	cbs.018808	Tracheophyta	Magnoliopsida	Malpighiales	Salicaceae	salix bebbiana	Salix bebbiana	Salix bebbiana Sarg.	Salix bebbiana Sarg.	Salix bebbiana Sarg.	Salix bebbiana Sarg.	Salix bebbiana	41.7635	-72.6153	1906-08-27	iDigBio and GBIF	6a81e41e-5019-41fd-a241-4caf498ae684	1038961063.0	http://deliver.odai.yale.edu/content/repository/YPM/id/192872/format/3
153	montu_2291_1_Salix bebbiana	montu_2291	montu	2291	Tracheophyta	Magnoliopsida	Malpighiales	Salicaceae	salix bebbiana	Salix bebbiana	Salix bebbiana Sarg.	NA	NA	NA	Salix bebbiana	47.887446	-114.117614	1906-08-26	iDigBio	324f7491-5839-43d8-bf02-f1d40b243e5e	NA	http://www.pnwherbaria.org/images/jpeg.php?Image=MONTU002291.jpg
154	university of vermont_uvmvt057843_1_Salix bebbiana	university of vermont_uvmvt057843	university of vermont	uvmvt057843	Tracheophyta	Magnoliopsida	Malpighiales	Salicaceae	salix bebbiana	Salix bebbiana	Salix bebbiana Sarg.	Salix bebbiana Sarg.	Salix bebbiana Sarg.	Salix bebbiana Sarg.	Salix bebbiana	42.89051	-71.93935	1907-05-27	iDigBio and GBIF	26ed88e4-68f9-4d70-ac5b-b384e737b607	2573102573.0	https://bisque.cyverse.org/image_service/00-SriJEpkkvuFn473ywoUc3m
155	uwm_uwm0014119_1_Salix bebbiana	uwm_uwm0014119	uwm	uwm0014119	Tracheophyta	Magnoliopsida	Malpighiales	Salicaceae	salix bebbiana	Salix bebbiana	Salix bebbiana Sarg.	NA	NA	NA	Salix bebbiana	46.052899	-89.514846	1907-06-24	iDigBio	2b385f0c-620f-497b-ac48-8d3d0d3d0482	NA	http://storage.idigbio.org/uwm/aquatic/UWM0014/UWM0014119_lg.jpg
156	university of vermont_uvmvt057840_1_Salix bebbiana	university of vermont_uvmvt057840	university of vermont	uvmvt057840	Tracheophyta	Magnoliopsida	Malpighiales	Salicaceae	salix bebbiana	Salix bebbiana	Salix bebbiana Sarg.	Salix bebbiana Sarg.	Salix bebbiana Sarg.	Salix bebbiana Sarg.	Salix bebbiana	42.89051	-71.93935	1907-06-13	iDigBio and GBIF	a2274871-2353-4872-b0cc-304314a79154	2573062122.0	https://bisque.cyverse.org/image_service/00-mftNXLHphJ5rh45RHeUNx6
157	university of vermont_uvmvt057838_1_Salix bebbiana	university of vermont_uvmvt057838	university of vermont	uvmvt057838	Tracheophyta	Magnoliopsida	Malpighiales	Salicaceae	salix bebbiana	Salix bebbiana	Salix bebbiana Sarg.	Salix bebbiana Sarg.	Salix bebbiana Sarg.	Salix bebbiana Sarg.	Salix bebbiana	42.89051	-71.93935	1907-06-13	iDigBio and GBIF	223e117f-0755-45e7-92c4-da9ed42cb8e7	2573069689.0	https://bisque.cyverse.org/image_service/00-P2FCnroeX4AVMU6ZXjwFRC
158	university of vermont_uvmvt057847_1_Salix bebbiana	university of vermont_uvmvt057847	university of vermont	uvmvt057847	Tracheophyta	Magnoliopsida	Malpighiales	Salicaceae	salix bebbiana	Salix bebbiana	Salix bebbiana Sarg.	Salix bebbiana Sarg.	Salix bebbiana Sarg.	Salix bebbiana Sarg.	Salix bebbiana	42.89051	-71.93935	1907-07-28	iDigBio and GBIF	58910455-da37-44b6-801e-cc7869773c87	2573073243.0	https://bisque.cyverse.org/image_service/00-Bb6NZWWv3JqFdfDdoeKg6f
159	university of vermont_uvmvt057842_1_Salix bebbiana	university of vermont_uvmvt057842	university of vermont	uvmvt057842	Tracheophyta	Magnoliopsida	Malpighiales	Salicaceae	salix bebbiana	Salix bebbiana	Salix bebbiana Sarg.	Salix bebbiana Sarg.	Salix bebbiana Sarg.	Salix bebbiana Sarg.	Salix bebbiana	42.89051	-71.93935	1907-07-16	iDigBio and GBIF	6be18755-b3e2-4fbd-8ad9-47bd6d697a06	2573091139.0	https://bisque.cyverse.org/image_service/00-rGyoe3kUD4XgbdmbCAV2a7
160	cmn_can 10024840_1_Salix bebbiana	cmn_can 10024840	cmn	can 10024840	Tracheophyta	Magnoliopsida	Malpighiales	Salicaceae	salix bebbiana	Salix bebbiana	Salix bebbiana Sarg.	Salix bebbiana Sarg.	Salix bebbiana Sarg.	Salix bebbiana Sarg.	Salix bebbiana	61.916667	-113.25	1907-07-19	iDigBio and GBIF	9ae7470d-592c-4e59-b3b3-d6c95119c728	1804381767.0	http://ipt.nature.ca/multimedia/Botany/VascPlant/CAN10024840.jpg
161	vt_uvmvt057103_1_Salix bebbiana	vt_uvmvt057103	vt	uvmvt057103	Tracheophyta	Magnoliopsida	Malpighiales	Salicaceae	salix bebbiana	Salix bebbiana	Salix bebbiana Sarg.	Salix bebbiana Sarg.	Salix bebbiana Sarg.	Salix bebbiana Sarg.	Salix bebbiana	44.55473	-73.21948	1907-09-18	iDigBio and GBIF	6f84b6ea-1e72-4654-8c27-2b925f3c9a3c	2573065216.0	https://bisque.cyverse.org/image_service/00-46NGNkCaCimsYu4WgcVm4g
162	university of massachusetts_00365061_1_Salix bebbiana	university of massachusetts_00365061	university of massachusetts	00365061	Tracheophyta	Magnoliopsida	Malpighiales	Salicaceae	salix bebbiana	Salix bebbiana	Salix bebbiana Sarg.	NA	NA	NA	Salix bebbiana	43.6106243	-72.9726067	1908-05-23	iDigBio	d7f5fd17-64d6-4a95-8378-b1110651de29	NA	https://bisque.cyverse.org/image_service/00-T3JyGXfstHFJWdxdRFZB7a
163	wis_v0320586wis_1_Salix bebbiana	wis_v0320586wis	wis	v0320586wis	Tracheophyta	Magnoliopsida	Malpighiales	Salicaceae	salix bebbiana	Salix bebbiana	Salix bebbiana Sarg.	NA	NA	NA	Salix bebbiana	42.417979	-88.087017	1908-07-11	iDigBio	544551a6-beb9-470f-a1f8-c0ce1e288ee6	NA	http://storage.idigbio.org/wis/aquatic/v0320/v0320586WIS_lg.jpg
164	colo_00720169_1_Salix bebbiana	colo_00720169	colo	00720169	Tracheophyta	Magnoliopsida	Malpighiales	Salicaceae	salix bebbiana	Salix bebbiana	Salix bebbiana Sarg.	Salix bebbiana Sarg.	Salix bebbiana Sarg.	Salix bebbiana Sarg.	Salix bebbiana	39.8702935	-105.6326058	1908-07-04	iDigBio and GBIF	5967f646-82ce-4294-953e-890536ddb277	2573331224.0	https://botanydb.colorado.edu/COLO_V/00720/00720169.jpg
165	montu_2242_1_Salix bebbiana	montu_2242	montu	2242	Tracheophyta	Magnoliopsida	Malpighiales	Salicaceae	salix bebbiana	Salix bebbiana	Salix bebbiana Sarg.	NA	NA	NA	Salix bebbiana	48.063287	-114.072613	1908-07-18	iDigBio	e0fe6100-44b5-4bc0-93c2-6532898397e8	NA	http://www.pnwherbaria.org/images/jpeg.php?Image=MONTU002242.jpg
166	ypm_cbs.018812_1_Salix bebbiana	ypm_cbs.018812	ypm	cbs.018812	Tracheophyta	Magnoliopsida	Malpighiales	Salicaceae	salix bebbiana	Salix bebbiana	Salix bebbiana Sarg.	Salix bebbiana Sarg.	Salix bebbiana Sarg.	Salix bebbiana Sarg.	Salix bebbiana	41.9316	-72.9729	1908-08-02	iDigBio and GBIF	e30f614c-0695-4b00-a4bd-ddaf899534a9	1038978438.0	http://deliver.odai.yale.edu/content/repository/YPM/id/192876/format/3
167	ypm_yu.053235_1_Salix bebbiana	ypm_yu.053235	ypm	yu.053235	Tracheophyta	Magnoliopsida	Malpighiales	Salicaceae	salix bebbiana	Salix bebbiana	Salix bebbiana Sarg.	Salix bebbiana Sarg.	Salix bebbiana Sarg.	Salix bebbiana Sarg.	Salix bebbiana	41.305	-73.3914	1909-05-31	iDigBio and GBIF	577bfd1a-8b55-4f72-aeef-1eb2444ad9b7	1039007731.0	http://deliver.odai.yale.edu/content/repository/YPM/id/199295/format/3
168	wis_v0316053wis_1_Salix bebbiana	wis_v0316053wis	wis	v0316053wis	Tracheophyta	Magnoliopsida	Malpighiales	Salicaceae	salix bebbiana	Salix bebbiana	Salix bebbiana Sarg.	NA	NA	NA	Salix bebbiana	46.804492	-95.839145	1909-05-29	iDigBio	8d066a29-ff47-40ff-bd8d-93dc24f6f0f0	NA	http://storage.idigbio.org/wis/aquatic/v0316/v0316053WIS_lg.jpg
169	university of massachusetts_371240_1_Salix bebbiana	university of massachusetts_371240	university of massachusetts	371240	Tracheophyta	Magnoliopsida	Malpighiales	Salicaceae	salix bebbiana	Salix bebbiana	Salix bebbiana Sarg.	NA	NA	NA	Salix bebbiana	43.25879	-73.05147	1909-05-09	iDigBio	1d098a0b-2908-445c-8c02-988d5c50e55b	NA	https://bisque.cyverse.org/image_service/00-GkEZ3iGxjEmuD6zFjtnKSi
170	university of massachusetts_371196_1_Salix bebbiana	university of massachusetts_371196	university of massachusetts	371196	Tracheophyta	Magnoliopsida	Malpighiales	Salicaceae	salix bebbiana	Salix bebbiana	Salix bebbiana Sarg.	NA	NA	NA	Salix bebbiana	42.32426	-71.1408	1909-05-15	iDigBio	e4a0cd94-601b-4a26-bc7a-bddc52e331df	NA	https://bisque.cyverse.org/image_service/00-UCMc9GftbbPSP94YDM2Dpe
171	moar_moar0011641_1_Salix bebbiana	moar_moar0011641	moar	moar0011641	Tracheophyta	Magnoliopsida	Malpighiales	Salicaceae	salix bebbiana	Salix bebbiana	Salix bebbiana Sarg.	NA	NA	NA	Salix bebbiana	40.121221	-75.155175	1909-05-02	iDigBio	4c0312a3-1252-449c-8dd6-d530ef1bfb05	NA	http://mam.ansp.org/image/MOAR/Fullsize/0011/MOAR0011641.jpg
172	moar_moar0011625_1_Salix bebbiana	moar_moar0011625	moar	moar0011625	Tracheophyta	Magnoliopsida	Malpighiales	Salicaceae	salix bebbiana	Salix bebbiana	Salix bebbiana Sarg.	NA	NA	NA	Salix bebbiana	40.904819	-75.111565	1909-05-10	iDigBio	22344550-8f50-4eee-bb99-8978d51e9b5b	NA	http://mam.ansp.org/image/MOAR/Fullsize/0011/MOAR0011625.jpg
173	moar_moar0011630_1_Salix bebbiana	moar_moar0011630	moar	moar0011630	Tracheophyta	Magnoliopsida	Malpighiales	Salicaceae	salix bebbiana	Salix bebbiana	Salix bebbiana Sarg.	NA	NA	NA	Salix bebbiana	40.9	-75.158333	1909-05-12	iDigBio	369b9de0-d338-4a6f-908c-a0b81bcf8d1e	NA	http://mam.ansp.org/image/MOAR/Fullsize/0011/MOAR0011630.jpg
174	ypm_cbs.018800_1_Salix bebbiana	ypm_cbs.018800	ypm	cbs.018800	Tracheophyta	Magnoliopsida	Malpighiales	Salicaceae	salix bebbiana	Salix bebbiana	Salix bebbiana Sarg.	Salix bebbiana Sarg.	Salix bebbiana Sarg.	Salix bebbiana Sarg.	Salix bebbiana	41.9875	-72.3123	1909-07-25	iDigBio and GBIF	67390e8d-1439-4b67-852f-96c2f15dc76c	1039007418.0	http://deliver.odai.yale.edu/content/repository/YPM/id/192864/format/3
175	colo_00720292_1_Salix bebbiana	colo_00720292	colo	00720292	Tracheophyta	Magnoliopsida	Malpighiales	Salicaceae	salix bebbiana	Salix bebbiana	Salix bebbiana Sarg.	Salix bebbiana Sarg.	Salix bebbiana Sarg.	Salix bebbiana Sarg.	Salix bebbiana	39.931062	-105.4284023	1909-07-14	iDigBio and GBIF	f8a62e1c-e214-49cb-98bb-844faff401be	2573330984.0	https://botanydb.colorado.edu/COLO_V/00720/00720292.jpg
176	uwm_uwm0014120_1_Salix bebbiana	uwm_uwm0014120	uwm	uwm0014120	Tracheophyta	Magnoliopsida	Malpighiales	Salicaceae	salix bebbiana	Salix bebbiana	Salix bebbiana Sarg.	NA	NA	NA	Salix bebbiana	46.082236	-92.113537	1909-07-25	iDigBio	e12c7a93-4ad5-4e51-908c-d093a62e4353	NA	http://storage.idigbio.org/uwm/aquatic/UWM0014/UWM0014120_lg.jpg
177	colo_00720227_1_Salix bebbiana	colo_00720227	colo	00720227	Tracheophyta	Magnoliopsida	Malpighiales	Salicaceae	salix bebbiana	Salix bebbiana	Salix bebbiana Sarg.	Salix bebbiana Sarg.	Salix bebbiana Sarg.	Salix bebbiana Sarg.	Salix bebbiana	39.9074918	-105.5888761	1909-07-14	iDigBio and GBIF	5ca7e499-fade-4f8f-a360-6116b4c0737d	2573332484.0	https://botanydb.colorado.edu/COLO_V/00720/00720227.jpg
178	colo_00719922_1_Salix bebbiana	colo_00719922	colo	00719922	Tracheophyta	Magnoliopsida	Malpighiales	Salicaceae	salix bebbiana	Salix bebbiana	Salix bebbiana Sarg.	Salix bebbiana Sarg.	Salix bebbiana Sarg.	Salix bebbiana Sarg.	Salix bebbiana	39.931062	-105.4284023	1909-07-14	iDigBio and GBIF	a9becc97-149b-435c-b76d-07ecff762ccc	2573331860.0	https://botanydb.colorado.edu/COLO_V/00719/00719922.jpg
179	colo_00720326_1_Salix bebbiana	colo_00720326	colo	00720326	Tracheophyta	Magnoliopsida	Malpighiales	Salicaceae	salix bebbiana	Salix bebbiana	Salix bebbiana Sarg.	Salix bebbiana Sarg.	Salix bebbiana Sarg.	Salix bebbiana Sarg.	Salix bebbiana	39.931062	-105.4284023	1909-07-14	iDigBio and GBIF	fb72dd9d-184e-4649-8e56-c6ce943d0e3c	2573331419.0	https://botanydb.colorado.edu/COLO_V/00720/00720326.jpg
180	ypm_cbs.018818_1_Salix bebbiana	ypm_cbs.018818	ypm	cbs.018818	Tracheophyta	Magnoliopsida	Malpighiales	Salicaceae	salix bebbiana	Salix bebbiana	Salix bebbiana Sarg.	Salix bebbiana Sarg.	Salix bebbiana Sarg.	Salix bebbiana Sarg.	Salix bebbiana	41.9219	-73.1028	1909-09-05	iDigBio and GBIF	b6e37213-f001-437e-895f-1feb4d0cea50	1038960329.0	http://deliver.odai.yale.edu/content/repository/YPM/id/192882/format/3
181	moar_moar0011629_1_Salix bebbiana	moar_moar0011629	moar	moar0011629	Tracheophyta	Magnoliopsida	Malpighiales	Salicaceae	salix bebbiana	Salix bebbiana	Salix bebbiana Sarg.	NA	NA	NA	Salix bebbiana	40.121221	-75.155175	1909-10-13	iDigBio	2ffa9632-bc94-44aa-90d7-a1437af0494a	NA	http://mam.ansp.org/image/MOAR/Fullsize/0011/MOAR0011629.jpg
182	moar_moar0011628_1_Salix bebbiana	moar_moar0011628	moar	moar0011628	Tracheophyta	Magnoliopsida	Malpighiales	Salicaceae	salix bebbiana	Salix bebbiana	Salix bebbiana Sarg.	NA	NA	NA	Salix bebbiana	40.121221	-75.155175	1909-10-13	iDigBio	7f6b8bee-32cb-4731-9499-66affc54493e	NA	http://mam.ansp.org/image/MOAR/Fullsize/0011/MOAR0011628.jpg
183	ypm_cbs.018801_1_Salix bebbiana	ypm_cbs.018801	ypm	cbs.018801	Tracheophyta	Magnoliopsida	Malpighiales	Salicaceae	salix bebbiana	Salix bebbiana	Salix bebbiana Sarg.	Salix bebbiana Sarg.	Salix bebbiana Sarg.	Salix bebbiana Sarg.	Salix bebbiana	41.5583	-73.036	1910-05-30	iDigBio and GBIF	71cb6471-3fbd-469b-aa0a-d55b4eacc571	1039004903.0	http://deliver.odai.yale.edu/content/repository/YPM/id/192865/format/3
184	ypm_cbs.018795_1_Salix bebbiana	ypm_cbs.018795	ypm	cbs.018795	Tracheophyta	Magnoliopsida	Malpighiales	Salicaceae	salix bebbiana	Salix bebbiana	Salix bebbiana Sarg.	Salix bebbiana Sarg.	Salix bebbiana Sarg.	Salix bebbiana Sarg.	Salix bebbiana	41.986	-73.4257	1910-05-19	iDigBio and GBIF	ac8e7e84-8bba-4c70-9143-940034599ecd	1039015771.0	http://deliver.odai.yale.edu/content/repository/YPM/id/192859/format/3
185	ypm_cbs.018797_1_Salix bebbiana	ypm_cbs.018797	ypm	cbs.018797	Tracheophyta	Magnoliopsida	Malpighiales	Salicaceae	salix bebbiana	Salix bebbiana	Salix bebbiana Sarg.	Salix bebbiana Sarg.	Salix bebbiana Sarg.	Salix bebbiana Sarg.	Salix bebbiana	41.986	-73.4257	1910-05-19	iDigBio and GBIF	aee2f678-1079-4336-ae72-a41ff66267e9	1038979235.0	http://deliver.odai.yale.edu/content/repository/YPM/id/192861/format/3
186	university of massachusetts_371194_1_Salix bebbiana	university of massachusetts_371194	university of massachusetts	371194	Tracheophyta	Magnoliopsida	Malpighiales	Salicaceae	salix bebbiana	Salix bebbiana	Salix bebbiana Sarg.	NA	NA	NA	Salix bebbiana	42.3750954	-71.1056099	1910-11-30	iDigBio	8218fcdc-d281-4433-b1d1-5d8b89c83048	NA	https://bisque.cyverse.org/image_service/00-VbDYFybGdTNH8drqJWBXZi
187	colo_00720334_1_Salix bebbiana	colo_00720334	colo	00720334	Tracheophyta	Magnoliopsida	Malpighiales	Salicaceae	salix bebbiana	Salix bebbiana	Salix bebbiana Sarg.	Salix bebbiana Sarg.	Salix bebbiana Sarg.	Salix bebbiana Sarg.	Salix bebbiana	39.9049855	-105.5891706	1911-08-23	iDigBio and GBIF	ce5bb32a-4e1e-4fe6-93a8-8040ca714fb1	2573331624.0	https://botanydb.colorado.edu/COLO_V/00720/00720334.jpg
188	colo_00720342_1_Salix bebbiana	colo_00720342	colo	00720342	Tracheophyta	Magnoliopsida	Malpighiales	Salicaceae	salix bebbiana	Salix bebbiana	Salix bebbiana Sarg.	Salix bebbiana Sarg.	Salix bebbiana Sarg.	Salix bebbiana Sarg.	Salix bebbiana	39.9049855	-105.5891706	1911-08-23	iDigBio and GBIF	4807d44f-5264-46af-b354-53543c472564	2573333332.0	https://botanydb.colorado.edu/COLO_V/00720/00720342.jpg
189	colo_00719807_1_Salix bebbiana	colo_00719807	colo	00719807	Tracheophyta	Magnoliopsida	Malpighiales	Salicaceae	salix bebbiana	Salix bebbiana	Salix bebbiana Sarg.	Salix bebbiana Sarg.	Salix bebbiana Sarg.	Salix bebbiana Sarg.	Salix bebbiana	39.9049855	-105.5891706	1911-08-23	iDigBio and GBIF	851497c4-029b-45f2-a5ca-90d34c01aa22	2573332135.0	https://botanydb.colorado.edu/COLO_V/00719/00719807.jpg
190	ypm_yu.053236_1_Salix bebbiana	ypm_yu.053236	ypm	yu.053236	Tracheophyta	Magnoliopsida	Malpighiales	Salicaceae	salix bebbiana	Salix bebbiana	Salix bebbiana Sarg.	Salix bebbiana Sarg.	Salix bebbiana Sarg.	Salix bebbiana Sarg.	Salix bebbiana	41.3965	-72.3438	1912-06-13	iDigBio and GBIF	a511b559-2517-4bfe-bc1a-4b8d13d05fc3	1038929184.0	http://deliver.odai.yale.edu/content/repository/YPM/id/199296/format/3
191	ypm_yu.053241_1_Salix bebbiana	ypm_yu.053241	ypm	yu.053241	Tracheophyta	Magnoliopsida	Malpighiales	Salicaceae	salix bebbiana	Salix bebbiana	Salix bebbiana Sarg.	Salix bebbiana Sarg.	Salix bebbiana Sarg.	Salix bebbiana Sarg.	Salix bebbiana	41.4878	-73.4883	1912-07-19	iDigBio and GBIF	709c2172-1450-4f0d-adc7-b694935da12e	1038933539.0	http://deliver.odai.yale.edu/content/repository/YPM/id/199301/format/3
192	colo_00720086_1_Salix bebbiana	colo_00720086	colo	00720086	Tracheophyta	Magnoliopsida	Malpighiales	Salicaceae	salix bebbiana	Salix bebbiana	Salix bebbiana Sarg.	Salix bebbiana Sarg.	Salix bebbiana Sarg.	Salix bebbiana Sarg.	Salix bebbiana	39.8547485	-105.6793182	1912-07-26	iDigBio and GBIF	af69f56f-5b30-4ce5-b981-6694b190ece8	2573331619.0	https://botanydb.colorado.edu/COLO_V/00720/00720086.jpg
193	colo_00720318_1_Salix bebbiana	colo_00720318	colo	00720318	Tracheophyta	Magnoliopsida	Malpighiales	Salicaceae	salix bebbiana	Salix bebbiana	Salix bebbiana Sarg.	Salix bebbiana Sarg.	Salix bebbiana Sarg.	Salix bebbiana Sarg.	Salix bebbiana	39.8547485	-105.6793182	1912-07-26	iDigBio and GBIF	bce12dd2-9300-486d-9b66-93720bab4a15	2573331808.0	https://botanydb.colorado.edu/COLO_V/00720/00720318.jpg
194	colo_00720284_1_Salix bebbiana	colo_00720284	colo	00720284	Tracheophyta	Magnoliopsida	Malpighiales	Salicaceae	salix bebbiana	Salix bebbiana	Salix bebbiana Sarg.	Salix bebbiana Sarg.	Salix bebbiana Sarg.	Salix bebbiana Sarg.	Salix bebbiana	40.0722032	-105.5083398	1912-07-20	iDigBio and GBIF	96a2759c-9d64-435f-9cf9-24ef5b550e30	2573331761.0	https://botanydb.colorado.edu/COLO_V/00720/00720284.jpg
195	mca_mca0016926_1_Salix bebbiana	mca_mca0016926	mca	mca0016926	Tracheophyta	Magnoliopsida	Malpighiales	Salicaceae	salix bebbiana	Salix bebbiana	Salix bebbiana Sarg.	NA	NA	NA	Salix bebbiana	40.775205	-75.626494	1913-05-18	iDigBio	11484e99-4b26-4347-aa9d-0503b871a2f9	NA	http://mam.ansp.org/image/MCA/Fullsize/0016/MCA0016926.jpg
196	ypm_cbs.018790_1_Salix bebbiana	ypm_cbs.018790	ypm	cbs.018790	Tracheophyta	Magnoliopsida	Malpighiales	Salicaceae	salix bebbiana	Salix bebbiana	Salix bebbiana Sarg.	Salix bebbiana Sarg.	Salix bebbiana Sarg.	Salix bebbiana Sarg.	Salix bebbiana	41.9316	-72.9729	1913-06-24	iDigBio and GBIF	47693bd7-4c92-469a-ab88-31b53deaa479	1038923095.0	http://deliver.odai.yale.edu/content/repository/YPM/id/192854/format/3
197	id_40159_1_Salix bebbiana	id_40159	id	40159	Tracheophyta	Magnoliopsida	Malpighiales	Salicaceae	salix bebbiana	Salix bebbiana	Salix bebbiana Sarg.	NA	NA	NA	Salix bebbiana	47.665715	-116.751945	1913-08-13	iDigBio	678bb5bb-2ead-4de7-a15c-28a2facb2b19	NA	http://herbarium.lib.uidaho.edu/images/jpeg.php?Image=ID079518.jpg
198	id_40194_1_Salix bebbiana	id_40194	id	40194	Tracheophyta	Magnoliopsida	Malpighiales	Salicaceae	salix bebbiana	Salix bebbiana	Salix bebbiana Sarg.	NA	NA	NA	Salix bebbiana	47.75131	-116.729701	1913-08-28	iDigBio	5df33492-3899-4d26-afc9-5f3a4d53cd71	NA	http://herbarium.lib.uidaho.edu/images/jpeg.php?Image=ID079534.jpg
199	university of rhode island_kiri-04589_1_Salix bebbiana	university of rhode island_kiri-04589	university of rhode island	kiri-04589	Tracheophyta	Magnoliopsida	Malpighiales	Salicaceae	salix bebbiana	Salix bebbiana	Salix bebbiana Sarg.	NA	NA	NA	Salix bebbiana	41.4467	-71.54742	1914-05-13	iDigBio	6fa02c0a-643d-42d3-bb2b-4ff605836d54	NA	https://bisque.cyverse.org/image_service/00-yHyqEg6KQUnCVe3ENrt5H7
200	mont_33244_1_Salix bebbiana	mont_33244	mont	33244	Tracheophyta	Magnoliopsida	Malpighiales	Salicaceae	salix bebbiana	Salix bebbiana	Salix bebbiana Sarg.	NA	NA	NA	Salix bebbiana	45.52056	-109.44222	1914-06-11	iDigBio	d722acf0-bd7e-40fd-9b10-0a250d85cd5c	NA	http://www.pnwherbaria.org/images/jpeg.php?Image=MONT048385.jpg
201	ypm_yu.053238_1_Salix bebbiana	ypm_yu.053238	ypm	yu.053238	Tracheophyta	Magnoliopsida	Malpighiales	Salicaceae	salix bebbiana	Salix bebbiana	Salix bebbiana Sarg.	Salix bebbiana Sarg.	Salix bebbiana Sarg.	Salix bebbiana Sarg.	Salix bebbiana	41.407	-72.9316	1914-09-16	iDigBio and GBIF	eb588651-5a0d-4339-9f9e-ae73a282408d	1038942335.0	http://deliver.odai.yale.edu/content/repository/YPM/id/199298/format/3
202	cmn_can 10024971_1_Salix bebbiana	cmn_can 10024971	cmn	can 10024971	Tracheophyta	Magnoliopsida	Malpighiales	Salicaceae	salix bebbiana	Salix bebbiana	Salix bebbiana Sarg.	Salix bebbiana Sarg.	Salix bebbiana Sarg.	Salix bebbiana Sarg.	Salix bebbiana	60.108333	-112.234722	1914-09-08	iDigBio and GBIF	cbbbcba9-7895-4f3a-9ebc-48a96c1e348f	1804455308.0	http://ipt.nature.ca/multimedia/Botany/VascPlant/CAN10024971.jpg
203	min_363089_1_Salix bebbiana	min_363089	min	363089	Tracheophyta	Magnoliopsida	Malpighiales	Salicaceae	salix bebbiana	Salix bebbiana	Salix bebbiana Sarg.	Salix bebbiana Sarg.	Salix bebbiana Sarg.	Salix bebbiana Sarg.	Salix bebbiana	44.99193	-93.28815	1915-04-30	iDigBio and GBIF	e74f5a04-f08e-4ccb-b61c-77e50bacc6a1	2265392598.0	https://s3.msi.umn.edu/mbaenrms3fs/images/MIN_JFBM_PLANTS/01090/1090257_lg.jpg
204	university of rhode island_kiri-04729_1_Salix bebbiana	university of rhode island_kiri-04729	university of rhode island	kiri-04729	Tracheophyta	Magnoliopsida	Malpighiales	Salicaceae	salix bebbiana	Salix bebbiana	Salix bebbiana Sarg.	NA	NA	NA	Salix bebbiana	41.4467	-71.54742	1915-05-01	iDigBio	19df4abf-5619-4e8a-88e9-a0d1ccdf0dee	NA	https://bisque.cyverse.org/image_service/00-L2RwJAbunRDsy6paCMN2zY
205	cmn_can 10024843_1_Salix bebbiana	cmn_can 10024843	cmn	can 10024843	Tracheophyta	Magnoliopsida	Malpighiales	Salicaceae	salix bebbiana	Salix bebbiana	Salix bebbiana Sarg.	Salix bebbiana Sarg.	Salix bebbiana Sarg.	Salix bebbiana Sarg.	Salix bebbiana	65.006944	-124.456944	1915-07-31	iDigBio and GBIF	fc30f44a-8e50-442e-bad1-6b40b822cbfa	1804590354.0	http://ipt.nature.ca/multimedia/Botany/VascPlant/CAN10024843.jpg
206	university of massachusetts_371186_1_Salix bebbiana	university of massachusetts_371186	university of massachusetts	371186	Tracheophyta	Magnoliopsida	Malpighiales	Salicaceae	salix bebbiana	Salix bebbiana	Salix bebbiana Sarg.	NA	NA	NA	Salix bebbiana	42.53173	-73.2394	1916-05-28	iDigBio	544f750c-e688-4fb5-b0e3-8e4c1718c1ca	NA	https://bisque.cyverse.org/image_service/00-jrYjh85nDf9CJq3UWUgTxL
207	university of massachusetts_371152_1_Salix bebbiana	university of massachusetts_371152	university of massachusetts	371152	Tracheophyta	Magnoliopsida	Malpighiales	Salicaceae	salix bebbiana	Salix bebbiana	Salix bebbiana Sarg.	NA	NA	NA	Salix bebbiana	42.44563	-71.23071	1916-05-11	iDigBio	93f509fc-7c4f-45ce-8ec8-6d48efd05a6d	NA	https://bisque.cyverse.org/image_service/00-Jh5cJdUDTSHMgTK26krEzh
208	montu_2151_1_Salix bebbiana	montu_2151	montu	2151	Tracheophyta	Magnoliopsida	Malpighiales	Salicaceae	salix bebbiana	Salix bebbiana	Salix bebbiana Sarg.	NA	NA	NA	Salix bebbiana	46.881597	-113.579533	1916-05-26	iDigBio	1f0f4740-8d60-41a0-a840-93af70de132d	NA	http://www.pnwherbaria.org/images/jpeg.php?Image=MONTU002151.jpg
209	montu_2147_1_Salix bebbiana	montu_2147	montu	2147	Tracheophyta	Magnoliopsida	Malpighiales	Salicaceae	salix bebbiana	Salix bebbiana	Salix bebbiana Sarg.	NA	NA	NA	Salix bebbiana	46.881597	-113.579533	1916-05-26	iDigBio	ec893152-0507-4c52-b109-00844ea8ba3b	NA	http://www.pnwherbaria.org/images/jpeg.php?Image=MONTU002147.jpg
210	id_40062_1_Salix bebbiana	id_40062	id	40062	Tracheophyta	Magnoliopsida	Malpighiales	Salicaceae	salix bebbiana	Salix bebbiana	Salix bebbiana Sarg.	NA	NA	NA	Salix bebbiana	44.352332	-112.211952	1916-07-08	iDigBio	b2667cda-fe0e-490d-b7bd-ec7c072618a5	NA	http://herbarium.lib.uidaho.edu/images/jpeg.php?Image=ID079522.jpg
211	montu_2304_1_Salix bebbiana	montu_2304	montu	2304	Tracheophyta	Magnoliopsida	Malpighiales	Salicaceae	salix bebbiana	Salix bebbiana	Salix bebbiana Sarg.	NA	NA	NA	Salix bebbiana	46.762978	-114.328448	1916-07-15	iDigBio	b1f6025b-d93c-4b75-9a72-1e9306accf6e	NA	http://www.pnwherbaria.org/images/jpeg.php?Image=MONTU002304.jpg
212	montu_2159_1_Salix bebbiana	montu_2159	montu	2159	Tracheophyta	Magnoliopsida	Malpighiales	Salicaceae	salix bebbiana	Salix bebbiana	Salix bebbiana Sarg.	NA	NA	NA	Salix bebbiana	46.758812	-114.080944	1917-08-21	iDigBio	cc34ea03-b51c-4c5b-b487-a7b53abad918	NA	http://www.pnwherbaria.org/images/jpeg.php?Image=MONTU002159.jpg
213	montu_2157_1_Salix bebbiana	montu_2157	montu	2157	Tracheophyta	Magnoliopsida	Malpighiales	Salicaceae	salix bebbiana	Salix bebbiana	Salix bebbiana Sarg.	NA	NA	NA	Salix bebbiana	46.750757	-114.194557	1917-08-21	iDigBio	053cbfd2-724d-4fc3-83f5-8e20491e1802	NA	http://www.pnwherbaria.org/images/jpeg.php?Image=MONTU002157.jpg
214	montu_2155_1_Salix bebbiana	montu_2155	montu	2155	Tracheophyta	Magnoliopsida	Malpighiales	Salicaceae	salix bebbiana	Salix bebbiana	Salix bebbiana Sarg.	NA	NA	NA	Salix bebbiana	46.750757	-114.194557	1917-08-21	iDigBio	77205152-3deb-4ed2-8221-bae452ad7324	NA	http://www.pnwherbaria.org/images/jpeg.php?Image=MONTU002155.jpg
215	university of massachusetts_371153_1_Salix bebbiana	university of massachusetts_371153	university of massachusetts	371153	Tracheophyta	Magnoliopsida	Malpighiales	Salicaceae	salix bebbiana	Salix bebbiana	Salix bebbiana Sarg.	NA	NA	NA	Salix bebbiana	42.5875874	-72.5995369	1918-05-19	iDigBio	c99b6b84-7ebe-4a67-9e41-b3d2013ea883	NA	https://bisque.cyverse.org/image_service/00-jrbL3zerdPayGXkw2PfdaG
216	mont_33247_1_Salix bebbiana	mont_33247	mont	33247	Tracheophyta	Magnoliopsida	Malpighiales	Salicaceae	salix bebbiana	Salix bebbiana	Salix bebbiana Sarg.	NA	NA	NA	Salix bebbiana	45.52056	-109.44222	1918-05-17	iDigBio	6f718770-93ee-4982-81f0-9a662f5e56b4	NA	http://www.pnwherbaria.org/images/jpeg.php?Image=MONT048388.jpg
217	ypm_cbs.018807_1_Salix bebbiana	ypm_cbs.018807	ypm	cbs.018807	Tracheophyta	Magnoliopsida	Malpighiales	Salicaceae	salix bebbiana	Salix bebbiana	Salix bebbiana Sarg.	Salix bebbiana Sarg.	Salix bebbiana Sarg.	Salix bebbiana Sarg.	Salix bebbiana	41.6153	-72.1432	1918-06-16	iDigBio and GBIF	2ef4c692-7375-49a4-b1e5-4ba67eab14fd	1038932390.0	http://deliver.odai.yale.edu/content/repository/YPM/id/192871/format/3
218	ypm_cbs.018806_1_Salix bebbiana	ypm_cbs.018806	ypm	cbs.018806	Tracheophyta	Magnoliopsida	Malpighiales	Salicaceae	salix bebbiana	Salix bebbiana	Salix bebbiana Sarg.	Salix bebbiana Sarg.	Salix bebbiana Sarg.	Salix bebbiana Sarg.	Salix bebbiana	41.6153	-72.1432	1918-06-16	iDigBio and GBIF	76d3c2dd-42fc-4e8a-bc04-7499b94296a1	1038956561.0	http://deliver.odai.yale.edu/content/repository/YPM/id/192870/format/3
219	ind_ind-0069892_1_Salix bebbiana	ind_ind-0069892	ind	ind-0069892	Tracheophyta	Magnoliopsida	Malpighiales	Salicaceae	salix bebbiana	Salix bebbiana	Salix bebbiana Sarg.	NA	NA	NA	Salix bebbiana	39.800557	-84.848484	1918-07-30	iDigBio	2cd92471-44d3-4612-b678-fbc302510a17	NA	http://purl.dlib.indiana.edu/iudl/herbarium/full/IND-0069892
220	montu_2150_1_Salix bebbiana	montu_2150	montu	2150	Tracheophyta	Magnoliopsida	Malpighiales	Salicaceae	salix bebbiana	Salix bebbiana	Salix bebbiana Sarg.	NA	NA	NA	Salix bebbiana	46.872146	-113.993998	1918-12-21	iDigBio	ededf3fb-ce87-48dc-9130-33c5d9ef810f	NA	http://www.pnwherbaria.org/images/jpeg.php?Image=MONTU002150.jpg
221	montu_2160_1_Salix bebbiana	montu_2160	montu	2160	Tracheophyta	Magnoliopsida	Malpighiales	Salicaceae	salix bebbiana	Salix bebbiana	Salix bebbiana Sarg.	NA	NA	NA	Salix bebbiana	46.872702	-113.986498	1919-05-10	iDigBio	407660c6-5607-4a94-99d8-9be26c67338e	NA	http://www.pnwherbaria.org/images/jpeg.php?Image=MONTU002160.jpg
222	mont_33234_1_Salix bebbiana	mont_33234	mont	33234	Tracheophyta	Magnoliopsida	Malpighiales	Salicaceae	salix bebbiana	Salix bebbiana	Salix bebbiana Sarg.	NA	NA	NA	Salix bebbiana	45.47917	-109.72	1919-05-12	iDigBio	faa077f5-fad8-4ea5-8bb6-d49bc5ffa66b	NA	http://www.pnwherbaria.org/images/jpeg.php?Image=MONT048377.jpg
223	montu_2158_1_Salix bebbiana	montu_2158	montu	2158	Tracheophyta	Magnoliopsida	Malpighiales	Salicaceae	salix bebbiana	Salix bebbiana	Salix bebbiana Sarg.	NA	NA	NA	Salix bebbiana	46.866868	-113.984831	1919-05-10	iDigBio	057e6532-b472-462d-9512-a8f5a75ccffc	NA	http://www.pnwherbaria.org/images/jpeg.php?Image=MONTU002158.jpg
224	ypm_yu.053237_1_Salix bebbiana	ypm_yu.053237	ypm	yu.053237	Tracheophyta	Magnoliopsida	Malpighiales	Salicaceae	salix bebbiana	Salix bebbiana	Salix bebbiana Sarg.	Salix bebbiana Sarg.	Salix bebbiana Sarg.	Salix bebbiana Sarg.	Salix bebbiana	41.9801	-73.1962	1919-06-10	iDigBio and GBIF	3533e846-0f75-421c-a57e-ac2f35dc1d7d	1038926544.0	http://deliver.odai.yale.edu/content/repository/YPM/id/199297/format/3
225	cmn_can 10024888_1_Salix bebbiana	cmn_can 10024888	cmn	can 10024888	Tracheophyta	Magnoliopsida	Malpighiales	Salicaceae	salix bebbiana	Salix bebbiana	Salix bebbiana Sarg.	Salix bebbiana Sarg.	Salix bebbiana Sarg.	Salix bebbiana Sarg.	Salix bebbiana	60.0	-111.883333	1919-06-24	iDigBio and GBIF	d972f738-8391-4682-bc25-b08ee1e5ba2b	1804417852.0	http://ipt.nature.ca/multimedia/Botany/VascPlant/CAN10024888.jpg
226	mont_33355_1_Salix bebbiana	mont_33355	mont	33355	Tracheophyta	Magnoliopsida	Malpighiales	Salicaceae	salix bebbiana	Salix bebbiana	Salix bebbiana Sarg.	NA	NA	NA	Salix bebbiana	45.52056	-109.44222	1920-05-15	iDigBio	671103f1-44fa-46d8-a96a-37f89781a831	NA	http://www.pnwherbaria.org/images/jpeg.php?Image=MONT048458.jpg
227	ind_ind-0069850_1_Salix bebbiana	ind_ind-0069850	ind	ind-0069850	Tracheophyta	Magnoliopsida	Malpighiales	Salicaceae	salix bebbiana	Salix bebbiana	Salix bebbiana Sarg.	NA	NA	NA	Salix bebbiana	41.323563	-85.85188	1920-06-02	iDigBio	c5331213-2bf8-4ba9-af3c-18c9d28c46c8	NA	http://purl.dlib.indiana.edu/iudl/herbarium/full/IND-0069850
228	mont_33227_1_Salix bebbiana	mont_33227	mont	33227	Tracheophyta	Magnoliopsida	Malpighiales	Salicaceae	salix bebbiana	Salix bebbiana	Salix bebbiana Sarg.	NA	NA	NA	Salix bebbiana	45.47778	-109.90167	1920-07-26	iDigBio	7b75f281-37ed-4496-b508-77c45368b40d	NA	http://www.pnwherbaria.org/images/jpeg.php?Image=MONT048390.jpg
229	mont_33356_1_Salix bebbiana	mont_33356	mont	33356	Tracheophyta	Magnoliopsida	Malpighiales	Salicaceae	salix bebbiana	Salix bebbiana	Salix bebbiana Sarg.	NA	NA	NA	Salix bebbiana	45.52056	-109.44222	1920-09-12	iDigBio	9c3b4364-1702-43c1-9a31-13fe3b02b660	NA	http://www.pnwherbaria.org/images/jpeg.php?Image=MONT048459.jpg
230	ind_ind-0069841_1_Salix bebbiana	ind_ind-0069841	ind	ind-0069841	Tracheophyta	Magnoliopsida	Malpighiales	Salicaceae	salix bebbiana	Salix bebbiana	Salix bebbiana Sarg.	NA	NA	NA	Salix bebbiana	40.719281	-84.870862	1921-05-13	iDigBio	71e4d67f-c572-45ea-839f-cf8f9210a5fd	NA	http://purl.dlib.indiana.edu/iudl/herbarium/full/IND-0069841
231	montu_9825_1_Salix bebbiana	montu_9825	montu	9825	Tracheophyta	Magnoliopsida	Malpighiales	Salicaceae	salix bebbiana	Salix bebbiana	Salix bebbiana Sarg.	NA	NA	NA	Salix bebbiana	46.842778	-114.058056	1921-05-07	iDigBio	b60b8f1c-692c-4dc2-87e1-b02d71d5c1a6	NA	http://www.pnwherbaria.org/images/jpeg.php?Image=MONTU009825.jpg
232	mont_21906_1_Salix bebbiana	mont_21906	mont	21906	Tracheophyta	Magnoliopsida	Malpighiales	Salicaceae	salix bebbiana	Salix bebbiana	Salix bebbiana Sarg.	NA	NA	NA	Salix bebbiana	46.75889	-114.08	1921-06-18	iDigBio	2a608e21-0d7f-4aba-b7e2-b6f49479c6ee	NA	http://www.pnwherbaria.org/images/jpeg.php?Image=MONT048362.jpg
233	mont_33233_1_Salix bebbiana	mont_33233	mont	33233	Tracheophyta	Magnoliopsida	Malpighiales	Salicaceae	salix bebbiana	Salix bebbiana	Salix bebbiana Sarg.	NA	NA	NA	Salix bebbiana	45.510809	-109.410767	1922-06-26	iDigBio	bb5751fd-413c-420d-af44-c4ae36a83cbc	NA	http://www.pnwherbaria.org/images/jpeg.php?Image=MONT048382.jpg
234	mont_33228_1_Salix bebbiana	mont_33228	mont	33228	Tracheophyta	Magnoliopsida	Malpighiales	Salicaceae	salix bebbiana	Salix bebbiana	Salix bebbiana Sarg.	NA	NA	NA	Salix bebbiana	45.52056	-109.44222	1922-06-18	iDigBio	607fd39f-ba93-4208-9758-f09bb9bc306f	NA	http://www.pnwherbaria.org/images/jpeg.php?Image=MONT048378.jpg
235	mont_33229_1_Salix bebbiana	mont_33229	mont	33229	Tracheophyta	Magnoliopsida	Malpighiales	Salicaceae	salix bebbiana	Salix bebbiana	Salix bebbiana Sarg.	NA	NA	NA	Salix bebbiana	45.52056	-109.44222	1922-06-18	iDigBio	50842337-9e3c-482b-8ebc-5e2acd34db74	NA	http://www.pnwherbaria.org/images/jpeg.php?Image=MONT048379.jpg
236	mont_33307_1_Salix bebbiana	mont_33307	mont	33307	Tracheophyta	Magnoliopsida	Malpighiales	Salicaceae	salix bebbiana	Salix bebbiana	Salix bebbiana Sarg.	NA	NA	NA	Salix bebbiana	45.03194	-110.705	1922-06-08	iDigBio	77d3912b-165f-4f2f-ad2d-305c3e737ccd	NA	http://www.pnwherbaria.org/images/jpeg.php?Image=MONT048502.jpg
237	mont_32226b_1_Salix bebbiana	mont_32226b	mont	32226b	Tracheophyta	Magnoliopsida	Malpighiales	Salicaceae	salix bebbiana	Salix bebbiana	Salix bebbiana Sarg.	NA	NA	NA	Salix bebbiana	45.52056	-109.44222	1922-06-18	iDigBio	b89eb25f-745b-46d5-8f20-1d35f9976a9f	NA	http://www.pnwherbaria.org/images/jpeg.php?Image=MONT048391.jpg
238	mont_33246_1_Salix bebbiana	mont_33246	mont	33246	Tracheophyta	Magnoliopsida	Malpighiales	Salicaceae	salix bebbiana	Salix bebbiana	Salix bebbiana Sarg.	NA	NA	NA	Salix bebbiana	45.52056	-109.44222	1922-06-18	iDigBio	a0ab1fa9-5f40-4c88-85ba-1b2582aa0eec	NA	http://www.pnwherbaria.org/images/jpeg.php?Image=MONT048383.jpg
239	colo_00720078_1_Salix bebbiana	colo_00720078	colo	00720078	Tracheophyta	Magnoliopsida	Malpighiales	Salicaceae	salix bebbiana	Salix bebbiana	Salix bebbiana Sarg.	Salix bebbiana Sarg.	Salix bebbiana Sarg.	Salix bebbiana Sarg.	Salix bebbiana	40.0722032	-105.5083398	1922-07-22	iDigBio and GBIF	cb2f2ddf-4517-45d9-8f6a-a0cb3f9676d4	2573331410.0	https://botanydb.colorado.edu/COLO_V/00720/00720078.jpg
240	colo_00720060_1_Salix bebbiana	colo_00720060	colo	00720060	Tracheophyta	Magnoliopsida	Malpighiales	Salicaceae	salix bebbiana	Salix bebbiana	Salix bebbiana Sarg.	Salix bebbiana Sarg.	Salix bebbiana Sarg.	Salix bebbiana Sarg.	Salix bebbiana	40.0722032	-105.5083398	1922-07-22	iDigBio and GBIF	a71884bb-31b3-43bc-9d42-ec3462224384	2573332192.0	https://botanydb.colorado.edu/COLO_V/00720/00720060.jpg
241	university of massachusetts_371170_1_Salix bebbiana	university of massachusetts_371170	university of massachusetts	371170	Tracheophyta	Magnoliopsida	Malpighiales	Salicaceae	salix bebbiana	Salix bebbiana	Salix bebbiana Sarg.	NA	NA	NA	Salix bebbiana	42.36447	-72.50686	1923-05-14	iDigBio	0ab60cd4-3131-49ed-b144-8787632f3993	NA	https://bisque.cyverse.org/image_service/00-imt5rQxjnADHviKZxJLhAP
242	montu_15718_1_Salix bebbiana	montu_15718	montu	15718	Tracheophyta	Magnoliopsida	Malpighiales	Salicaceae	salix bebbiana	Salix bebbiana	Salix bebbiana Sarg.	NA	NA	NA	Salix bebbiana	46.872424	-113.983442	1923-05-09	iDigBio	29ed6bb1-f68d-4aad-94b0-7f2153df66ff	NA	http://www.pnwherbaria.org/images/jpeg.php?Image=MONTU015718.jpg
243	montu_15498_1_Salix bebbiana	montu_15498	montu	15498	Tracheophyta	Magnoliopsida	Malpighiales	Salicaceae	salix bebbiana	Salix bebbiana	Salix bebbiana Sarg.	NA	NA	NA	Salix bebbiana	47.116868	-114.500955	1923-05-13	iDigBio	a1e927b8-f614-4e5d-a664-bfcda6ee7c01	NA	http://www.pnwherbaria.org/images/jpeg.php?Image=MONTU015498.jpg
244	mont_33240_1_Salix bebbiana	mont_33240	mont	33240	Tracheophyta	Magnoliopsida	Malpighiales	Salicaceae	salix bebbiana	Salix bebbiana	Salix bebbiana Sarg.	NA	NA	NA	Salix bebbiana	45.52056	-109.44222	1923-06-01	iDigBio	7b774e66-8d5c-433a-9a01-08c3ae3af133	NA	http://www.pnwherbaria.org/images/jpeg.php?Image=MONT048386.jpg
245	mont_33237_1_Salix bebbiana	mont_33237	mont	33237	Tracheophyta	Magnoliopsida	Malpighiales	Salicaceae	salix bebbiana	Salix bebbiana	Salix bebbiana Sarg.	NA	NA	NA	Salix bebbiana	45.1975	-109.64222	1924-07-26	iDigBio	d9297fec-3e14-485c-8588-467a3a275f53	NA	http://www.pnwherbaria.org/images/jpeg.php?Image=MONT048304.jpg
246	mont_33239_1_Salix bebbiana	mont_33239	mont	33239	Tracheophyta	Magnoliopsida	Malpighiales	Salicaceae	salix bebbiana	Salix bebbiana	Salix bebbiana Sarg.	NA	NA	NA	Salix bebbiana	45.34972	-109.49583	1924-07-26	iDigBio	70407f47-9070-4275-8921-3decdca160f9	NA	http://www.pnwherbaria.org/images/jpeg.php?Image=MONT048306.jpg
247	wis_v0316064wis_1_Salix bebbiana	wis_v0316064wis	wis	v0316064wis	Tracheophyta	Magnoliopsida	Malpighiales	Salicaceae	salix bebbiana	Salix bebbiana	Salix bebbiana Sarg.	NA	NA	NA	Salix bebbiana	49.404763	-62.510329	1925-08-03	iDigBio	b3d0c1fe-8d3c-4d53-9195-62ca7549613e	NA	http://storage.idigbio.org/wis/aquatic/v0316/v0316064WIS_lg.jpg
248	university of massachusetts_371148_1_Salix bebbiana	university of massachusetts_371148	university of massachusetts	371148	Tracheophyta	Magnoliopsida	Malpighiales	Salicaceae	salix bebbiana	Salix bebbiana	Salix bebbiana Sarg.	NA	NA	NA	Salix bebbiana	42.47361	-72.48746	1926-05-11	iDigBio	7fe5fdd3-5ba2-4f36-a91a-5f6aac3e20ef	NA	https://bisque.cyverse.org/image_service/00-GUQ6Hb7kdgU8KnX6JMgCfW
249	university of massachusetts_371156_1_Salix bebbiana	university of massachusetts_371156	university of massachusetts	371156	Tracheophyta	Magnoliopsida	Malpighiales	Salicaceae	salix bebbiana	Salix bebbiana	Salix bebbiana Sarg.	NA	NA	NA	Salix bebbiana	42.17638	-72.57186	1926-05-12	iDigBio	4d63108b-3d6d-429a-a46f-21ef909e6692	NA	https://bisque.cyverse.org/image_service/00-YvKZ6Y8ntYxuaYWF26vjtM
250	wis_v0315997wis_1_Salix bebbiana	wis_v0315997wis	wis	v0315997wis	Tracheophyta	Magnoliopsida	Malpighiales	Salicaceae	salix bebbiana	Salix bebbiana	Salix bebbiana Sarg.	NA	NA	NA	Salix bebbiana	45.445619	-75.744319	1926-06-26	iDigBio	ca95a4c7-c1fd-4c3b-b35f-e3cae7703203	NA	http://storage.idigbio.org/wis/aquatic/v0315/v0315997WIS_lg.jpg
251	university of massachusetts_371159_1_Salix bebbiana	university of massachusetts_371159	university of massachusetts	371159	Tracheophyta	Magnoliopsida	Malpighiales	Salicaceae	salix bebbiana	Salix bebbiana	Salix bebbiana Sarg.	NA	NA	NA	Salix bebbiana	42.1921	-72.45805	1926-06-02	iDigBio	33d7d207-c18c-4872-aa52-7cd56647e29a	NA	https://bisque.cyverse.org/image_service/00-xonVE8jnB5eNz7TfoYPhTa
252	wis_v0316060wis_1_Salix bebbiana	wis_v0316060wis	wis	v0316060wis	Tracheophyta	Magnoliopsida	Malpighiales	Salicaceae	salix bebbiana	Salix bebbiana	Salix bebbiana Sarg.	NA	NA	NA	Salix bebbiana	50.287552	-63.071741	1926-07-21	iDigBio	a8ed854b-f2c7-49df-af2a-19b5d57ccb7a	NA	http://storage.idigbio.org/wis/aquatic/v0316/v0316060WIS_lg.jpg
253	wis_v0316077wis_1_Salix bebbiana	wis_v0316077wis	wis	v0316077wis	Tracheophyta	Magnoliopsida	Malpighiales	Salicaceae	salix bebbiana	Salix bebbiana	Salix bebbiana Sarg.	NA	NA	NA	Salix bebbiana	49.557387	-63.461082	1926-08-13	iDigBio	5b1f5c8f-b9a9-4b4f-8bd8-41bb2e076c9e	NA	http://storage.idigbio.org/wis/aquatic/v0316/v0316077WIS_lg.jpg
254	wis_v0316078wis_1_Salix bebbiana	wis_v0316078wis	wis	v0316078wis	Tracheophyta	Magnoliopsida	Malpighiales	Salicaceae	salix bebbiana	Salix bebbiana	Salix bebbiana Sarg.	NA	NA	NA	Salix bebbiana	49.5	-63.049438	1926-08-02	iDigBio	4aa1f8f5-cbee-43c2-887a-f7c07ba4f9e8	NA	http://storage.idigbio.org/wis/aquatic/v0316/v0316078WIS_lg.jpg
255	uam_uam:herb:87120_1_Salix bebbiana	uam_uam:herb:87120	uam	uam:herb:87120	Tracheophyta	Magnoliopsida	Malpighiales	Salicaceae	salix bebbiana	Salix bebbiana	Salix bebbiana Sarg.	Salix bebbiana Sarg.	Salix bebbiana Sarg.	Salix bebbiana Sarg.	Salix bebbiana	64.84	-147.72	1927-06-20	iDigBio and GBIF	5b1bf0b4-74e9-4657-9441-eca5ba025f21	1146391662.0	http://arctos.database.museum/media/222930?open
256	uam_uam:herb:87120_2_Salix bebbiana	uam_uam:herb:87120	uam	uam:herb:87120	Tracheophyta	Magnoliopsida	Malpighiales	Salicaceae	salix bebbiana	Salix bebbiana	Salix bebbiana Sarg.	Salix bebbiana Sarg.	Salix bebbiana Sarg.	Salix bebbiana Sarg.	Salix bebbiana	64.84	-147.72	1927-06-20	iDigBio and GBIF	5b1bf0b4-74e9-4657-9441-eca5ba025f21	1146391662.0	http://arctos.database.museum/media/99890?open
257	uam_uam:herb:87120_3_Salix bebbiana	uam_uam:herb:87120	uam	uam:herb:87120	Tracheophyta	Magnoliopsida	Malpighiales	Salicaceae	salix bebbiana	Salix bebbiana	Salix bebbiana Sarg.	Salix bebbiana Sarg.	Salix bebbiana Sarg.	Salix bebbiana Sarg.	Salix bebbiana	64.84	-147.72	1927-06-20	iDigBio and GBIF	5b1bf0b4-74e9-4657-9441-eca5ba025f21	1146391662.0	http://arctos.database.museum/media/31498?open
258	uam_uam:herb:87123_1_Salix bebbiana	uam_uam:herb:87123	uam	uam:herb:87123	Tracheophyta	Magnoliopsida	Malpighiales	Salicaceae	salix bebbiana	Salix bebbiana	Salix bebbiana Sarg.	Salix bebbiana Sarg.	Salix bebbiana Sarg.	Salix bebbiana Sarg.	Salix bebbiana	64.84	-147.72	1927-06-20	iDigBio and GBIF	4146b13b-a23e-4136-870f-4e610c177e36	1146391676.0	http://arctos.database.museum/media/221895?open
259	uam_uam:herb:87123_2_Salix bebbiana	uam_uam:herb:87123	uam	uam:herb:87123	Tracheophyta	Magnoliopsida	Malpighiales	Salicaceae	salix bebbiana	Salix bebbiana	Salix bebbiana Sarg.	Salix bebbiana Sarg.	Salix bebbiana Sarg.	Salix bebbiana Sarg.	Salix bebbiana	64.84	-147.72	1927-06-20	iDigBio and GBIF	4146b13b-a23e-4136-870f-4e610c177e36	1146391676.0	http://arctos.database.museum/media/47664?open
260	uam_uam:herb:87123_3_Salix bebbiana	uam_uam:herb:87123	uam	uam:herb:87123	Tracheophyta	Magnoliopsida	Malpighiales	Salicaceae	salix bebbiana	Salix bebbiana	Salix bebbiana Sarg.	Salix bebbiana Sarg.	Salix bebbiana Sarg.	Salix bebbiana Sarg.	Salix bebbiana	64.84	-147.72	1927-06-20	iDigBio and GBIF	4146b13b-a23e-4136-870f-4e610c177e36	1146391676.0	http://arctos.database.museum/media/99993?open
261	uam_uam:herb:87127_1_Salix bebbiana	uam_uam:herb:87127	uam	uam:herb:87127	Tracheophyta	Magnoliopsida	Malpighiales	Salicaceae	salix bebbiana	Salix bebbiana	Salix bebbiana Sarg.	Salix bebbiana Sarg.	Salix bebbiana Sarg.	Salix bebbiana Sarg.	Salix bebbiana	64.84	-147.72	1927-06-20	iDigBio and GBIF	6394711d-6a06-4e3e-8a96-5f43b3afdbe8	1146391683.0	http://arctos.database.museum/media/221901?open
262	uam_uam:herb:87127_2_Salix bebbiana	uam_uam:herb:87127	uam	uam:herb:87127	Tracheophyta	Magnoliopsida	Malpighiales	Salicaceae	salix bebbiana	Salix bebbiana	Salix bebbiana Sarg.	Salix bebbiana Sarg.	Salix bebbiana Sarg.	Salix bebbiana Sarg.	Salix bebbiana	64.84	-147.72	1927-06-20	iDigBio and GBIF	6394711d-6a06-4e3e-8a96-5f43b3afdbe8	1146391683.0	http://arctos.database.museum/media/49158?open
263	uam_uam:herb:87127_3_Salix bebbiana	uam_uam:herb:87127	uam	uam:herb:87127	Tracheophyta	Magnoliopsida	Malpighiales	Salicaceae	salix bebbiana	Salix bebbiana	Salix bebbiana Sarg.	Salix bebbiana Sarg.	Salix bebbiana Sarg.	Salix bebbiana Sarg.	Salix bebbiana	64.84	-147.72	1927-06-20	iDigBio and GBIF	6394711d-6a06-4e3e-8a96-5f43b3afdbe8	1146391683.0	http://arctos.database.museum/media/100001?open
264	cmn_can 10024969_1_Salix bebbiana	cmn_can 10024969	cmn	can 10024969	Tracheophyta	Magnoliopsida	Malpighiales	Salicaceae	salix bebbiana	Salix bebbiana	Salix bebbiana Sarg.	Salix bebbiana Sarg.	Salix bebbiana Sarg.	Salix bebbiana Sarg.	Salix bebbiana	60.0	-111.883333	1927-06-23	iDigBio and GBIF	6c1afdad-34be-4078-8f8c-445337f9a4e3	1804374471.0	http://ipt.nature.ca/multimedia/Botany/VascPlant/CAN10024969.jpg
265	cmn_can 10024927_1_Salix bebbiana	cmn_can 10024927	cmn	can 10024927	Tracheophyta	Magnoliopsida	Malpighiales	Salicaceae	salix bebbiana	Salix bebbiana	Salix bebbiana Sarg.	Salix bebbiana Sarg.	Salix bebbiana Sarg.	Salix bebbiana Sarg.	Salix bebbiana	62.683333	-109.55	1927-07-15	iDigBio and GBIF	5660c572-4d64-4cc6-876f-5fd668b210fb	1804459191.0	http://ipt.nature.ca/multimedia/Botany/VascPlant/CAN10024927.jpg
266	wis_v0316000wis_1_Salix bebbiana	wis_v0316000wis	wis	v0316000wis	Tracheophyta	Magnoliopsida	Malpighiales	Salicaceae	salix bebbiana	Salix bebbiana	Salix bebbiana Sarg.	NA	NA	NA	Salix bebbiana	49.688714	-63.645447	1927-08-18	iDigBio	bc45597f-4acc-4e0e-aa39-2dd465015174	NA	http://storage.idigbio.org/wis/aquatic/v0316/v0316000WIS_lg.jpg
267	wis_v0316074wis_1_Salix bebbiana	wis_v0316074wis	wis	v0316074wis	Tracheophyta	Magnoliopsida	Malpighiales	Salicaceae	salix bebbiana	Salix bebbiana	Salix bebbiana Sarg.	NA	NA	NA	Salix bebbiana	49.285822	-61.87536	1927-08-06	iDigBio	07e626df-73d4-4203-bd2f-f299507ec57f	NA	http://storage.idigbio.org/wis/aquatic/v0316/v0316074WIS_lg.jpg
268	wis_v0316059wis_1_Salix bebbiana	wis_v0316059wis	wis	v0316059wis	Tracheophyta	Magnoliopsida	Malpighiales	Salicaceae	salix bebbiana	Salix bebbiana	Salix bebbiana Sarg.	NA	NA	NA	Salix bebbiana	49.756083	-63.063257	1927-08-18	iDigBio	28dea35d-0939-42a3-b2d1-4eaaacea82e5	NA	http://storage.idigbio.org/wis/aquatic/v0316/v0316059WIS_lg.jpg
269	montu_16599_1_Salix bebbiana	montu_16599	montu	16599	Tracheophyta	Magnoliopsida	Malpighiales	Salicaceae	salix bebbiana	Salix bebbiana	Salix bebbiana Sarg.	NA	NA	NA	Salix bebbiana	48.027153	-115.843506	1927-09-15	iDigBio	d3f1cea5-4c24-47c1-a85c-b6450b8b1321	NA	http://www.pnwherbaria.org/images/jpeg.php?Image=MONTU016599.jpg
270	cmn_can 10024846_1_Salix bebbiana	cmn_can 10024846	cmn	can 10024846	Tracheophyta	Magnoliopsida	Malpighiales	Salicaceae	salix bebbiana	Salix bebbiana	Salix bebbiana Sarg.	Salix bebbiana Sarg.	Salix bebbiana Sarg.	Salix bebbiana Sarg.	Salix bebbiana	65.183333	-123.466667	1928-06-15	iDigBio and GBIF	b3fa53b3-c66a-420d-8fdd-183bf503f8cf	1804367682.0	http://ipt.nature.ca/multimedia/Botany/VascPlant/CAN10024846.jpg
271	cmn_can 10024839_1_Salix bebbiana	cmn_can 10024839	cmn	can 10024839	Tracheophyta	Magnoliopsida	Malpighiales	Salicaceae	salix bebbiana	Salix bebbiana	Salix bebbiana Sarg.	Salix bebbiana Sarg.	Salix bebbiana Sarg.	Salix bebbiana Sarg.	Salix bebbiana	59.116667	-112.433333	1928-07-19	iDigBio and GBIF	3d541505-026c-4fe7-8131-0d67b40871d5	1804464069.0	http://ipt.nature.ca/multimedia/Botany/VascPlant/CAN10024839.jpg
272	cmn_can 10024922_1_Salix bebbiana	cmn_can 10024922	cmn	can 10024922	Tracheophyta	Magnoliopsida	Malpighiales	Salicaceae	salix bebbiana	Salix bebbiana	Salix bebbiana Sarg.	Salix bebbiana Sarg.	Salix bebbiana Sarg.	Salix bebbiana Sarg.	Salix bebbiana	59.566667	-112.25	1928-07-03	iDigBio and GBIF	4d6a9f28-6162-4957-bea1-a62a4107be86	1804365080.0	http://ipt.nature.ca/multimedia/Botany/VascPlant/CAN10024922.jpg
273	cmn_can 10024892_1_Salix bebbiana	cmn_can 10024892	cmn	can 10024892	Tracheophyta	Magnoliopsida	Malpighiales	Salicaceae	salix bebbiana	Salix bebbiana	Salix bebbiana Sarg.	Salix bebbiana Sarg.	Salix bebbiana Sarg.	Salix bebbiana Sarg.	Salix bebbiana	66.533333	-117.75	1928-08-08	iDigBio and GBIF	de228153-5331-4ae8-82cf-7da85e94b172	1804405474.0	http://ipt.nature.ca/multimedia/Botany/VascPlant/CAN10024892.jpg
274	university of massachusetts_371179_1_Salix bebbiana	university of massachusetts_371179	university of massachusetts	371179	Tracheophyta	Magnoliopsida	Malpighiales	Salicaceae	salix bebbiana	Salix bebbiana	Salix bebbiana Sarg.	NA	NA	NA	Salix bebbiana	42.2362003	-72.875927	1929-05-25	iDigBio	555cb978-101d-45fe-bc77-101bb3a95732	NA	https://bisque.cyverse.org/image_service/00-fELmquRhUF3ffHXpxovnQM
275	university of massachusetts_371169_1_Salix bebbiana	university of massachusetts_371169	university of massachusetts	371169	Tracheophyta	Magnoliopsida	Malpighiales	Salicaceae	salix bebbiana	Salix bebbiana	Salix bebbiana Sarg.	NA	NA	NA	Salix bebbiana	42.3931446	-72.403698	1929-05-18	iDigBio	b3a165d2-77b4-410f-93b6-c5bc2ef2ddef	NA	https://bisque.cyverse.org/image_service/00-4sqPKpJ2EixFdMWm5q8WyZ
276	id_12272_1_Salix bebbiana	id_12272	id	12272	Tracheophyta	Magnoliopsida	Malpighiales	Salicaceae	salix bebbiana	Salix bebbiana	Salix bebbiana Sarg.	NA	NA	NA	Salix bebbiana	48.297079	-116.549805	1929-05-17	iDigBio	2bf875fb-71f4-4a31-be4e-6665f697aab9	NA	http://herbarium.lib.uidaho.edu/images/jpeg.php?Image=ID079497.jpg
277	wis_v0316128wis_1_Salix bebbiana	wis_v0316128wis	wis	v0316128wis	Tracheophyta	Magnoliopsida	Malpighiales	Salicaceae	salix bebbiana	Salix bebbiana	Salix bebbiana Sarg.	NA	NA	NA	Salix bebbiana	47.606701	-93.999815	1929-06-28	iDigBio	e53a0438-f86c-4c74-8a19-44699e506e8d	NA	http://storage.idigbio.org/wis/aquatic/v0316/v0316128WIS_lg.jpg
278	wis_v0316129wis_1_Salix bebbiana	wis_v0316129wis	wis	v0316129wis	Tracheophyta	Magnoliopsida	Malpighiales	Salicaceae	salix bebbiana	Salix bebbiana	Salix bebbiana Sarg.	NA	NA	NA	Salix bebbiana	47.429324	-93.579588	1929-06-28	iDigBio	1340c72c-4858-4818-9b61-54c74c9100b3	NA	http://storage.idigbio.org/wis/aquatic/v0316/v0316129WIS_lg.jpg
279	cmn_can 10024830_1_Salix bebbiana	cmn_can 10024830	cmn	can 10024830	Tracheophyta	Magnoliopsida	Malpighiales	Salicaceae	salix bebbiana	Salix bebbiana	Salix bebbiana Sarg.	Salix bebbiana Sarg.	Salix bebbiana Sarg.	Salix bebbiana Sarg.	Salix bebbiana	52.0	-79.5	1929-07-14	iDigBio and GBIF	76a2106b-8d9e-4847-abfd-4076d38f54d9	1804556567.0	http://ipt.nature.ca/multimedia/Botany/VascPlant/CAN10024830_x.jpg
280	cmn_can 10024830_2_Salix bebbiana	cmn_can 10024830	cmn	can 10024830	Tracheophyta	Magnoliopsida	Malpighiales	Salicaceae	salix bebbiana	Salix bebbiana	Salix bebbiana Sarg.	Salix bebbiana Sarg.	Salix bebbiana Sarg.	Salix bebbiana Sarg.	Salix bebbiana	52.0	-79.5	1929-07-14	iDigBio and GBIF	76a2106b-8d9e-4847-abfd-4076d38f54d9	1804556567.0	http://ipt.nature.ca/multimedia/Botany/VascPlant/CAN10024830_y.jpg
281	wis_v0316068wis_1_Salix bebbiana	wis_v0316068wis	wis	v0316068wis	Tracheophyta	Magnoliopsida	Malpighiales	Salicaceae	salix bebbiana	Salix bebbiana	Salix bebbiana Sarg.	NA	NA	NA	Salix bebbiana	46.982997	-80.070858	1930-06-02	iDigBio	cd23dd34-5695-4d1b-813a-7c7708fc5e0a	NA	http://storage.idigbio.org/wis/aquatic/v0316/v0316068WIS_lg.jpg
282	montu_18080_1_Salix bebbiana	montu_18080	montu	18080	Tracheophyta	Magnoliopsida	Malpighiales	Salicaceae	salix bebbiana	Salix bebbiana	Salix bebbiana Sarg.	NA	NA	NA	Salix bebbiana	45.859642	-114.026192	1930-06-13	iDigBio	fbce869e-1283-4c7f-8de2-a3f7b1ecfc35	NA	http://www.pnwherbaria.org/images/jpeg.php?Image=MONTU018080.jpg
283	montu_31941_1_Salix bebbiana	montu_31941	montu	31941	Tracheophyta	Magnoliopsida	Malpighiales	Salicaceae	salix bebbiana	Salix bebbiana	Salix bebbiana Sarg.	NA	NA	NA	Salix bebbiana	45.859642	-114.026192	1930-06-13	iDigBio	b48ed618-6309-4870-9e9b-11bc951a65cd	NA	http://www.pnwherbaria.org/images/jpeg.php?Image=MONTU031941.jpg
284	ids_2015.001_1_Salix bebbiana	ids_2015.001	ids	2015.001	Tracheophyta	Magnoliopsida	Malpighiales	Salicaceae	salix bebbiana	Salix bebbiana	Salix bebbiana Sarg.	NA	NA	NA	Salix bebbiana	42.871303	-112.445534	1931-04-18	iDigBio	fe5e7b8f-04b8-4cff-8cdc-c6295bf20c1d	NA	http://www.pnwherbaria.org/images/jpeg.php?Image=IDS0026163.jpg
285	montu_31872_1_Salix bebbiana	montu_31872	montu	31872	Tracheophyta	Magnoliopsida	Malpighiales	Salicaceae	salix bebbiana	Salix bebbiana	Salix bebbiana Sarg.	NA	NA	NA	Salix bebbiana	46.7811	-112.3794	1931-05-28	iDigBio	bf6c5b17-0540-427f-a0d2-710c04707601	NA	http://www.pnwherbaria.org/images/jpeg.php?Image=MONTU031872.jpg
286	university of massachusetts_371188_1_Salix bebbiana	university of massachusetts_371188	university of massachusetts	371188	Tracheophyta	Magnoliopsida	Malpighiales	Salicaceae	salix bebbiana	Salix bebbiana	Salix bebbiana Sarg.	NA	NA	NA	Salix bebbiana	42.68035	-73.01449	1931-06-23	iDigBio	72702e2a-52fc-4ff2-a952-31e26785cf07	NA	https://bisque.cyverse.org/image_service/00-mXmFNaxhfuxjicfgCtLPzW
287	montu_31859_1_Salix bebbiana	montu_31859	montu	31859	Tracheophyta	Magnoliopsida	Malpighiales	Salicaceae	salix bebbiana	Salix bebbiana	Salix bebbiana Sarg.	NA	NA	NA	Salix bebbiana	46.551055	-110.913824	1931-06-28	iDigBio	53681c99-294c-459c-b899-057154e0e332	NA	http://www.pnwherbaria.org/images/jpeg.php?Image=MONTU031859.jpg
288	montu_31860_1_Salix bebbiana	montu_31860	montu	31860	Tracheophyta	Magnoliopsida	Malpighiales	Salicaceae	salix bebbiana	Salix bebbiana	Salix bebbiana Sarg.	NA	NA	NA	Salix bebbiana	46.07965	-112.408349	1931-06-25	iDigBio	cd5a3bae-b574-4c70-9d1e-9abc7c67ba18	NA	http://www.pnwherbaria.org/images/jpeg.php?Image=MONTU031860.jpg
289	montu_31855_1_Salix bebbiana	montu_31855	montu	31855	Tracheophyta	Magnoliopsida	Malpighiales	Salicaceae	salix bebbiana	Salix bebbiana	Salix bebbiana Sarg.	NA	NA	NA	Salix bebbiana	46.8	-112.2631	1931-06-04	iDigBio	6aa6b130-4bfe-45ce-898d-35d318baaf53	NA	http://www.pnwherbaria.org/images/jpeg.php?Image=MONTU031855.jpg
290	uam_uam:herb:86431_1_Salix bebbiana	uam_uam:herb:86431	uam	uam:herb:86431	Tracheophyta	Magnoliopsida	Malpighiales	Salicaceae	salix bebbiana	Salix bebbiana	Salix bebbiana Sarg.	Salix bebbiana Sarg.	Salix bebbiana Sarg.	Salix bebbiana Sarg.	Salix bebbiana	64.75	-155.5	1931-07-03	iDigBio and GBIF	71bd6376-5f6d-4e8d-85eb-7de64bbcb994	1146390902.0	http://arctos.database.museum/media/222166?open
291	uam_uam:herb:86431_2_Salix bebbiana	uam_uam:herb:86431	uam	uam:herb:86431	Tracheophyta	Magnoliopsida	Malpighiales	Salicaceae	salix bebbiana	Salix bebbiana	Salix bebbiana Sarg.	Salix bebbiana Sarg.	Salix bebbiana Sarg.	Salix bebbiana Sarg.	Salix bebbiana	64.75	-155.5	1931-07-03	iDigBio and GBIF	71bd6376-5f6d-4e8d-85eb-7de64bbcb994	1146390902.0	http://arctos.database.museum/media/49642?open
292	uam_uam:herb:86431_3_Salix bebbiana	uam_uam:herb:86431	uam	uam:herb:86431	Tracheophyta	Magnoliopsida	Malpighiales	Salicaceae	salix bebbiana	Salix bebbiana	Salix bebbiana Sarg.	Salix bebbiana Sarg.	Salix bebbiana Sarg.	Salix bebbiana Sarg.	Salix bebbiana	64.75	-155.5	1931-07-03	iDigBio and GBIF	71bd6376-5f6d-4e8d-85eb-7de64bbcb994	1146390902.0	http://arctos.database.museum/media/99907?open
293	uam_uam:herb:87148_1_Salix bebbiana	uam_uam:herb:87148	uam	uam:herb:87148	Tracheophyta	Magnoliopsida	Malpighiales	Salicaceae	salix bebbiana	Salix bebbiana	Salix bebbiana Sarg.	Salix bebbiana Sarg.	Salix bebbiana Sarg.	Salix bebbiana Sarg.	Salix bebbiana	64.84	-147.72	1931-07-20	iDigBio and GBIF	4c2212fc-1c32-4992-b8bc-63631309f936	1146391661.0	http://arctos.database.museum/media/221884?open
294	uam_uam:herb:87148_2_Salix bebbiana	uam_uam:herb:87148	uam	uam:herb:87148	Tracheophyta	Magnoliopsida	Malpighiales	Salicaceae	salix bebbiana	Salix bebbiana	Salix bebbiana Sarg.	Salix bebbiana Sarg.	Salix bebbiana Sarg.	Salix bebbiana Sarg.	Salix bebbiana	64.84	-147.72	1931-07-20	iDigBio and GBIF	4c2212fc-1c32-4992-b8bc-63631309f936	1146391661.0	http://arctos.database.museum/media/48865?open
295	uam_uam:herb:87148_3_Salix bebbiana	uam_uam:herb:87148	uam	uam:herb:87148	Tracheophyta	Magnoliopsida	Malpighiales	Salicaceae	salix bebbiana	Salix bebbiana	Salix bebbiana Sarg.	Salix bebbiana Sarg.	Salix bebbiana Sarg.	Salix bebbiana Sarg.	Salix bebbiana	64.84	-147.72	1931-07-20	iDigBio and GBIF	4c2212fc-1c32-4992-b8bc-63631309f936	1146391661.0	http://arctos.database.museum/media/99974?open
296	uam_uam:herb:86432_1_Salix bebbiana	uam_uam:herb:86432	uam	uam:herb:86432	Tracheophyta	Magnoliopsida	Malpighiales	Salicaceae	salix bebbiana	Salix bebbiana	Salix bebbiana Sarg.	Salix bebbiana Sarg.	Salix bebbiana Sarg.	Salix bebbiana Sarg.	Salix bebbiana	64.75	-155.5	1931-07-03	iDigBio and GBIF	2758cbb3-8d5a-40dc-828c-4b00096ab314	1146390944.0	http://arctos.database.museum/media/222928?open
297	uam_uam:herb:86432_2_Salix bebbiana	uam_uam:herb:86432	uam	uam:herb:86432	Tracheophyta	Magnoliopsida	Malpighiales	Salicaceae	salix bebbiana	Salix bebbiana	Salix bebbiana Sarg.	Salix bebbiana Sarg.	Salix bebbiana Sarg.	Salix bebbiana Sarg.	Salix bebbiana	64.75	-155.5	1931-07-03	iDigBio and GBIF	2758cbb3-8d5a-40dc-828c-4b00096ab314	1146390944.0	http://arctos.database.museum/media/49641?open
298	uam_uam:herb:86432_3_Salix bebbiana	uam_uam:herb:86432	uam	uam:herb:86432	Tracheophyta	Magnoliopsida	Malpighiales	Salicaceae	salix bebbiana	Salix bebbiana	Salix bebbiana Sarg.	Salix bebbiana Sarg.	Salix bebbiana Sarg.	Salix bebbiana Sarg.	Salix bebbiana	64.75	-155.5	1931-07-03	iDigBio and GBIF	2758cbb3-8d5a-40dc-828c-4b00096ab314	1146390944.0	http://arctos.database.museum/media/99266?open
299	uam_uam:herb:86429_1_Salix bebbiana	uam_uam:herb:86429	uam	uam:herb:86429	Tracheophyta	Magnoliopsida	Malpighiales	Salicaceae	salix bebbiana	Salix bebbiana	Salix bebbiana Sarg.	Salix bebbiana Sarg.	Salix bebbiana Sarg.	Salix bebbiana Sarg.	Salix bebbiana	64.75	-155.5	1931-07-03	iDigBio and GBIF	2fba8230-df38-431c-930e-8154b69c1815	1146390909.0	http://arctos.database.museum/media/222932?open
300	uam_uam:herb:86429_2_Salix bebbiana	uam_uam:herb:86429	uam	uam:herb:86429	Tracheophyta	Magnoliopsida	Malpighiales	Salicaceae	salix bebbiana	Salix bebbiana	Salix bebbiana Sarg.	Salix bebbiana Sarg.	Salix bebbiana Sarg.	Salix bebbiana Sarg.	Salix bebbiana	64.75	-155.5	1931-07-03	iDigBio and GBIF	2fba8230-df38-431c-930e-8154b69c1815	1146390909.0	http://arctos.database.museum/media/48412?open
301	uam_uam:herb:86429_3_Salix bebbiana	uam_uam:herb:86429	uam	uam:herb:86429	Tracheophyta	Magnoliopsida	Malpighiales	Salicaceae	salix bebbiana	Salix bebbiana	Salix bebbiana Sarg.	Salix bebbiana Sarg.	Salix bebbiana Sarg.	Salix bebbiana Sarg.	Salix bebbiana	64.75	-155.5	1931-07-03	iDigBio and GBIF	2fba8230-df38-431c-930e-8154b69c1815	1146390909.0	http://arctos.database.museum/media/99912?open
302	uam_uam:herb:62562_1_Salix bebbiana	uam_uam:herb:62562	uam	uam:herb:62562	Tracheophyta	Magnoliopsida	Malpighiales	Salicaceae	salix bebbiana	Salix bebbiana	Salix bebbiana Sarg.	Salix bebbiana Sarg.	Salix bebbiana Sarg.	Salix bebbiana Sarg.	Salix bebbiana	61.53	-149.23	1931-07-07	iDigBio and GBIF	39cfa87b-8faf-4b45-a925-d58a05cff8cc	1146364740.0	http://arctos.database.museum/media/222161?open
303	uam_uam:herb:62562_2_Salix bebbiana	uam_uam:herb:62562	uam	uam:herb:62562	Tracheophyta	Magnoliopsida	Malpighiales	Salicaceae	salix bebbiana	Salix bebbiana	Salix bebbiana Sarg.	Salix bebbiana Sarg.	Salix bebbiana Sarg.	Salix bebbiana Sarg.	Salix bebbiana	61.53	-149.23	1931-07-07	iDigBio and GBIF	39cfa87b-8faf-4b45-a925-d58a05cff8cc	1146364740.0	http://arctos.database.museum/media/32318?open
304	uam_uam:herb:62562_3_Salix bebbiana	uam_uam:herb:62562	uam	uam:herb:62562	Tracheophyta	Magnoliopsida	Malpighiales	Salicaceae	salix bebbiana	Salix bebbiana	Salix bebbiana Sarg.	Salix bebbiana Sarg.	Salix bebbiana Sarg.	Salix bebbiana Sarg.	Salix bebbiana	61.53	-149.23	1931-07-07	iDigBio and GBIF	39cfa87b-8faf-4b45-a925-d58a05cff8cc	1146364740.0	http://arctos.database.museum/media/99896?open
305	uam_uam:herb:87168_1_Salix bebbiana	uam_uam:herb:87168	uam	uam:herb:87168	Tracheophyta	Magnoliopsida	Malpighiales	Salicaceae	salix bebbiana	Salix bebbiana	Salix bebbiana Sarg.	Salix bebbiana Sarg.	Salix bebbiana Sarg.	Salix bebbiana Sarg.	Salix bebbiana	64.84	-147.72	1931-07-20	iDigBio and GBIF	f80caa16-aff8-418e-9cc3-7162da43302b	1146391739.0	http://arctos.database.museum/media/10127123?open
306	uam_uam:herb:87168_2_Salix bebbiana	uam_uam:herb:87168	uam	uam:herb:87168	Tracheophyta	Magnoliopsida	Malpighiales	Salicaceae	salix bebbiana	Salix bebbiana	Salix bebbiana Sarg.	Salix bebbiana Sarg.	Salix bebbiana Sarg.	Salix bebbiana Sarg.	Salix bebbiana	64.84	-147.72	1931-07-20	iDigBio and GBIF	f80caa16-aff8-418e-9cc3-7162da43302b	1146391739.0	http://arctos.database.museum/media/10109589?open
307	uam_uam:herb:87129_1_Salix bebbiana	uam_uam:herb:87129	uam	uam:herb:87129	Tracheophyta	Magnoliopsida	Malpighiales	Salicaceae	salix bebbiana	Salix bebbiana	Salix bebbiana Sarg.	Salix bebbiana Sarg.	Salix bebbiana Sarg.	Salix bebbiana Sarg.	Salix bebbiana	64.84	-147.72	1931-07-20	iDigBio and GBIF	ae0760a6-f0e6-476a-b2b2-04aee836e7c6	1146391667.0	http://arctos.database.museum/media/221876?open
308	uam_uam:herb:87129_2_Salix bebbiana	uam_uam:herb:87129	uam	uam:herb:87129	Tracheophyta	Magnoliopsida	Malpighiales	Salicaceae	salix bebbiana	Salix bebbiana	Salix bebbiana Sarg.	Salix bebbiana Sarg.	Salix bebbiana Sarg.	Salix bebbiana Sarg.	Salix bebbiana	64.84	-147.72	1931-07-20	iDigBio and GBIF	ae0760a6-f0e6-476a-b2b2-04aee836e7c6	1146391667.0	http://arctos.database.museum/media/50249?open
309	uam_uam:herb:87129_3_Salix bebbiana	uam_uam:herb:87129	uam	uam:herb:87129	Tracheophyta	Magnoliopsida	Malpighiales	Salicaceae	salix bebbiana	Salix bebbiana	Salix bebbiana Sarg.	Salix bebbiana Sarg.	Salix bebbiana Sarg.	Salix bebbiana Sarg.	Salix bebbiana	64.84	-147.72	1931-07-20	iDigBio and GBIF	ae0760a6-f0e6-476a-b2b2-04aee836e7c6	1146391667.0	http://arctos.database.museum/media/99958?open
310	uam_uam:herb:62515_1_Salix bebbiana	uam_uam:herb:62515	uam	uam:herb:62515	Tracheophyta	Magnoliopsida	Malpighiales	Salicaceae	salix bebbiana	Salix bebbiana	Salix bebbiana Sarg.	Salix bebbiana Sarg.	Salix bebbiana Sarg.	Salix bebbiana Sarg.	Salix bebbiana	61.53	-149.23	1931-07-04	iDigBio and GBIF	ded31743-c9df-4bc5-a226-d2756fcdb906	1146364664.0	http://arctos.database.museum/media/221813?open
311	uam_uam:herb:62515_2_Salix bebbiana	uam_uam:herb:62515	uam	uam:herb:62515	Tracheophyta	Magnoliopsida	Malpighiales	Salicaceae	salix bebbiana	Salix bebbiana	Salix bebbiana Sarg.	Salix bebbiana Sarg.	Salix bebbiana Sarg.	Salix bebbiana Sarg.	Salix bebbiana	61.53	-149.23	1931-07-04	iDigBio and GBIF	ded31743-c9df-4bc5-a226-d2756fcdb906	1146364664.0	http://arctos.database.museum/media/32102?open
312	uam_uam:herb:62515_3_Salix bebbiana	uam_uam:herb:62515	uam	uam:herb:62515	Tracheophyta	Magnoliopsida	Malpighiales	Salicaceae	salix bebbiana	Salix bebbiana	Salix bebbiana Sarg.	Salix bebbiana Sarg.	Salix bebbiana Sarg.	Salix bebbiana Sarg.	Salix bebbiana	61.53	-149.23	1931-07-04	iDigBio and GBIF	ded31743-c9df-4bc5-a226-d2756fcdb906	1146364664.0	http://arctos.database.museum/media/99897?open
313	os_os81583_1_Salix bebbiana	os_os81583	os	os81583	Tracheophyta	Magnoliopsida	Malpighiales	Salicaceae	salix bebbiana	Salix bebbiana	Salix bebbiana Sarg.	NA	NA	NA	Salix bebbiana	41.605	-80.953333	1931-07-10	iDigBio	6b062a3d-27fb-4c67-9d1c-f4dfde9a4b98	NA	https://api.idigbio.org/v2/media/9baf927ade8c7f13344f0e756828651e?size=fullsize
314	os_os81584_1_Salix bebbiana	os_os81584	os	os81584	Tracheophyta	Magnoliopsida	Malpighiales	Salicaceae	salix bebbiana	Salix bebbiana	Salix bebbiana Sarg.	NA	NA	NA	Salix bebbiana	41.638889	-80.519167	1931-07-14	iDigBio	0b0e8a42-d56a-4e1f-89a8-5a3cc53dd83d	NA	https://api.idigbio.org/v2/media/7cc1bbc14a10ab5174c1ab048f203870?size=fullsize
315	university of massachusetts_371202_1_Salix bebbiana	university of massachusetts_371202	university of massachusetts	371202	Tracheophyta	Magnoliopsida	Malpighiales	Salicaceae	salix bebbiana	Salix bebbiana	Salix bebbiana Sarg.	NA	NA	NA	Salix bebbiana	42.3500919	-72.1995316	1931-08-03	iDigBio	0d132285-6e9b-4407-aff1-1a88b7c44e87	NA	https://bisque.cyverse.org/image_service/00-US63N2J4d3gkMaKmKxjQc4
316	university of massachusetts_371199_1_Salix bebbiana	university of massachusetts_371199	university of massachusetts	371199	Tracheophyta	Magnoliopsida	Malpighiales	Salicaceae	salix bebbiana	Salix bebbiana	Salix bebbiana Sarg.	NA	NA	NA	Salix bebbiana	42.4228687	-72.1050758	1931-08-15	iDigBio	715f0764-67a9-4641-9c64-cd11c71f2232	NA	https://bisque.cyverse.org/image_service/00-JCsjV5b3PD8KtqZLh3ozCe
317	university of massachusetts_371171_1_Salix bebbiana	university of massachusetts_371171	university of massachusetts	371171	Tracheophyta	Magnoliopsida	Malpighiales	Salicaceae	salix bebbiana	Salix bebbiana	Salix bebbiana Sarg.	NA	NA	NA	Salix bebbiana	42.26082	-72.50362	1932-05-14	iDigBio	31730c47-cdc0-4cb8-932c-5792ddf2be01	NA	https://bisque.cyverse.org/image_service/00-dwbA5V3KuDZHhL7CM9Xd4C
318	university of massachusetts_371180_1_Salix bebbiana	university of massachusetts_371180	university of massachusetts	371180	Tracheophyta	Magnoliopsida	Malpighiales	Salicaceae	salix bebbiana	Salix bebbiana	Salix bebbiana Sarg.	NA	NA	NA	Salix bebbiana	42.3931446	-72.403698	1932-05-04	iDigBio	3a9afb4e-aa51-4edc-b62d-d9f5ed0fd678	NA	https://bisque.cyverse.org/image_service/00-DGktYTPpk6Ft9mvn2jSe47
319	university of massachusetts_371178_1_Salix bebbiana	university of massachusetts_371178	university of massachusetts	371178	Tracheophyta	Magnoliopsida	Malpighiales	Salicaceae	salix bebbiana	Salix bebbiana	Salix bebbiana Sarg.	NA	NA	NA	Salix bebbiana	42.3709202	-72.5981483	1932-05-14	iDigBio	6fb05f63-a5de-4044-98c6-db88a158bb0d	NA	https://bisque.cyverse.org/image_service/00-fEZ48zRAy4PDXQUSoc4shQ
320	montu_58948_1_Salix bebbiana	montu_58948	montu	58948	Tracheophyta	Magnoliopsida	Malpighiales	Salicaceae	salix bebbiana	Salix bebbiana	Salix bebbiana Sarg.	NA	NA	NA	Salix bebbiana	45.807698	-113.938967	1932-05-01	iDigBio	e77451f3-44ff-456f-a4c2-f84da6937452	NA	http://www.pnwherbaria.org/images/jpeg.php?Image=MONTU058948.jpg
321	os_os81585_1_Salix bebbiana	os_os81585	os	os81585	Tracheophyta	Magnoliopsida	Malpighiales	Salicaceae	salix bebbiana	Salix bebbiana	Salix bebbiana Sarg.	NA	NA	NA	Salix bebbiana	41.608333	-80.568056	1932-06-17	iDigBio	bb7307b3-cfa4-4abf-a445-1e4e10a3ab9c	NA	https://api.idigbio.org/v2/media/d04ebf46599c1add13e0dfd696c21fd5?size=fullsize
322	university of massachusetts_371192_1_Salix bebbiana	university of massachusetts_371192	university of massachusetts	371192	Tracheophyta	Magnoliopsida	Malpighiales	Salicaceae	salix bebbiana	Salix bebbiana	Salix bebbiana Sarg.	NA	NA	NA	Salix bebbiana	42.67121	-71.60419	1932-06-07	iDigBio	b19ee778-2d5f-402c-80fa-173839e95e23	NA	https://bisque.cyverse.org/image_service/00-pcqKhd6aczteVxwbUrk2vj
323	university of massachusetts_371197_1_Salix bebbiana	university of massachusetts_371197	university of massachusetts	371197	Tracheophyta	Magnoliopsida	Malpighiales	Salicaceae	salix bebbiana	Salix bebbiana	Salix bebbiana Sarg.	NA	NA	NA	Salix bebbiana	42.67121	-71.60419	1932-06-07	iDigBio	5f4aeb6b-d2cb-4b60-8131-d291ff615932	NA	https://bisque.cyverse.org/image_service/00-f38ATRGi6KAf3TBvSoPXGE
324	ypm_yu.053240_1_Salix bebbiana	ypm_yu.053240	ypm	yu.053240	Tracheophyta	Magnoliopsida	Malpighiales	Salicaceae	salix bebbiana	Salix bebbiana	Salix bebbiana Sarg.	Salix bebbiana Sarg.	Salix bebbiana Sarg.	Salix bebbiana Sarg.	Salix bebbiana	41.406	-72.4831	1932-07-14	iDigBio and GBIF	3fc6537a-271e-42f5-aa19-fe1b332f63d9	1038918899.0	http://deliver.odai.yale.edu/content/repository/YPM/id/199300/format/3
325	id_11865_1_Salix bebbiana	id_11865	id	11865	Tracheophyta	Magnoliopsida	Malpighiales	Salicaceae	salix bebbiana	Salix bebbiana	Salix bebbiana Sarg.	NA	NA	NA	Salix bebbiana	48.252975	-116.624914	1932-07-10	iDigBio	4d38752c-1d68-4521-a1be-a4757e5dd70c	NA	http://herbarium.lib.uidaho.edu/images/jpeg.php?Image=ID079535.jpg
326	montu_21489_1_Salix bebbiana	montu_21489	montu	21489	Tracheophyta	Magnoliopsida	Malpighiales	Salicaceae	salix bebbiana	Salix bebbiana	Salix bebbiana Sarg.	NA	NA	NA	Salix bebbiana	47.621601	-115.391267	1933-04-30	iDigBio	d7b0c5d5-4084-403a-a584-973b03b65e43	NA	http://www.pnwherbaria.org/images/jpeg.php?Image=MONTU021489.jpg
327	montu_58954_1_Salix bebbiana	montu_58954	montu	58954	Tracheophyta	Magnoliopsida	Malpighiales	Salicaceae	salix bebbiana	Salix bebbiana	Salix bebbiana Sarg.	NA	NA	NA	Salix bebbiana	46.191588	-114.148148	1933-04-30	iDigBio	317634a5-8049-4353-a1ee-1f3661361bc7	NA	http://www.pnwherbaria.org/images/jpeg.php?Image=MONTU058954.jpg
328	university of massachusetts_371151_1_Salix bebbiana	university of massachusetts_371151	university of massachusetts	371151	Tracheophyta	Magnoliopsida	Malpighiales	Salicaceae	salix bebbiana	Salix bebbiana	Salix bebbiana Sarg.	NA	NA	NA	Salix bebbiana	42.47361	-72.48746	1933-05-15	iDigBio	dc1d1633-c6c2-4415-8b8f-1e2ba1dfc193	NA	https://bisque.cyverse.org/image_service/00-ZoEbPLLi6ku3PNbKcGxqZm
329	university of massachusetts_371149_1_Salix bebbiana	university of massachusetts_371149	university of massachusetts	371149	Tracheophyta	Magnoliopsida	Malpighiales	Salicaceae	salix bebbiana	Salix bebbiana	Salix bebbiana Sarg.	NA	NA	NA	Salix bebbiana	42.47361	-72.48746	1933-05-09	iDigBio	522db422-5976-4832-99ad-a078a07f80cb	NA	https://bisque.cyverse.org/image_service/00-X7aqbsGkYoGNcEQodqgCQG
330	university of massachusetts_371150_1_Salix bebbiana	university of massachusetts_371150	university of massachusetts	371150	Tracheophyta	Magnoliopsida	Malpighiales	Salicaceae	salix bebbiana	Salix bebbiana	Salix bebbiana Sarg.	NA	NA	NA	Salix bebbiana	42.47361	-72.48746	1933-05-09	iDigBio	a83db96f-ccd4-41a8-a7d3-e5a4ff8c0aaf	NA	https://bisque.cyverse.org/image_service/00-6xaKgLjitEsPGj9QytPs3C
331	university of massachusetts_371161_1_Salix bebbiana	university of massachusetts_371161	university of massachusetts	371161	Tracheophyta	Magnoliopsida	Malpighiales	Salicaceae	salix bebbiana	Salix bebbiana	Salix bebbiana Sarg.	NA	NA	NA	Salix bebbiana	42.09176	-73.02141	1933-05-19	iDigBio	d879001c-c89e-4200-96e7-0772bdc36a7f	NA	https://bisque.cyverse.org/image_service/00-6n2NHZAM38HQpmyAxrARoD
332	university of massachusetts_371158_1_Salix bebbiana	university of massachusetts_371158	university of massachusetts	371158	Tracheophyta	Magnoliopsida	Malpighiales	Salicaceae	salix bebbiana	Salix bebbiana	Salix bebbiana Sarg.	NA	NA	NA	Salix bebbiana	42.09176	-73.02141	1933-05-19	iDigBio	fae061bb-1f35-4ca0-8f09-ba596d9b9cc2	NA	https://bisque.cyverse.org/image_service/00-qabRGyw9J6gPLzDacLiGkY
333	university of massachusetts_371146_1_Salix bebbiana	university of massachusetts_371146	university of massachusetts	371146	Tracheophyta	Magnoliopsida	Malpighiales	Salicaceae	salix bebbiana	Salix bebbiana	Salix bebbiana Sarg.	NA	NA	NA	Salix bebbiana	42.47361	-72.48746	1933-05-15	iDigBio	d17942df-fbdc-495f-bfc8-25d0661b6b00	NA	https://bisque.cyverse.org/image_service/00-jgdEcdqU5RXEnShp4urg6k
334	university of massachusetts_371172_1_Salix bebbiana	university of massachusetts_371172	university of massachusetts	371172	Tracheophyta	Magnoliopsida	Malpighiales	Salicaceae	salix bebbiana	Salix bebbiana	Salix bebbiana Sarg.	NA	NA	NA	Salix bebbiana	42.3931446	-72.403698	1933-05-21	iDigBio	ab53451e-bdf9-45a1-8a82-e26989127b99	NA	https://bisque.cyverse.org/image_service/00-pcrmiF23eUesLm86KeT5dN
335	mont_21444_1_Salix bebbiana	mont_21444	mont	21444	Tracheophyta	Magnoliopsida	Malpighiales	Salicaceae	salix bebbiana	Salix bebbiana	Salix bebbiana Sarg.	NA	NA	NA	Salix bebbiana	46.885952	-113.390872	1933-05-20	iDigBio	c8011675-809a-4c9d-afb8-cd923208ce5d	NA	http://www.pnwherbaria.org/images/jpeg.php?Image=MONT048364.jpg
336	montu_21492_1_Salix bebbiana	montu_21492	montu	21492	Tracheophyta	Magnoliopsida	Malpighiales	Salicaceae	salix bebbiana	Salix bebbiana	Salix bebbiana Sarg.	NA	NA	NA	Salix bebbiana	47.086049	-113.243954	1933-05-28	iDigBio	4000f9e0-4197-4c97-93ae-2f8e9046efa3	NA	http://www.pnwherbaria.org/images/jpeg.php?Image=MONTU021492.jpg
337	montu_21488_1_Salix bebbiana	montu_21488	montu	21488	Tracheophyta	Magnoliopsida	Malpighiales	Salicaceae	salix bebbiana	Salix bebbiana	Salix bebbiana Sarg.	NA	NA	NA	Salix bebbiana	46.934377	-113.45647	1933-05-20	iDigBio	a172520d-7845-44bd-ad3d-146031e1a555	NA	http://www.pnwherbaria.org/images/jpeg.php?Image=MONTU021488.jpg
338	montu_58953_1_Salix bebbiana	montu_58953	montu	58953	Tracheophyta	Magnoliopsida	Malpighiales	Salicaceae	salix bebbiana	Salix bebbiana	Salix bebbiana Sarg.	NA	NA	NA	Salix bebbiana	46.191588	-114.148148	1933-05-27	iDigBio	98672b38-c8de-4edf-b4f5-21af83184239	NA	http://www.pnwherbaria.org/images/jpeg.php?Image=MONTU058953.jpg
339	uam_uam:herb:87118_1_Salix bebbiana	uam_uam:herb:87118	uam	uam:herb:87118	Tracheophyta	Magnoliopsida	Malpighiales	Salicaceae	salix bebbiana	Salix bebbiana	Salix bebbiana Sarg.	Salix bebbiana Sarg.	Salix bebbiana Sarg.	Salix bebbiana Sarg.	Salix bebbiana	64.84	-147.72	1933-06-01	iDigBio and GBIF	87eee7cb-04ff-430d-bcdb-65d8a306bc17	1146391671.0	http://arctos.database.museum/media/222955?open
340	uam_uam:herb:87118_2_Salix bebbiana	uam_uam:herb:87118	uam	uam:herb:87118	Tracheophyta	Magnoliopsida	Malpighiales	Salicaceae	salix bebbiana	Salix bebbiana	Salix bebbiana Sarg.	Salix bebbiana Sarg.	Salix bebbiana Sarg.	Salix bebbiana Sarg.	Salix bebbiana	64.84	-147.72	1933-06-01	iDigBio and GBIF	87eee7cb-04ff-430d-bcdb-65d8a306bc17	1146391671.0	http://arctos.database.museum/media/47497?open
341	uam_uam:herb:87118_3_Salix bebbiana	uam_uam:herb:87118	uam	uam:herb:87118	Tracheophyta	Magnoliopsida	Malpighiales	Salicaceae	salix bebbiana	Salix bebbiana	Salix bebbiana Sarg.	Salix bebbiana Sarg.	Salix bebbiana Sarg.	Salix bebbiana Sarg.	Salix bebbiana	64.84	-147.72	1933-06-01	iDigBio and GBIF	87eee7cb-04ff-430d-bcdb-65d8a306bc17	1146391671.0	http://arctos.database.museum/media/100031?open
342	uam_uam:herb:87111_1_Salix bebbiana	uam_uam:herb:87111	uam	uam:herb:87111	Tracheophyta	Magnoliopsida	Malpighiales	Salicaceae	salix bebbiana	Salix bebbiana	Salix bebbiana Sarg.	Salix bebbiana Sarg.	Salix bebbiana Sarg.	Salix bebbiana Sarg.	Salix bebbiana	64.84	-147.72	1933-06-01	iDigBio and GBIF	ba480c4f-e0d7-438a-bed6-27fedebc8e2c	1146391632.0	http://arctos.database.museum/media/222159?open
343	uam_uam:herb:87111_2_Salix bebbiana	uam_uam:herb:87111	uam	uam:herb:87111	Tracheophyta	Magnoliopsida	Malpighiales	Salicaceae	salix bebbiana	Salix bebbiana	Salix bebbiana Sarg.	Salix bebbiana Sarg.	Salix bebbiana Sarg.	Salix bebbiana Sarg.	Salix bebbiana	64.84	-147.72	1933-06-01	iDigBio and GBIF	ba480c4f-e0d7-438a-bed6-27fedebc8e2c	1146391632.0	http://arctos.database.museum/media/46207?open
344	uam_uam:herb:87111_3_Salix bebbiana	uam_uam:herb:87111	uam	uam:herb:87111	Tracheophyta	Magnoliopsida	Malpighiales	Salicaceae	salix bebbiana	Salix bebbiana	Salix bebbiana Sarg.	Salix bebbiana Sarg.	Salix bebbiana Sarg.	Salix bebbiana Sarg.	Salix bebbiana	64.84	-147.72	1933-06-01	iDigBio and GBIF	ba480c4f-e0d7-438a-bed6-27fedebc8e2c	1146391632.0	http://arctos.database.museum/media/99893?open
345	uam_uam:herb:87157_1_Salix bebbiana	uam_uam:herb:87157	uam	uam:herb:87157	Tracheophyta	Magnoliopsida	Malpighiales	Salicaceae	salix bebbiana	Salix bebbiana	Salix bebbiana Sarg.	Salix bebbiana Sarg.	Salix bebbiana Sarg.	Salix bebbiana Sarg.	Salix bebbiana	64.84	-147.72	1933-06-01	iDigBio and GBIF	277dd686-fac5-4627-bd0f-e8b2dcce5134	1146391706.0	http://arctos.database.museum/media/222169?open
346	uam_uam:herb:87157_2_Salix bebbiana	uam_uam:herb:87157	uam	uam:herb:87157	Tracheophyta	Magnoliopsida	Malpighiales	Salicaceae	salix bebbiana	Salix bebbiana	Salix bebbiana Sarg.	Salix bebbiana Sarg.	Salix bebbiana Sarg.	Salix bebbiana Sarg.	Salix bebbiana	64.84	-147.72	1933-06-01	iDigBio and GBIF	277dd686-fac5-4627-bd0f-e8b2dcce5134	1146391706.0	http://arctos.database.museum/media/55419?open
347	uam_uam:herb:87157_3_Salix bebbiana	uam_uam:herb:87157	uam	uam:herb:87157	Tracheophyta	Magnoliopsida	Malpighiales	Salicaceae	salix bebbiana	Salix bebbiana	Salix bebbiana Sarg.	Salix bebbiana Sarg.	Salix bebbiana Sarg.	Salix bebbiana Sarg.	Salix bebbiana	64.84	-147.72	1933-06-01	iDigBio and GBIF	277dd686-fac5-4627-bd0f-e8b2dcce5134	1146391706.0	http://arctos.database.museum/media/99915?open
348	uam_uam:herb:87157_4_Salix bebbiana	uam_uam:herb:87157	uam	uam:herb:87157	Tracheophyta	Magnoliopsida	Malpighiales	Salicaceae	salix bebbiana	Salix bebbiana	Salix bebbiana Sarg.	Salix bebbiana Sarg.	Salix bebbiana Sarg.	Salix bebbiana Sarg.	Salix bebbiana	64.84	-147.72	1933-06-01	iDigBio and GBIF	277dd686-fac5-4627-bd0f-e8b2dcce5134	1146391706.0	http://arctos.database.museum/media/10329372?open
349	uam_uam:herb:87147_1_Salix bebbiana	uam_uam:herb:87147	uam	uam:herb:87147	Tracheophyta	Magnoliopsida	Malpighiales	Salicaceae	salix bebbiana	Salix bebbiana	Salix bebbiana Sarg.	Salix bebbiana Sarg.	Salix bebbiana Sarg.	Salix bebbiana Sarg.	Salix bebbiana	64.84	-147.72	1933-06-01	iDigBio and GBIF	11f1eb4a-11eb-4f66-a366-e83354f410dd	1146391714.0	http://arctos.database.museum/media/221887?open
350	uam_uam:herb:87147_2_Salix bebbiana	uam_uam:herb:87147	uam	uam:herb:87147	Tracheophyta	Magnoliopsida	Malpighiales	Salicaceae	salix bebbiana	Salix bebbiana	Salix bebbiana Sarg.	Salix bebbiana Sarg.	Salix bebbiana Sarg.	Salix bebbiana Sarg.	Salix bebbiana	64.84	-147.72	1933-06-01	iDigBio and GBIF	11f1eb4a-11eb-4f66-a366-e83354f410dd	1146391714.0	http://arctos.database.museum/media/58476?open
351	uam_uam:herb:87147_3_Salix bebbiana	uam_uam:herb:87147	uam	uam:herb:87147	Tracheophyta	Magnoliopsida	Malpighiales	Salicaceae	salix bebbiana	Salix bebbiana	Salix bebbiana Sarg.	Salix bebbiana Sarg.	Salix bebbiana Sarg.	Salix bebbiana Sarg.	Salix bebbiana	64.84	-147.72	1933-06-01	iDigBio and GBIF	11f1eb4a-11eb-4f66-a366-e83354f410dd	1146391714.0	http://arctos.database.museum/media/99977?open
352	uam_uam:herb:87103_1_Salix bebbiana	uam_uam:herb:87103	uam	uam:herb:87103	Tracheophyta	Magnoliopsida	Malpighiales	Salicaceae	salix bebbiana	Salix bebbiana	Salix bebbiana Sarg.	Salix bebbiana Sarg.	Salix bebbiana Sarg.	Salix bebbiana Sarg.	Salix bebbiana	64.84	-147.72	1933-06-01	iDigBio and GBIF	45e9d165-2c01-4afb-bb95-885400b1f1e9	1146391640.0	http://arctos.database.museum/media/222854?open
353	uam_uam:herb:87103_2_Salix bebbiana	uam_uam:herb:87103	uam	uam:herb:87103	Tracheophyta	Magnoliopsida	Malpighiales	Salicaceae	salix bebbiana	Salix bebbiana	Salix bebbiana Sarg.	Salix bebbiana Sarg.	Salix bebbiana Sarg.	Salix bebbiana Sarg.	Salix bebbiana	64.84	-147.72	1933-06-01	iDigBio and GBIF	45e9d165-2c01-4afb-bb95-885400b1f1e9	1146391640.0	http://arctos.database.museum/media/49269?open
354	uam_uam:herb:87103_3_Salix bebbiana	uam_uam:herb:87103	uam	uam:herb:87103	Tracheophyta	Magnoliopsida	Malpighiales	Salicaceae	salix bebbiana	Salix bebbiana	Salix bebbiana Sarg.	Salix bebbiana Sarg.	Salix bebbiana Sarg.	Salix bebbiana Sarg.	Salix bebbiana	64.84	-147.72	1933-06-01	iDigBio and GBIF	45e9d165-2c01-4afb-bb95-885400b1f1e9	1146391640.0	http://arctos.database.museum/media/99899?open
355	uam_uam:herb:87115_1_Salix bebbiana	uam_uam:herb:87115	uam	uam:herb:87115	Tracheophyta	Magnoliopsida	Malpighiales	Salicaceae	salix bebbiana	Salix bebbiana	Salix bebbiana Sarg.	Salix bebbiana Sarg.	Salix bebbiana Sarg.	Salix bebbiana Sarg.	Salix bebbiana	64.84	-147.72	1933-06-01	iDigBio and GBIF	8ccafe1e-c1f7-49be-9c24-1373d0667f4c	1146391658.0	http://arctos.database.museum/media/222173?open
356	uam_uam:herb:87115_2_Salix bebbiana	uam_uam:herb:87115	uam	uam:herb:87115	Tracheophyta	Magnoliopsida	Malpighiales	Salicaceae	salix bebbiana	Salix bebbiana	Salix bebbiana Sarg.	Salix bebbiana Sarg.	Salix bebbiana Sarg.	Salix bebbiana Sarg.	Salix bebbiana	64.84	-147.72	1933-06-01	iDigBio and GBIF	8ccafe1e-c1f7-49be-9c24-1373d0667f4c	1146391658.0	http://arctos.database.museum/media/45898?open
357	uam_uam:herb:87115_3_Salix bebbiana	uam_uam:herb:87115	uam	uam:herb:87115	Tracheophyta	Magnoliopsida	Malpighiales	Salicaceae	salix bebbiana	Salix bebbiana	Salix bebbiana Sarg.	Salix bebbiana Sarg.	Salix bebbiana Sarg.	Salix bebbiana Sarg.	Salix bebbiana	64.84	-147.72	1933-06-01	iDigBio and GBIF	8ccafe1e-c1f7-49be-9c24-1373d0667f4c	1146391658.0	http://arctos.database.museum/media/99922?open
358	uam_uam:herb:87137_1_Salix bebbiana	uam_uam:herb:87137	uam	uam:herb:87137	Tracheophyta	Magnoliopsida	Malpighiales	Salicaceae	salix bebbiana	Salix bebbiana	Salix bebbiana Sarg.	Salix bebbiana Sarg.	Salix bebbiana Sarg.	Salix bebbiana Sarg.	Salix bebbiana	64.84	-147.72	1933-06-01	iDigBio and GBIF	8e965f7d-7963-40e8-ac9c-c8f38c636fe6	1146391680.0	http://arctos.database.museum/media/222852?open
359	uam_uam:herb:87137_2_Salix bebbiana	uam_uam:herb:87137	uam	uam:herb:87137	Tracheophyta	Magnoliopsida	Malpighiales	Salicaceae	salix bebbiana	Salix bebbiana	Salix bebbiana Sarg.	Salix bebbiana Sarg.	Salix bebbiana Sarg.	Salix bebbiana Sarg.	Salix bebbiana	64.84	-147.72	1933-06-01	iDigBio and GBIF	8e965f7d-7963-40e8-ac9c-c8f38c636fe6	1146391680.0	http://arctos.database.museum/media/49273?open
360	uam_uam:herb:87137_3_Salix bebbiana	uam_uam:herb:87137	uam	uam:herb:87137	Tracheophyta	Magnoliopsida	Malpighiales	Salicaceae	salix bebbiana	Salix bebbiana	Salix bebbiana Sarg.	Salix bebbiana Sarg.	Salix bebbiana Sarg.	Salix bebbiana Sarg.	Salix bebbiana	64.84	-147.72	1933-06-01	iDigBio and GBIF	8e965f7d-7963-40e8-ac9c-c8f38c636fe6	1146391680.0	http://arctos.database.museum/media/99891?open
361	uam_uam:herb:87119_1_Salix bebbiana	uam_uam:herb:87119	uam	uam:herb:87119	Tracheophyta	Magnoliopsida	Malpighiales	Salicaceae	salix bebbiana	Salix bebbiana	Salix bebbiana Sarg.	Salix bebbiana Sarg.	Salix bebbiana Sarg.	Salix bebbiana Sarg.	Salix bebbiana	64.84	-147.72	1933-06-01	iDigBio and GBIF	bacd33c3-b11b-4c31-bdc4-00de00bba23f	1146391678.0	http://arctos.database.museum/media/10090051?open
362	uam_uam:herb:87119_2_Salix bebbiana	uam_uam:herb:87119	uam	uam:herb:87119	Tracheophyta	Magnoliopsida	Malpighiales	Salicaceae	salix bebbiana	Salix bebbiana	Salix bebbiana Sarg.	Salix bebbiana Sarg.	Salix bebbiana Sarg.	Salix bebbiana Sarg.	Salix bebbiana	64.84	-147.72	1933-06-01	iDigBio and GBIF	bacd33c3-b11b-4c31-bdc4-00de00bba23f	1146391678.0	http://arctos.database.museum/media/10069709?open
363	uam_uam:herb:87162_1_Salix bebbiana	uam_uam:herb:87162	uam	uam:herb:87162	Tracheophyta	Magnoliopsida	Malpighiales	Salicaceae	salix bebbiana	Salix bebbiana	Salix bebbiana Sarg.	Salix bebbiana Sarg.	Salix bebbiana Sarg.	Salix bebbiana Sarg.	Salix bebbiana	64.84	-147.72	1933-06-17	iDigBio and GBIF	4b57a534-0e1d-4bb3-891c-973d61c7caac	1146391711.0	http://arctos.database.museum/media/222174?open
364	uam_uam:herb:87162_2_Salix bebbiana	uam_uam:herb:87162	uam	uam:herb:87162	Tracheophyta	Magnoliopsida	Malpighiales	Salicaceae	salix bebbiana	Salix bebbiana	Salix bebbiana Sarg.	Salix bebbiana Sarg.	Salix bebbiana Sarg.	Salix bebbiana Sarg.	Salix bebbiana	64.84	-147.72	1933-06-17	iDigBio and GBIF	4b57a534-0e1d-4bb3-891c-973d61c7caac	1146391711.0	http://arctos.database.museum/media/47729?open
365	uam_uam:herb:87162_3_Salix bebbiana	uam_uam:herb:87162	uam	uam:herb:87162	Tracheophyta	Magnoliopsida	Malpighiales	Salicaceae	salix bebbiana	Salix bebbiana	Salix bebbiana Sarg.	Salix bebbiana Sarg.	Salix bebbiana Sarg.	Salix bebbiana Sarg.	Salix bebbiana	64.84	-147.72	1933-06-17	iDigBio and GBIF	4b57a534-0e1d-4bb3-891c-973d61c7caac	1146391711.0	http://arctos.database.museum/media/99924?open
366	uam_uam:herb:87160_1_Salix bebbiana	uam_uam:herb:87160	uam	uam:herb:87160	Tracheophyta	Magnoliopsida	Malpighiales	Salicaceae	salix bebbiana	Salix bebbiana	Salix bebbiana Sarg.	Salix bebbiana Sarg.	Salix bebbiana Sarg.	Salix bebbiana Sarg.	Salix bebbiana	64.84	-147.72	1933-06-01	iDigBio and GBIF	4b6f5a70-57eb-4d55-83f8-49760706ebe2	1146391719.0	http://arctos.database.museum/media/222149?open
367	uam_uam:herb:87160_2_Salix bebbiana	uam_uam:herb:87160	uam	uam:herb:87160	Tracheophyta	Magnoliopsida	Malpighiales	Salicaceae	salix bebbiana	Salix bebbiana	Salix bebbiana Sarg.	Salix bebbiana Sarg.	Salix bebbiana Sarg.	Salix bebbiana Sarg.	Salix bebbiana	64.84	-147.72	1933-06-01	iDigBio and GBIF	4b6f5a70-57eb-4d55-83f8-49760706ebe2	1146391719.0	http://arctos.database.museum/media/55420?open
368	uam_uam:herb:87160_3_Salix bebbiana	uam_uam:herb:87160	uam	uam:herb:87160	Tracheophyta	Magnoliopsida	Malpighiales	Salicaceae	salix bebbiana	Salix bebbiana	Salix bebbiana Sarg.	Salix bebbiana Sarg.	Salix bebbiana Sarg.	Salix bebbiana Sarg.	Salix bebbiana	64.84	-147.72	1933-06-01	iDigBio and GBIF	4b6f5a70-57eb-4d55-83f8-49760706ebe2	1146391719.0	http://arctos.database.museum/media/99251?open
369	uam_uam:herb:87159_1_Salix bebbiana	uam_uam:herb:87159	uam	uam:herb:87159	Tracheophyta	Magnoliopsida	Malpighiales	Salicaceae	salix bebbiana	Salix bebbiana	Salix bebbiana Sarg.	Salix bebbiana Sarg.	Salix bebbiana Sarg.	Salix bebbiana Sarg.	Salix bebbiana	64.84	-147.72	1933-06-01	iDigBio and GBIF	960f71c3-0499-469f-bfe1-9bc424bee195	1146391722.0	http://arctos.database.museum/media/221745?open
370	uam_uam:herb:87159_2_Salix bebbiana	uam_uam:herb:87159	uam	uam:herb:87159	Tracheophyta	Magnoliopsida	Malpighiales	Salicaceae	salix bebbiana	Salix bebbiana	Salix bebbiana Sarg.	Salix bebbiana Sarg.	Salix bebbiana Sarg.	Salix bebbiana Sarg.	Salix bebbiana	64.84	-147.72	1933-06-01	iDigBio and GBIF	960f71c3-0499-469f-bfe1-9bc424bee195	1146391722.0	http://arctos.database.museum/media/50251?open
371	uam_uam:herb:87159_3_Salix bebbiana	uam_uam:herb:87159	uam	uam:herb:87159	Tracheophyta	Magnoliopsida	Malpighiales	Salicaceae	salix bebbiana	Salix bebbiana	Salix bebbiana Sarg.	Salix bebbiana Sarg.	Salix bebbiana Sarg.	Salix bebbiana Sarg.	Salix bebbiana	64.84	-147.72	1933-06-01	iDigBio and GBIF	960f71c3-0499-469f-bfe1-9bc424bee195	1146391722.0	http://arctos.database.museum/media/99253?open
372	uam_uam:herb:87112_1_Salix bebbiana	uam_uam:herb:87112	uam	uam:herb:87112	Tracheophyta	Magnoliopsida	Malpighiales	Salicaceae	salix bebbiana	Salix bebbiana	Salix bebbiana Sarg.	Salix bebbiana Sarg.	Salix bebbiana Sarg.	Salix bebbiana Sarg.	Salix bebbiana	64.84	-147.72	1933-06-01	iDigBio and GBIF	025fc0e9-62e5-4280-8bb6-3ef4912b095c	1146391655.0	http://arctos.database.museum/media/222856?open
373	uam_uam:herb:87112_2_Salix bebbiana	uam_uam:herb:87112	uam	uam:herb:87112	Tracheophyta	Magnoliopsida	Malpighiales	Salicaceae	salix bebbiana	Salix bebbiana	Salix bebbiana Sarg.	Salix bebbiana Sarg.	Salix bebbiana Sarg.	Salix bebbiana Sarg.	Salix bebbiana	64.84	-147.72	1933-06-01	iDigBio and GBIF	025fc0e9-62e5-4280-8bb6-3ef4912b095c	1146391655.0	http://arctos.database.museum/media/46208?open
374	uam_uam:herb:87112_3_Salix bebbiana	uam_uam:herb:87112	uam	uam:herb:87112	Tracheophyta	Magnoliopsida	Malpighiales	Salicaceae	salix bebbiana	Salix bebbiana	Salix bebbiana Sarg.	Salix bebbiana Sarg.	Salix bebbiana Sarg.	Salix bebbiana Sarg.	Salix bebbiana	64.84	-147.72	1933-06-01	iDigBio and GBIF	025fc0e9-62e5-4280-8bb6-3ef4912b095c	1146391655.0	http://arctos.database.museum/media/99906?open
375	uam_uam:herb:87151_1_Salix bebbiana	uam_uam:herb:87151	uam	uam:herb:87151	Tracheophyta	Magnoliopsida	Malpighiales	Salicaceae	salix bebbiana	Salix bebbiana	Salix bebbiana Sarg.	Salix bebbiana Sarg.	Salix bebbiana Sarg.	Salix bebbiana Sarg.	Salix bebbiana	64.84	-147.72	1933-06-01	iDigBio and GBIF	5dd8f226-8e20-4fa3-91bf-7a3ccfe8482a	1146391756.0	http://arctos.database.museum/media/222168?open
376	uam_uam:herb:87151_2_Salix bebbiana	uam_uam:herb:87151	uam	uam:herb:87151	Tracheophyta	Magnoliopsida	Malpighiales	Salicaceae	salix bebbiana	Salix bebbiana	Salix bebbiana Sarg.	Salix bebbiana Sarg.	Salix bebbiana Sarg.	Salix bebbiana Sarg.	Salix bebbiana	64.84	-147.72	1933-06-01	iDigBio and GBIF	5dd8f226-8e20-4fa3-91bf-7a3ccfe8482a	1146391756.0	http://arctos.database.museum/media/49270?open
377	uam_uam:herb:87151_3_Salix bebbiana	uam_uam:herb:87151	uam	uam:herb:87151	Tracheophyta	Magnoliopsida	Malpighiales	Salicaceae	salix bebbiana	Salix bebbiana	Salix bebbiana Sarg.	Salix bebbiana Sarg.	Salix bebbiana Sarg.	Salix bebbiana Sarg.	Salix bebbiana	64.84	-147.72	1933-06-01	iDigBio and GBIF	5dd8f226-8e20-4fa3-91bf-7a3ccfe8482a	1146391756.0	http://arctos.database.museum/media/99914?open
378	uam_uam:herb:87154_1_Salix bebbiana	uam_uam:herb:87154	uam	uam:herb:87154	Tracheophyta	Magnoliopsida	Malpighiales	Salicaceae	salix bebbiana	Salix bebbiana	Salix bebbiana Sarg.	Salix bebbiana Sarg.	Salix bebbiana Sarg.	Salix bebbiana Sarg.	Salix bebbiana	64.84	-147.72	1933-06-17	iDigBio and GBIF	801777bc-c29c-4a4f-b3f4-ad44a9f97495	1146391749.0	http://arctos.database.museum/media/222860?open
379	uam_uam:herb:87154_2_Salix bebbiana	uam_uam:herb:87154	uam	uam:herb:87154	Tracheophyta	Magnoliopsida	Malpighiales	Salicaceae	salix bebbiana	Salix bebbiana	Salix bebbiana Sarg.	Salix bebbiana Sarg.	Salix bebbiana Sarg.	Salix bebbiana Sarg.	Salix bebbiana	64.84	-147.72	1933-06-17	iDigBio and GBIF	801777bc-c29c-4a4f-b3f4-ad44a9f97495	1146391749.0	http://arctos.database.museum/media/49272?open
380	uam_uam:herb:87154_3_Salix bebbiana	uam_uam:herb:87154	uam	uam:herb:87154	Tracheophyta	Magnoliopsida	Malpighiales	Salicaceae	salix bebbiana	Salix bebbiana	Salix bebbiana Sarg.	Salix bebbiana Sarg.	Salix bebbiana Sarg.	Salix bebbiana Sarg.	Salix bebbiana	64.84	-147.72	1933-06-17	iDigBio and GBIF	801777bc-c29c-4a4f-b3f4-ad44a9f97495	1146391749.0	http://arctos.database.museum/media/99923?open
381	uam_uam:herb:87156_1_Salix bebbiana	uam_uam:herb:87156	uam	uam:herb:87156	Tracheophyta	Magnoliopsida	Malpighiales	Salicaceae	salix bebbiana	Salix bebbiana	Salix bebbiana Sarg.	Salix bebbiana Sarg.	Salix bebbiana Sarg.	Salix bebbiana Sarg.	Salix bebbiana	64.84	-147.72	1933-06-01	iDigBio and GBIF	407ff59d-86ae-44e3-bf24-fb5a080f7a51	1146391715.0	http://arctos.database.museum/media/222859?open
382	uam_uam:herb:87156_2_Salix bebbiana	uam_uam:herb:87156	uam	uam:herb:87156	Tracheophyta	Magnoliopsida	Malpighiales	Salicaceae	salix bebbiana	Salix bebbiana	Salix bebbiana Sarg.	Salix bebbiana Sarg.	Salix bebbiana Sarg.	Salix bebbiana Sarg.	Salix bebbiana	64.84	-147.72	1933-06-01	iDigBio and GBIF	407ff59d-86ae-44e3-bf24-fb5a080f7a51	1146391715.0	http://arctos.database.museum/media/49568?open
383	uam_uam:herb:87156_3_Salix bebbiana	uam_uam:herb:87156	uam	uam:herb:87156	Tracheophyta	Magnoliopsida	Malpighiales	Salicaceae	salix bebbiana	Salix bebbiana	Salix bebbiana Sarg.	Salix bebbiana Sarg.	Salix bebbiana Sarg.	Salix bebbiana Sarg.	Salix bebbiana	64.84	-147.72	1933-06-01	iDigBio and GBIF	407ff59d-86ae-44e3-bf24-fb5a080f7a51	1146391715.0	http://arctos.database.museum/media/99916?open
384	uam_uam:herb:87135_1_Salix bebbiana	uam_uam:herb:87135	uam	uam:herb:87135	Tracheophyta	Magnoliopsida	Malpighiales	Salicaceae	salix bebbiana	Salix bebbiana	Salix bebbiana Sarg.	Salix bebbiana Sarg.	Salix bebbiana Sarg.	Salix bebbiana Sarg.	Salix bebbiana	64.84	-147.72	1933-06-01	iDigBio and GBIF	b551ad6d-42c4-42c6-8f0e-6870e5da32eb	1146391718.0	http://arctos.database.museum/media/222165?open
385	uam_uam:herb:87135_2_Salix bebbiana	uam_uam:herb:87135	uam	uam:herb:87135	Tracheophyta	Magnoliopsida	Malpighiales	Salicaceae	salix bebbiana	Salix bebbiana	Salix bebbiana Sarg.	Salix bebbiana Sarg.	Salix bebbiana Sarg.	Salix bebbiana Sarg.	Salix bebbiana	64.84	-147.72	1933-06-01	iDigBio and GBIF	b551ad6d-42c4-42c6-8f0e-6870e5da32eb	1146391718.0	http://arctos.database.museum/media/48297?open
386	uam_uam:herb:87135_3_Salix bebbiana	uam_uam:herb:87135	uam	uam:herb:87135	Tracheophyta	Magnoliopsida	Malpighiales	Salicaceae	salix bebbiana	Salix bebbiana	Salix bebbiana Sarg.	Salix bebbiana Sarg.	Salix bebbiana Sarg.	Salix bebbiana Sarg.	Salix bebbiana	64.84	-147.72	1933-06-01	iDigBio and GBIF	b551ad6d-42c4-42c6-8f0e-6870e5da32eb	1146391718.0	http://arctos.database.museum/media/99905?open
387	uam_uam:herb:87146_1_Salix bebbiana	uam_uam:herb:87146	uam	uam:herb:87146	Tracheophyta	Magnoliopsida	Malpighiales	Salicaceae	salix bebbiana	Salix bebbiana	Salix bebbiana Sarg.	Salix bebbiana Sarg.	Salix bebbiana Sarg.	Salix bebbiana Sarg.	Salix bebbiana	64.84	-147.72	1933-06-01	iDigBio and GBIF	5e226ec7-e16d-4bba-b3a2-3b78a2c6ba24	1146391701.0	http://arctos.database.museum/media/222158?open
388	uam_uam:herb:87146_2_Salix bebbiana	uam_uam:herb:87146	uam	uam:herb:87146	Tracheophyta	Magnoliopsida	Malpighiales	Salicaceae	salix bebbiana	Salix bebbiana	Salix bebbiana Sarg.	Salix bebbiana Sarg.	Salix bebbiana Sarg.	Salix bebbiana Sarg.	Salix bebbiana	64.84	-147.72	1933-06-01	iDigBio and GBIF	5e226ec7-e16d-4bba-b3a2-3b78a2c6ba24	1146391701.0	http://arctos.database.museum/media/47776?open
389	uam_uam:herb:87146_3_Salix bebbiana	uam_uam:herb:87146	uam	uam:herb:87146	Tracheophyta	Magnoliopsida	Malpighiales	Salicaceae	salix bebbiana	Salix bebbiana	Salix bebbiana Sarg.	Salix bebbiana Sarg.	Salix bebbiana Sarg.	Salix bebbiana Sarg.	Salix bebbiana	64.84	-147.72	1933-06-01	iDigBio and GBIF	5e226ec7-e16d-4bba-b3a2-3b78a2c6ba24	1146391701.0	http://arctos.database.museum/media/99892?open
390	uam_uam:herb:87155_1_Salix bebbiana	uam_uam:herb:87155	uam	uam:herb:87155	Tracheophyta	Magnoliopsida	Malpighiales	Salicaceae	salix bebbiana	Salix bebbiana	Salix bebbiana Sarg.	Salix bebbiana Sarg.	Salix bebbiana Sarg.	Salix bebbiana Sarg.	Salix bebbiana	64.84	-147.72	1933-06-01	iDigBio and GBIF	644a728f-2f47-4c5e-8f3d-5feb8fa08c25	1146391692.0	http://arctos.database.museum/media/222170?open
391	uam_uam:herb:87155_2_Salix bebbiana	uam_uam:herb:87155	uam	uam:herb:87155	Tracheophyta	Magnoliopsida	Malpighiales	Salicaceae	salix bebbiana	Salix bebbiana	Salix bebbiana Sarg.	Salix bebbiana Sarg.	Salix bebbiana Sarg.	Salix bebbiana Sarg.	Salix bebbiana	64.84	-147.72	1933-06-01	iDigBio and GBIF	644a728f-2f47-4c5e-8f3d-5feb8fa08c25	1146391692.0	http://arctos.database.museum/media/64213?open
392	uam_uam:herb:87155_3_Salix bebbiana	uam_uam:herb:87155	uam	uam:herb:87155	Tracheophyta	Magnoliopsida	Malpighiales	Salicaceae	salix bebbiana	Salix bebbiana	Salix bebbiana Sarg.	Salix bebbiana Sarg.	Salix bebbiana Sarg.	Salix bebbiana Sarg.	Salix bebbiana	64.84	-147.72	1933-06-01	iDigBio and GBIF	644a728f-2f47-4c5e-8f3d-5feb8fa08c25	1146391692.0	http://arctos.database.museum/media/99917?open
393	uam_uam:herb:87152_1_Salix bebbiana	uam_uam:herb:87152	uam	uam:herb:87152	Tracheophyta	Magnoliopsida	Malpighiales	Salicaceae	salix bebbiana	Salix bebbiana	Salix bebbiana Sarg.	Salix bebbiana Sarg.	Salix bebbiana Sarg.	Salix bebbiana Sarg.	Salix bebbiana	64.84	-147.72	1933-06-01	iDigBio and GBIF	b1728be5-d248-4548-a47c-e88c3c29fec5	1146391713.0	http://arctos.database.museum/media/222171?open
394	uam_uam:herb:87152_2_Salix bebbiana	uam_uam:herb:87152	uam	uam:herb:87152	Tracheophyta	Magnoliopsida	Malpighiales	Salicaceae	salix bebbiana	Salix bebbiana	Salix bebbiana Sarg.	Salix bebbiana Sarg.	Salix bebbiana Sarg.	Salix bebbiana Sarg.	Salix bebbiana	64.84	-147.72	1933-06-01	iDigBio and GBIF	b1728be5-d248-4548-a47c-e88c3c29fec5	1146391713.0	http://arctos.database.museum/media/49271?open
395	uam_uam:herb:87152_3_Salix bebbiana	uam_uam:herb:87152	uam	uam:herb:87152	Tracheophyta	Magnoliopsida	Malpighiales	Salicaceae	salix bebbiana	Salix bebbiana	Salix bebbiana Sarg.	Salix bebbiana Sarg.	Salix bebbiana Sarg.	Salix bebbiana Sarg.	Salix bebbiana	64.84	-147.72	1933-06-01	iDigBio and GBIF	b1728be5-d248-4548-a47c-e88c3c29fec5	1146391713.0	http://arctos.database.museum/media/99918?open
396	uam_uam:herb:87113_1_Salix bebbiana	uam_uam:herb:87113	uam	uam:herb:87113	Tracheophyta	Magnoliopsida	Malpighiales	Salicaceae	salix bebbiana	Salix bebbiana	Salix bebbiana Sarg.	Salix bebbiana Sarg.	Salix bebbiana Sarg.	Salix bebbiana Sarg.	Salix bebbiana	64.84	-147.72	1933-06-01	iDigBio and GBIF	1f0a7a33-5e42-4182-88a7-1d71c7f7dfbd	1146391663.0	http://arctos.database.museum/media/221920?open
397	uam_uam:herb:87113_2_Salix bebbiana	uam_uam:herb:87113	uam	uam:herb:87113	Tracheophyta	Magnoliopsida	Malpighiales	Salicaceae	salix bebbiana	Salix bebbiana	Salix bebbiana Sarg.	Salix bebbiana Sarg.	Salix bebbiana Sarg.	Salix bebbiana Sarg.	Salix bebbiana	64.84	-147.72	1933-06-01	iDigBio and GBIF	1f0a7a33-5e42-4182-88a7-1d71c7f7dfbd	1146391663.0	http://arctos.database.museum/media/45897?open
398	uam_uam:herb:87113_3_Salix bebbiana	uam_uam:herb:87113	uam	uam:herb:87113	Tracheophyta	Magnoliopsida	Malpighiales	Salicaceae	salix bebbiana	Salix bebbiana	Salix bebbiana Sarg.	Salix bebbiana Sarg.	Salix bebbiana Sarg.	Salix bebbiana Sarg.	Salix bebbiana	64.84	-147.72	1933-06-01	iDigBio and GBIF	1f0a7a33-5e42-4182-88a7-1d71c7f7dfbd	1146391663.0	http://arctos.database.museum/media/100028?open
399	uam_uam:herb:87149_1_Salix bebbiana	uam_uam:herb:87149	uam	uam:herb:87149	Tracheophyta	Magnoliopsida	Malpighiales	Salicaceae	salix bebbiana	Salix bebbiana	Salix bebbiana Sarg.	Salix bebbiana Sarg.	Salix bebbiana Sarg.	Salix bebbiana Sarg.	Salix bebbiana	64.84	-147.72	1933-06-01	iDigBio and GBIF	3de916aa-8b38-475c-8470-3095db6fcd05	1146391716.0	http://arctos.database.museum/media/222858?open
400	uam_uam:herb:87149_2_Salix bebbiana	uam_uam:herb:87149	uam	uam:herb:87149	Tracheophyta	Magnoliopsida	Malpighiales	Salicaceae	salix bebbiana	Salix bebbiana	Salix bebbiana Sarg.	Salix bebbiana Sarg.	Salix bebbiana Sarg.	Salix bebbiana Sarg.	Salix bebbiana	64.84	-147.72	1933-06-01	iDigBio and GBIF	3de916aa-8b38-475c-8470-3095db6fcd05	1146391716.0	http://arctos.database.museum/media/58477?open
401	uam_uam:herb:87149_3_Salix bebbiana	uam_uam:herb:87149	uam	uam:herb:87149	Tracheophyta	Magnoliopsida	Malpighiales	Salicaceae	salix bebbiana	Salix bebbiana	Salix bebbiana Sarg.	Salix bebbiana Sarg.	Salix bebbiana Sarg.	Salix bebbiana Sarg.	Salix bebbiana	64.84	-147.72	1933-06-01	iDigBio and GBIF	3de916aa-8b38-475c-8470-3095db6fcd05	1146391716.0	http://arctos.database.museum/media/99913?open
402	uam_uam:herb:87109_1_Salix bebbiana	uam_uam:herb:87109	uam	uam:herb:87109	Tracheophyta	Magnoliopsida	Malpighiales	Salicaceae	salix bebbiana	Salix bebbiana	Salix bebbiana Sarg.	Salix bebbiana Sarg.	Salix bebbiana Sarg.	Salix bebbiana Sarg.	Salix bebbiana	64.84	-147.72	1933-06-01	iDigBio and GBIF	631cc907-0ff6-4216-9382-ece0c0ed5388	1146391693.0	http://arctos.database.museum/media/222929?open
403	uam_uam:herb:87109_2_Salix bebbiana	uam_uam:herb:87109	uam	uam:herb:87109	Tracheophyta	Magnoliopsida	Malpighiales	Salicaceae	salix bebbiana	Salix bebbiana	Salix bebbiana Sarg.	Salix bebbiana Sarg.	Salix bebbiana Sarg.	Salix bebbiana Sarg.	Salix bebbiana	64.84	-147.72	1933-06-01	iDigBio and GBIF	631cc907-0ff6-4216-9382-ece0c0ed5388	1146391693.0	http://arctos.database.museum/media/46206?open
404	uam_uam:herb:87109_3_Salix bebbiana	uam_uam:herb:87109	uam	uam:herb:87109	Tracheophyta	Magnoliopsida	Malpighiales	Salicaceae	salix bebbiana	Salix bebbiana	Salix bebbiana Sarg.	Salix bebbiana Sarg.	Salix bebbiana Sarg.	Salix bebbiana Sarg.	Salix bebbiana	64.84	-147.72	1933-06-01	iDigBio and GBIF	631cc907-0ff6-4216-9382-ece0c0ed5388	1146391693.0	http://arctos.database.museum/media/99889?open
405	montu_58964_1_Salix bebbiana	montu_58964	montu	58964	Tracheophyta	Magnoliopsida	Malpighiales	Salicaceae	salix bebbiana	Salix bebbiana	Salix bebbiana Sarg.	NA	NA	NA	Salix bebbiana	46.967422	-114.227895	1933-08-25	iDigBio	6bf33e9b-1a29-4656-8295-5a88c799b69c	NA	http://www.pnwherbaria.org/images/jpeg.php?Image=MONTU058964.jpg
406	university of massachusetts_371154_1_Salix bebbiana	university of massachusetts_371154	university of massachusetts	371154	Tracheophyta	Magnoliopsida	Malpighiales	Salicaceae	salix bebbiana	Salix bebbiana	Salix bebbiana Sarg.	NA	NA	NA	Salix bebbiana	42.1584263	-72.3286896	1933-09-27	iDigBio	a6553746-ea0b-4d7f-b1b3-0a8c3ba74d57	NA	https://bisque.cyverse.org/image_service/00-4d933yPLzRZd2FQozWkZWL
407	ids_2015.001_2_Salix bebbiana	ids_2015.001	ids	2015.001	Tracheophyta	Magnoliopsida	Malpighiales	Salicaceae	salix bebbiana	Salix bebbiana	Salix bebbiana Sarg.	NA	NA	NA	Salix bebbiana	42.871303	-112.445534	1934-04-24	iDigBio	899bd32d-922d-4fc0-a3c5-b617df20611d	NA	http://www.pnwherbaria.org/images/jpeg.php?Image=IDS0026162.jpg
408	montu_24067_1_Salix bebbiana	montu_24067	montu	24067	Tracheophyta	Magnoliopsida	Malpighiales	Salicaceae	salix bebbiana	Salix bebbiana	Salix bebbiana Sarg.	NA	NA	NA	Salix bebbiana	46.877424	-113.975386	1934-04-27	iDigBio	5b9734e4-d2b7-4d15-ad0d-1b797743d991	NA	http://www.pnwherbaria.org/images/jpeg.php?Image=MONTU024067.jpg
409	montu_24224_1_Salix bebbiana	montu_24224	montu	24224	Tracheophyta	Magnoliopsida	Malpighiales	Salicaceae	salix bebbiana	Salix bebbiana	Salix bebbiana Sarg.	NA	NA	NA	Salix bebbiana	47.597157	-115.34432	1934-04-21	iDigBio	6b5317eb-a2ae-4c0c-88a9-fa57170f5c0c	NA	http://www.pnwherbaria.org/images/jpeg.php?Image=MONTU024224.jpg
410	wis_v0316029wis_1_Salix bebbiana	wis_v0316029wis	wis	v0316029wis	Tracheophyta	Magnoliopsida	Malpighiales	Salicaceae	salix bebbiana	Salix bebbiana	Salix bebbiana Sarg.	NA	NA	NA	Salix bebbiana	45.530206	-73.686111	1934-05-24	iDigBio	858e9c17-9acb-417a-8c4c-edf3b49d25b7	NA	http://storage.idigbio.org/wis/aquatic/v0316/v0316029WIS_lg.jpg
411	wis_v0315965wis_1_Salix bebbiana	wis_v0315965wis	wis	v0315965wis	Tracheophyta	Magnoliopsida	Malpighiales	Salicaceae	salix bebbiana	Salix bebbiana	Salix bebbiana Sarg.	NA	NA	NA	Salix bebbiana	45.002778	-81.3675	1934-05-26	iDigBio	d5e1c6c1-be89-41c7-a73c-c20fa3d29afe	NA	http://storage.idigbio.org/wis/aquatic/v0315/v0315965WIS_lg.jpg
412	id_40026_1_Salix bebbiana	id_40026	id	40026	Tracheophyta	Magnoliopsida	Malpighiales	Salicaceae	salix bebbiana	Salix bebbiana	Salix bebbiana Sarg.	NA	NA	NA	Salix bebbiana	47.33518	-116.888509	1934-05-12	iDigBio	7fc64b5e-8e93-46dd-9afd-12ab6437b178	NA	http://herbarium.lib.uidaho.edu/images/jpeg.php?Image=ID079516.jpg
413	montu_24193_1_Salix bebbiana	montu_24193	montu	24193	Tracheophyta	Magnoliopsida	Malpighiales	Salicaceae	salix bebbiana	Salix bebbiana	Salix bebbiana Sarg.	NA	NA	NA	Salix bebbiana	46.667431	-113.147286	1934-05-05	iDigBio	ee098d67-625e-4e18-b10d-dcdc3382a8fd	NA	http://www.pnwherbaria.org/images/jpeg.php?Image=MONTU024193.jpg
414	montu_58961_1_Salix bebbiana	montu_58961	montu	58961	Tracheophyta	Magnoliopsida	Malpighiales	Salicaceae	salix bebbiana	Salix bebbiana	Salix bebbiana Sarg.	NA	NA	NA	Salix bebbiana	47.397151	-115.635155	1934-05-10	iDigBio	8bd9d2d4-874f-4b6f-81fc-c38e1535ac5d	NA	http://www.pnwherbaria.org/images/jpeg.php?Image=MONTU058961.jpg
415	montu_24668_1_Salix bebbiana	montu_24668	montu	24668	Tracheophyta	Magnoliopsida	Malpighiales	Salicaceae	salix bebbiana	Salix bebbiana	Salix bebbiana Sarg.	NA	NA	NA	Salix bebbiana	46.667431	-113.147286	1934-05-05	iDigBio	0ac4aab2-f423-43ad-a853-a024cac7a913	NA	http://www.pnwherbaria.org/images/jpeg.php?Image=MONTU024668.jpg
416	wis_v0316057wis_1_Salix bebbiana	wis_v0316057wis	wis	v0316057wis	Tracheophyta	Magnoliopsida	Malpighiales	Salicaceae	salix bebbiana	Salix bebbiana	Salix bebbiana Sarg.	NA	NA	NA	Salix bebbiana	44.994767	-81.37368	1934-06-09	iDigBio	b4c56523-bdb2-434b-9ef6-487ade9b5592	NA	http://storage.idigbio.org/wis/aquatic/v0316/v0316057WIS_lg.jpg
417	montu_58973_1_Salix bebbiana	montu_58973	montu	58973	Tracheophyta	Magnoliopsida	Malpighiales	Salicaceae	salix bebbiana	Salix bebbiana	Salix bebbiana Sarg.	NA	NA	NA	Salix bebbiana	48.256351	-114.287075	1934-06-01	iDigBio	fe626236-9bad-4810-a7c7-1233c56943bf	NA	http://www.pnwherbaria.org/images/jpeg.php?Image=MONTU058973.jpg
418	montu_58950_1_Salix bebbiana	montu_58950	montu	58950	Tracheophyta	Magnoliopsida	Malpighiales	Salicaceae	salix bebbiana	Salix bebbiana	Salix bebbiana Sarg.	NA	NA	NA	Salix bebbiana	45.840198	-113.971746	1934-06-30	iDigBio	d56c00df-f975-4684-b53c-eea70e76f4b5	NA	http://www.pnwherbaria.org/images/jpeg.php?Image=MONTU058950.jpg
419	colo_00720300_1_Salix bebbiana	colo_00720300	colo	00720300	Tracheophyta	Magnoliopsida	Malpighiales	Salicaceae	salix bebbiana	Salix bebbiana	Salix bebbiana Sarg.	Salix bebbiana Sarg.	Salix bebbiana Sarg.	Salix bebbiana Sarg.	Salix bebbiana	37.7544318	-105.5591787	1934-08-11	iDigBio and GBIF	fa02271e-403f-4e49-97f2-cb5c98e58be1	2573331601.0	https://botanydb.colorado.edu/COLO_V/00720/00720300.jpg
420	university of vermont_uvmvt057851_1_Salix bebbiana	university of vermont_uvmvt057851	university of vermont	uvmvt057851	Tracheophyta	Magnoliopsida	Malpighiales	Salicaceae	salix bebbiana	Salix bebbiana	Salix bebbiana Sarg.	Salix bebbiana Sarg.	Salix bebbiana Sarg.	Salix bebbiana Sarg.	Salix bebbiana	43.14919	-70.78218	1935-05-12	iDigBio and GBIF	60291309-44c6-43da-93ba-64121a9ebb77	2573067382.0	https://bisque.cyverse.org/image_service/00-wzbi8qdUvFyUms9DRCgrxJ
421	montu_58967_1_Salix bebbiana	montu_58967	montu	58967	Tracheophyta	Magnoliopsida	Malpighiales	Salicaceae	salix bebbiana	Salix bebbiana	Salix bebbiana Sarg.	NA	NA	NA	Salix bebbiana	47.470767	-114.282066	1935-05-29	iDigBio	95b559e2-87ff-482a-aad8-8c59a95850c1	NA	http://www.pnwherbaria.org/images/jpeg.php?Image=MONTU058967.jpg
422	montu_58952_1_Salix bebbiana	montu_58952	montu	58952	Tracheophyta	Magnoliopsida	Malpighiales	Salicaceae	salix bebbiana	Salix bebbiana	Salix bebbiana Sarg.	NA	NA	NA	Salix bebbiana	48.365512	-115.323496	1935-05-28	iDigBio	11e7fc28-eae6-484d-b041-b3ac8e86fec0	NA	http://www.pnwherbaria.org/images/jpeg.php?Image=MONTU058952.jpg
423	dbg_khd00037282_1_Salix bebbiana	dbg_khd00037282	dbg	khd00037282	Tracheophyta	Magnoliopsida	Malpighiales	Salicaceae	salix bebbiana	Salix bebbiana	Salix bebbiana Sarg.	Salix bebbiana Sarg.	Salix bebbiana Sarg.	Salix bebbiana Sarg.	Salix bebbiana	38.838555	-105.043186	1936-05-26	iDigBio and GBIF	c28bd557-fa61-4020-9ff2-90cc78075aad	2242363824.0	http://swbiodiversity.org/imglib/arizona/DBG_KHD/KHD00037/KHD00037282_lg.jpg
424	montu_118231_1_Salix bebbiana	montu_118231	montu	118231	Tracheophyta	Magnoliopsida	Malpighiales	Salicaceae	salix bebbiana	Salix bebbiana	Salix bebbiana Sarg.	NA	NA	NA	Salix bebbiana	48.418575	-114.57403	1936-05-02	iDigBio	b4ed361b-5854-4f75-995f-1f2bbd33bce3	NA	http://www.pnwherbaria.org/images/jpeg.php?Image=MONTU118231.jpg
425	wis_v0316023wis_1_Salix bebbiana	wis_v0316023wis	wis	v0316023wis	Tracheophyta	Magnoliopsida	Malpighiales	Salicaceae	salix bebbiana	Salix bebbiana	Salix bebbiana Sarg.	NA	NA	NA	Salix bebbiana	47.44538	-91.071975	1936-06-18	iDigBio	b7153825-23cf-4ce0-9ae7-8fc1e74511cf	NA	http://storage.idigbio.org/wis/aquatic/v0316/v0316023WIS_lg.jpg
426	moar_moar0011642_1_Salix bebbiana	moar_moar0011642	moar	moar0011642	Tracheophyta	Magnoliopsida	Malpighiales	Salicaceae	salix bebbiana	Salix bebbiana	Salix bebbiana Sarg.	NA	NA	NA	Salix bebbiana	41.14377	-75.364628	1936-06-06	iDigBio	218fee50-76ab-4484-91cb-9136d9ea80ea	NA	http://mam.ansp.org/image/MOAR/Fullsize/0011/MOAR0011642.jpg
427	moar_moar0014588_1_Salix bebbiana	moar_moar0014588	moar	moar0014588	Tracheophyta	Magnoliopsida	Malpighiales	Salicaceae	salix bebbiana	Salix bebbiana	Salix bebbiana Sarg.	NA	NA	NA	Salix bebbiana	41.136525	-75.364628	1936-06-08	iDigBio	5ccdb4c2-f1dc-4c34-8a2a-fdddb80fe39b	NA	http://mam.ansp.org/image/MOAR/Fullsize/0014/MOAR0014588.jpg
428	montu_58951_1_Salix bebbiana	montu_58951	montu	58951	Tracheophyta	Magnoliopsida	Malpighiales	Salicaceae	salix bebbiana	Salix bebbiana	Salix bebbiana Sarg.	NA	NA	NA	Salix bebbiana	46.59521	-112.591699	1936-06-14	iDigBio	1ccc3726-4464-4861-8b5b-1779da6906c5	NA	http://www.pnwherbaria.org/images/jpeg.php?Image=MONTU058951.jpg
429	montu_58965_1_Salix bebbiana	montu_58965	montu	58965	Tracheophyta	Magnoliopsida	Malpighiales	Salicaceae	salix bebbiana	Salix bebbiana	Salix bebbiana Sarg.	NA	NA	NA	Salix bebbiana	46.385486	-112.228064	1936-06-14	iDigBio	d8856652-c923-4517-9925-0f1391385bc9	NA	http://www.pnwherbaria.org/images/jpeg.php?Image=MONTU058965.jpg
430	montu_132455_1_Salix bebbiana	montu_132455	montu	132455	Tracheophyta	Magnoliopsida	Malpighiales	Salicaceae	salix bebbiana	Salix bebbiana	Salix bebbiana Sarg.	NA	NA	NA	Salix bebbiana	46.395761	-112.730038	1936-06-13	iDigBio	11d08c6e-a1b4-4a01-844d-aca857984056	NA	http://www.pnwherbaria.org/images/jpeg.php?Image=MONTU132455.jpg
431	wis_v0316020wis_1_Salix bebbiana	wis_v0316020wis	wis	v0316020wis	Tracheophyta	Magnoliopsida	Malpighiales	Salicaceae	salix bebbiana	Salix bebbiana	Salix bebbiana Sarg.	NA	NA	NA	Salix bebbiana	42.378164	-83.396591	1936-07-16	iDigBio	e6dcebfa-10c8-427b-8cc4-eeb25a44d2d5	NA	http://storage.idigbio.org/wis/aquatic/v0316/v0316020WIS_lg.jpg
432	wis_v0315968wis_1_Salix bebbiana	wis_v0315968wis	wis	v0315968wis	Tracheophyta	Magnoliopsida	Malpighiales	Salicaceae	salix bebbiana	Salix bebbiana	Salix bebbiana Sarg.	NA	NA	NA	Salix bebbiana	42.378164	-83.396591	1936-07-04	iDigBio	33c2ecca-e539-4406-8686-96b25ab0b3df	NA	http://storage.idigbio.org/wis/aquatic/v0315/v0315968WIS_lg.jpg
433	min_362466_1_Salix bebbiana	min_362466	min	362466	Tracheophyta	Magnoliopsida	Malpighiales	Salicaceae	salix bebbiana	Salix bebbiana	Salix bebbiana Sarg.	Salix bebbiana Sarg.	Salix bebbiana Sarg.	Salix bebbiana Sarg.	Salix bebbiana	46.72833	-92.04778	1936-08-12	iDigBio and GBIF	2ce0d25b-1edd-44f2-9b57-3103d963a2cf	2265394290.0	https://s3.msi.umn.edu/mbaenrms3fs/images/MIN_JFBM_PLANTS/01090/1090222_lg.jpg
434	moar_moar0011638_1_Salix bebbiana	moar_moar0011638	moar	moar0011638	Tracheophyta	Magnoliopsida	Malpighiales	Salicaceae	salix bebbiana	Salix bebbiana	Salix bebbiana Sarg.	NA	NA	NA	Salix bebbiana	40.722015	-75.852349	1937-05-23	iDigBio	7157eeef-9e48-4322-add6-c5ed304d403e	NA	http://mam.ansp.org/image/MOAR/Fullsize/0011/MOAR0011638.jpg
435	id_112204_1_Salix bebbiana	id_112204	id	112204	Tracheophyta	Magnoliopsida	Malpighiales	Salicaceae	salix bebbiana	Salix bebbiana	Salix bebbiana Sarg.	NA	NA	NA	Salix bebbiana	44.892364	-93.182173	1937-05-06	iDigBio	4c5fd0c3-3c06-4a46-927e-8ecf3d1897d4	NA	http://herbarium.lib.uidaho.edu/images/jpeg.php?Image=ID079471.jpg
436	wis_v0316110wis_1_Salix bebbiana	wis_v0316110wis	wis	v0316110wis	Tracheophyta	Magnoliopsida	Malpighiales	Salicaceae	salix bebbiana	Salix bebbiana	Salix bebbiana Sarg.	NA	NA	NA	Salix bebbiana	46.836733	-92.055423	1937-06-10	iDigBio	6f1bcb25-92c2-4592-8394-813d03c3620c	NA	http://storage.idigbio.org/wis/aquatic/v0316/v0316110WIS_lg.jpg
437	id_20144_1_Salix bebbiana	id_20144	id	20144	Tracheophyta	Magnoliopsida	Malpighiales	Salicaceae	salix bebbiana	Salix bebbiana	Salix bebbiana Sarg.	NA	NA	NA	Salix bebbiana	47.042744	-116.337728	1937-06-06	iDigBio	f71c92d1-01b9-4b79-8c76-24651758d728	NA	http://herbarium.lib.uidaho.edu/images/jpeg.php?Image=ID079496.jpg
438	min_349832_1_Salix bebbiana	min_349832	min	349832	Tracheophyta	Magnoliopsida	Malpighiales	Salicaceae	salix bebbiana	Salix bebbiana	Salix bebbiana Sarg.	Salix bebbiana Sarg.	Salix bebbiana Sarg.	Salix bebbiana Sarg.	Salix bebbiana	46.84402	-92.0161	1937-06-10	iDigBio and GBIF	48e40f0c-8789-494a-a18b-fda4b589dd06	2265392779.0	https://s3.msi.umn.edu/mbaenrms3fs/images/MIN_JFBM_PLANTS/01090/1090109_lg.jpg
439	montu_33832_1_Salix bebbiana	montu_33832	montu	33832	Tracheophyta	Magnoliopsida	Malpighiales	Salicaceae	salix bebbiana	Salix bebbiana	Salix bebbiana Sarg.	NA	NA	NA	Salix bebbiana	46.416589	-114.150101	1937-06-13	iDigBio	c33fdcc2-2743-4a9e-944e-02488e67ac37	NA	http://www.pnwherbaria.org/images/jpeg.php?Image=MONTU033832.jpg
440	moar_moar0011644_1_Salix bebbiana	moar_moar0011644	moar	moar0011644	Tracheophyta	Magnoliopsida	Malpighiales	Salicaceae	salix bebbiana	Salix bebbiana	Salix bebbiana Sarg.	NA	NA	NA	Salix bebbiana	41.244526	-75.484927	1937-07-26	iDigBio	cde875c2-9826-46cf-8d5b-b89d3adb1fec	NA	http://mam.ansp.org/image/MOAR/Fullsize/0011/MOAR0011644.jpg
441	moar_moar0011627_1_Salix bebbiana	moar_moar0011627	moar	moar0011627	Tracheophyta	Magnoliopsida	Malpighiales	Salicaceae	salix bebbiana	Salix bebbiana	Salix bebbiana Sarg.	NA	NA	NA	Salix bebbiana	41.265019	-75.428763	1937-07-26	iDigBio	1ca66d6f-e30a-4899-8667-25ee10e0250d	NA	http://mam.ansp.org/image/MOAR/Fullsize/0011/MOAR0011627.jpg
442	moar_moar0011640_1_Salix bebbiana	moar_moar0011640	moar	moar0011640	Tracheophyta	Magnoliopsida	Malpighiales	Salicaceae	salix bebbiana	Salix bebbiana	Salix bebbiana Sarg.	NA	NA	NA	Salix bebbiana	41.284972	-75.502818	1937-07-19	iDigBio	ebd2dee4-0715-4b9e-bd97-8be1f122e84c	NA	http://mam.ansp.org/image/MOAR/Fullsize/0011/MOAR0011640.jpg
443	montu_58949_1_Salix bebbiana	montu_58949	montu	58949	Tracheophyta	Magnoliopsida	Malpighiales	Salicaceae	salix bebbiana	Salix bebbiana	Salix bebbiana Sarg.	NA	NA	NA	Salix bebbiana	48.82136	-114.327084	1937-07-18	iDigBio	51c05346-e7cb-4581-a73c-278121bcc0db	NA	http://www.pnwherbaria.org/images/jpeg.php?Image=MONTU058949.jpg
444	montu_58966_1_Salix bebbiana	montu_58966	montu	58966	Tracheophyta	Magnoliopsida	Malpighiales	Salicaceae	salix bebbiana	Salix bebbiana	Salix bebbiana Sarg.	NA	NA	NA	Salix bebbiana	47.903835	-113.440639	1937-07-31	iDigBio	a606a276-1949-416e-9109-c14ec065ca86	NA	http://www.pnwherbaria.org/images/jpeg.php?Image=MONTU058966.jpg
445	montu_58968_1_Salix bebbiana	montu_58968	montu	58968	Tracheophyta	Magnoliopsida	Malpighiales	Salicaceae	salix bebbiana	Salix bebbiana	Salix bebbiana Sarg.	NA	NA	NA	Salix bebbiana	47.38327	-113.550915	1937-07-15	iDigBio	fcde0ff5-2cc1-4bf2-be4e-7b9b33bfa528	NA	http://www.pnwherbaria.org/images/jpeg.php?Image=MONTU058968.jpg
446	os_os27352_1_Salix bebbiana	os_os27352	os	os27352	Tracheophyta	Magnoliopsida	Malpighiales	Salicaceae	salix bebbiana	Salix bebbiana	Salix bebbiana Sarg.	NA	NA	NA	Salix bebbiana	41.303333	-83.703611	1937-08-12	iDigBio	0e3ae5da-d379-4572-863c-bbc2f7dd7c43	NA	https://api.idigbio.org/v2/media/aaa0e91fca32fd942745a34c74070cfa?size=fullsize
447	montu_58969_1_Salix bebbiana	montu_58969	montu	58969	Tracheophyta	Magnoliopsida	Malpighiales	Salicaceae	salix bebbiana	Salix bebbiana	Salix bebbiana Sarg.	NA	NA	NA	Salix bebbiana	47.534937	-113.718147	1937-08-07	iDigBio	9bd3f83e-4f06-4d86-b1e8-87f752724d79	NA	http://www.pnwherbaria.org/images/jpeg.php?Image=MONTU058969.jpg
448	montu_38950_1_Salix bebbiana	montu_38950	montu	38950	Tracheophyta	Magnoliopsida	Malpighiales	Salicaceae	salix bebbiana	Salix bebbiana	Salix bebbiana Sarg.	NA	NA	NA	Salix bebbiana	46.852424	-113.963441	1938-05-14	iDigBio	592bf2de-e995-4482-9a74-e0ac8aa3ee7b	NA	http://www.pnwherbaria.org/images/jpeg.php?Image=MONTU038950.jpg
449	montu_32111_1_Salix bebbiana	montu_32111	montu	32111	Tracheophyta	Magnoliopsida	Malpighiales	Salicaceae	salix bebbiana	Salix bebbiana	Salix bebbiana Sarg.	NA	NA	NA	Salix bebbiana	46.852424	-113.963441	1938-05-14	iDigBio	b2dad994-e00c-4d52-9654-edc27e335b8c	NA	http://www.pnwherbaria.org/images/jpeg.php?Image=MONTU032111.jpg
450	wis_v0316008wis_1_Salix bebbiana	wis_v0316008wis	wis	v0316008wis	Tracheophyta	Magnoliopsida	Malpighiales	Salicaceae	salix bebbiana	Salix bebbiana	Salix bebbiana Sarg.	NA	NA	NA	Salix bebbiana	44.964233	-81.2172	1938-06-28	iDigBio	280ca8f6-f9b7-4ec1-8a97-0465722aaedb	NA	http://storage.idigbio.org/wis/aquatic/v0316/v0316008WIS_lg.jpg
451	wis_v0316052wis_1_Salix bebbiana	wis_v0316052wis	wis	v0316052wis	Tracheophyta	Magnoliopsida	Malpighiales	Salicaceae	salix bebbiana	Salix bebbiana	Salix bebbiana Sarg.	NA	NA	NA	Salix bebbiana	41.432234	-76.29937	1938-06-09	iDigBio	a692c468-f9e5-43e6-88ec-8461a2cc504c	NA	http://storage.idigbio.org/wis/aquatic/v0316/v0316052WIS_lg.jpg
452	colo_00720359_1_Salix bebbiana	colo_00720359	colo	00720359	Tracheophyta	Magnoliopsida	Malpighiales	Salicaceae	salix bebbiana	Salix bebbiana	Salix bebbiana Sarg.	Salix bebbiana Sarg.	Salix bebbiana Sarg.	Salix bebbiana Sarg.	Salix bebbiana	39.0130474	-104.7008128	1938-06-19	iDigBio and GBIF	7040d8a9-a6b9-4633-bbe6-57fc2d350a69	2573331149.0	https://botanydb.colorado.edu/COLO_V/00720/00720359.jpg
453	moar_moar0011626_1_Salix bebbiana	moar_moar0011626	moar	moar0011626	Tracheophyta	Magnoliopsida	Malpighiales	Salicaceae	salix bebbiana	Salix bebbiana	Salix bebbiana Sarg.	NA	NA	NA	Salix bebbiana	41.426949	-76.287181	1938-06-10	iDigBio	7ef5a3bb-a447-4b34-b969-04fbe512500d	NA	http://mam.ansp.org/image/MOAR/Fullsize/0011/MOAR0011626.jpg
454	moar_moar0011637_1_Salix bebbiana	moar_moar0011637	moar	moar0011637	Tracheophyta	Magnoliopsida	Malpighiales	Salicaceae	salix bebbiana	Salix bebbiana	Salix bebbiana Sarg.	NA	NA	NA	Salix bebbiana	41.432234	-76.29937	1938-06-09	iDigBio	9637503b-26af-47b9-87c6-57cf3047d846	NA	http://mam.ansp.org/image/MOAR/Fullsize/0011/MOAR0011637.jpg
455	moar_moar0011643_1_Salix bebbiana	moar_moar0011643	moar	moar0011643	Tracheophyta	Magnoliopsida	Malpighiales	Salicaceae	salix bebbiana	Salix bebbiana	Salix bebbiana Sarg.	NA	NA	NA	Salix bebbiana	41.432234	-76.29937	1938-06-09	iDigBio	e61b2ea0-ce8d-4c88-81a3-dc0c08fddb1f	NA	http://mam.ansp.org/image/MOAR/Fullsize/0011/MOAR0011643.jpg
456	moar_moar0011636_1_Salix bebbiana	moar_moar0011636	moar	moar0011636	Tracheophyta	Magnoliopsida	Malpighiales	Salicaceae	salix bebbiana	Salix bebbiana	Salix bebbiana Sarg.	NA	NA	NA	Salix bebbiana	41.47813	-76.358933	1938-06-09	iDigBio	9d41dc31-e921-488e-9c95-8c80710e3190	NA	http://mam.ansp.org/image/MOAR/Fullsize/0011/MOAR0011636.jpg
457	ids_1993.013_1_Salix bebbiana	ids_1993.013	ids	1993.013	Tracheophyta	Magnoliopsida	Malpighiales	Salicaceae	salix bebbiana	Salix bebbiana	Salix bebbiana Sarg.	NA	NA	NA	Salix bebbiana	43.426303	-112.088305	1938-06-22	iDigBio	ebd8f0a1-bcb2-4983-a1db-d0be2649ea2a	NA	http://www.pnwherbaria.org/images/jpeg.php?Image=IDS0062071.jpg
458	montu_58427_1_Salix bebbiana	montu_58427	montu	58427	Tracheophyta	Magnoliopsida	Malpighiales	Salicaceae	salix bebbiana	Salix bebbiana	Salix bebbiana Sarg.	NA	NA	NA	Salix bebbiana	47.011054	-112.477529	1938-06-29	iDigBio	79d175d6-51dd-4fc7-9dac-6a733b381bcf	NA	http://www.pnwherbaria.org/images/jpeg.php?Image=MONTU058427.jpg
459	wis_v0316032wis_1_Salix bebbiana	wis_v0316032wis	wis	v0316032wis	Tracheophyta	Magnoliopsida	Malpighiales	Salicaceae	salix bebbiana	Salix bebbiana	Salix bebbiana Sarg.	NA	NA	NA	Salix bebbiana	47.264568	-91.284187	1938-07-11	iDigBio	36ca4d33-255a-4f50-a4ab-69c1d257609d	NA	http://storage.idigbio.org/wis/aquatic/v0316/v0316032WIS_lg.jpg
460	wis_v0316018wis_1_Salix bebbiana	wis_v0316018wis	wis	v0316018wis	Tracheophyta	Magnoliopsida	Malpighiales	Salicaceae	salix bebbiana	Salix bebbiana	Salix bebbiana Sarg.	NA	NA	NA	Salix bebbiana	46.722483	-88.49342	1938-07-02	iDigBio	1cf90fc2-3472-420e-af11-0ec228866416	NA	http://storage.idigbio.org/wis/aquatic/v0316/v0316018WIS_lg.jpg
461	wis_v0315970wis_1_Salix bebbiana	wis_v0315970wis	wis	v0315970wis	Tracheophyta	Magnoliopsida	Malpighiales	Salicaceae	salix bebbiana	Salix bebbiana	Salix bebbiana Sarg.	NA	NA	NA	Salix bebbiana	45.26723	-76.13625	1939-05-23	iDigBio	be2f84f3-6da5-4f1c-9a08-5f73fd68617f	NA	http://storage.idigbio.org/wis/aquatic/v0315/v0315970WIS_lg.jpg
462	wis_v0316055wis_1_Salix bebbiana	wis_v0316055wis	wis	v0316055wis	Tracheophyta	Magnoliopsida	Malpighiales	Salicaceae	salix bebbiana	Salix bebbiana	Salix bebbiana Sarg.	NA	NA	NA	Salix bebbiana	45.26723	-76.174702	1939-05-23	iDigBio	8cc3ea15-9eed-4404-997e-bcad22bc7d71	NA	http://storage.idigbio.org/wis/aquatic/v0316/v0316055WIS_lg.jpg
463	uwm_uwm0014115_1_Salix bebbiana	uwm_uwm0014115	uwm	uwm0014115	Tracheophyta	Magnoliopsida	Malpighiales	Salicaceae	salix bebbiana	Salix bebbiana	Salix bebbiana Sarg.	NA	NA	NA	Salix bebbiana	45.879883	-88.559326	1939-05-13	iDigBio	7b4af2de-657d-4e33-8dda-02153e908ab9	NA	http://storage.idigbio.org/uwm/aquatic/UWM0014/UWM0014115_lg.jpg
464	wis_v0315969wis_1_Salix bebbiana	wis_v0315969wis	wis	v0315969wis	Tracheophyta	Magnoliopsida	Malpighiales	Salicaceae	salix bebbiana	Salix bebbiana	Salix bebbiana Sarg.	NA	NA	NA	Salix bebbiana	45.568348	-75.85311	1939-05-16	iDigBio	3e4d4a16-ecd7-4407-81a4-513a55896e20	NA	http://storage.idigbio.org/wis/aquatic/v0315/v0315969WIS_lg.jpg
465	wis_v0316056wis_1_Salix bebbiana	wis_v0316056wis	wis	v0316056wis	Tracheophyta	Magnoliopsida	Malpighiales	Salicaceae	salix bebbiana	Salix bebbiana	Salix bebbiana Sarg.	NA	NA	NA	Salix bebbiana	45.26723	-76.174702	1939-05-23	iDigBio	9e4b838d-9995-4303-9036-6678ea65c1a3	NA	http://storage.idigbio.org/wis/aquatic/v0316/v0316056WIS_lg.jpg
466	university of massachusetts_371208_1_Salix bebbiana	university of massachusetts_371208	university of massachusetts	371208	Tracheophyta	Magnoliopsida	Malpighiales	Salicaceae	salix bebbiana	Salix bebbiana	Salix bebbiana Sarg.	NA	NA	NA	Salix bebbiana	41.46965	-71.87535	1939-05-21	iDigBio	8f1ef75b-a1eb-40e2-84c5-b6894e9781d8	NA	https://bisque.cyverse.org/image_service/00-Hm3ngmL7FjKd3ntcS7BtMP
467	dbg_khd00037283_1_Salix bebbiana	dbg_khd00037283	dbg	khd00037283	Tracheophyta	Magnoliopsida	Malpighiales	Salicaceae	salix bebbiana	Salix bebbiana	Salix bebbiana Sarg.	Salix bebbiana Sarg.	Salix bebbiana Sarg.	Salix bebbiana Sarg.	Salix bebbiana	38.831462	-104.516677	1939-05-26	iDigBio and GBIF	e17ff696-7745-40f3-9b84-d33e0da3bed4	2242363637.0	http://swbiodiversity.org/imglib/arizona/DBG_KHD/KHD00037/KHD00037283_lg.jpg
468	uam_uam:herb:72790_1_Salix bebbiana	uam_uam:herb:72790	uam	uam:herb:72790	Tracheophyta	Magnoliopsida	Malpighiales	Salicaceae	salix bebbiana	Salix bebbiana	Salix bebbiana Sarg.	Salix bebbiana Sarg.	Salix bebbiana Sarg.	Salix bebbiana Sarg.	Salix bebbiana	63.73	-148.91	1939-06-30	iDigBio and GBIF	c158defa-006e-4d1f-bf0e-4c451d1588c5	1146375926.0	http://arctos.database.museum/media/222953?open
469	uam_uam:herb:72790_2_Salix bebbiana	uam_uam:herb:72790	uam	uam:herb:72790	Tracheophyta	Magnoliopsida	Malpighiales	Salicaceae	salix bebbiana	Salix bebbiana	Salix bebbiana Sarg.	Salix bebbiana Sarg.	Salix bebbiana Sarg.	Salix bebbiana Sarg.	Salix bebbiana	63.73	-148.91	1939-06-30	iDigBio and GBIF	c158defa-006e-4d1f-bf0e-4c451d1588c5	1146375926.0	http://arctos.database.museum/media/50100?open
470	uam_uam:herb:72790_3_Salix bebbiana	uam_uam:herb:72790	uam	uam:herb:72790	Tracheophyta	Magnoliopsida	Malpighiales	Salicaceae	salix bebbiana	Salix bebbiana	Salix bebbiana Sarg.	Salix bebbiana Sarg.	Salix bebbiana Sarg.	Salix bebbiana Sarg.	Salix bebbiana	63.73	-148.91	1939-06-30	iDigBio and GBIF	c158defa-006e-4d1f-bf0e-4c451d1588c5	1146375926.0	http://arctos.database.museum/media/100017?open
471	dbg_khd00037284_1_Salix bebbiana	dbg_khd00037284	dbg	khd00037284	Tracheophyta	Magnoliopsida	Malpighiales	Salicaceae	salix bebbiana	Salix bebbiana	Salix bebbiana Sarg.	Salix bebbiana Sarg.	Salix bebbiana Sarg.	Salix bebbiana Sarg.	Salix bebbiana	38.940453	-105.231099	1939-06-15	iDigBio and GBIF	99bd65ef-9ce2-4c54-ab9f-6905e4c88aa6	2242363190.0	http://swbiodiversity.org/imglib/arizona/DBG_KHD/KHD00037/KHD00037284_lg.jpg
472	cmn_can 10024921_1_Salix bebbiana	cmn_can 10024921	cmn	can 10024921	Tracheophyta	Magnoliopsida	Malpighiales	Salicaceae	salix bebbiana	Salix bebbiana	Salix bebbiana Sarg.	Salix bebbiana Sarg.	Salix bebbiana Sarg.	Salix bebbiana Sarg.	Salix bebbiana	62.083333	-127.583333	1939-06-21	iDigBio and GBIF	45eaf4c5-b53b-41c1-b94f-fb0ea0f71f8c	1804572708.0	http://ipt.nature.ca/multimedia/Botany/VascPlant/CAN10024921_x.jpg
473	cmn_can 10024921_2_Salix bebbiana	cmn_can 10024921	cmn	can 10024921	Tracheophyta	Magnoliopsida	Malpighiales	Salicaceae	salix bebbiana	Salix bebbiana	Salix bebbiana Sarg.	Salix bebbiana Sarg.	Salix bebbiana Sarg.	Salix bebbiana Sarg.	Salix bebbiana	62.083333	-127.583333	1939-06-21	iDigBio and GBIF	45eaf4c5-b53b-41c1-b94f-fb0ea0f71f8c	1804572708.0	http://ipt.nature.ca/multimedia/Botany/VascPlant/CAN10024921_y.jpg
474	cmn_can 10024920_1_Salix bebbiana	cmn_can 10024920	cmn	can 10024920	Tracheophyta	Magnoliopsida	Malpighiales	Salicaceae	salix bebbiana	Salix bebbiana	Salix bebbiana Sarg.	Salix bebbiana Sarg.	Salix bebbiana Sarg.	Salix bebbiana Sarg.	Salix bebbiana	62.85	-121.383333	1939-06-11	iDigBio and GBIF	2367bdc0-cd4e-45cc-8dea-1211837f9943	1804467569.0	http://ipt.nature.ca/multimedia/Botany/VascPlant/CAN10024920.jpg
475	cmn_can 10024917_1_Salix bebbiana	cmn_can 10024917	cmn	can 10024917	Tracheophyta	Magnoliopsida	Malpighiales	Salicaceae	salix bebbiana	Salix bebbiana	Salix bebbiana Sarg.	Salix bebbiana Sarg.	Salix bebbiana Sarg.	Salix bebbiana Sarg.	Salix bebbiana	62.083333	-127.583333	1939-06-28	iDigBio and GBIF	81533a2f-9167-4d05-9b51-467cc934a6f0	1804491143.0	http://ipt.nature.ca/multimedia/Botany/VascPlant/CAN10024917.jpg
476	cmn_can 10024918_1_Salix bebbiana	cmn_can 10024918	cmn	can 10024918	Tracheophyta	Magnoliopsida	Malpighiales	Salicaceae	salix bebbiana	Salix bebbiana	Salix bebbiana Sarg.	Salix bebbiana Sarg.	Salix bebbiana Sarg.	Salix bebbiana Sarg.	Salix bebbiana	62.083333	-127.583333	1939-06-21	iDigBio and GBIF	e2eb444c-f2ed-4933-ab71-7855ca109ce5	1804372958.0	http://ipt.nature.ca/multimedia/Botany/VascPlant/CAN10024918.jpg
477	montu_58960_1_Salix bebbiana	montu_58960	montu	58960	Tracheophyta	Magnoliopsida	Malpighiales	Salicaceae	salix bebbiana	Salix bebbiana	Salix bebbiana Sarg.	NA	NA	NA	Salix bebbiana	47.119101	-113.524249	1939-06-04	iDigBio	c3f3e500-93b6-48fc-aff1-12902fb786e7	NA	http://www.pnwherbaria.org/images/jpeg.php?Image=MONTU058960.jpg
478	montu_58974_1_Salix bebbiana	montu_58974	montu	58974	Tracheophyta	Magnoliopsida	Malpighiales	Salicaceae	salix bebbiana	Salix bebbiana	Salix bebbiana Sarg.	NA	NA	NA	Salix bebbiana	46.553274	-111.071055	1939-06-24	iDigBio	a0ce255a-4b12-4e79-9f0d-c9036868df64	NA	http://www.pnwherbaria.org/images/jpeg.php?Image=MONTU058974.jpg
479	montu_90366_1_Salix bebbiana	montu_90366	montu	90366	Tracheophyta	Magnoliopsida	Malpighiales	Salicaceae	salix bebbiana	Salix bebbiana	Salix bebbiana Sarg.	NA	NA	NA	Salix bebbiana	46.588276	-111.053832	1939-06-24	iDigBio	9596e10d-4658-4c6e-b430-f1fd0d02560e	NA	http://www.pnwherbaria.org/images/jpeg.php?Image=MONTU090366.jpg
480	montu_58959_1_Salix bebbiana	montu_58959	montu	58959	Tracheophyta	Magnoliopsida	Malpighiales	Salicaceae	salix bebbiana	Salix bebbiana	Salix bebbiana Sarg.	NA	NA	NA	Salix bebbiana	46.588276	-111.053832	1939-06-24	iDigBio	aebe478f-0b0c-461d-92bf-140e84daed4a	NA	http://www.pnwherbaria.org/images/jpeg.php?Image=MONTU058959.jpg
481	montu_58976_1_Salix bebbiana	montu_58976	montu	58976	Tracheophyta	Magnoliopsida	Malpighiales	Salicaceae	salix bebbiana	Salix bebbiana	Salix bebbiana Sarg.	NA	NA	NA	Salix bebbiana	46.553274	-111.071055	1939-06-24	iDigBio	ec0cd310-2a03-44cc-8a8d-4f6d9f4aa62b	NA	http://www.pnwherbaria.org/images/jpeg.php?Image=MONTU058976.jpg
482	ids_2015.001_3_Salix bebbiana	ids_2015.001	ids	2015.001	Tracheophyta	Magnoliopsida	Malpighiales	Salicaceae	salix bebbiana	Salix bebbiana	Salix bebbiana Sarg.	NA	NA	NA	Salix bebbiana	43.08158	-112.681932	1939-07-29	iDigBio	daf7f4d1-624b-4a23-b8a8-93e72422bcbb	NA	http://www.pnwherbaria.org/images/jpeg.php?Image=IDS0026169.jpg
483	ids_1993.013_2_Salix bebbiana	ids_1993.013	ids	1993.013	Tracheophyta	Magnoliopsida	Malpighiales	Salicaceae	salix bebbiana	Salix bebbiana	Salix bebbiana Sarg.	NA	NA	NA	Salix bebbiana	43.08158	-112.681932	1939-07-29	iDigBio	1a54985f-f22e-4b6f-b3c7-41e279d5c4fe	NA	http://www.pnwherbaria.org/images/jpeg.php?Image=IDS0062070.jpg
484	ids_2015.001_4_Salix bebbiana	ids_2015.001	ids	2015.001	Tracheophyta	Magnoliopsida	Malpighiales	Salicaceae	salix bebbiana	Salix bebbiana	Salix bebbiana Sarg.	NA	NA	NA	Salix bebbiana	43.08158	-112.681932	1939-07-29	iDigBio	afb66d8b-32db-4d4d-8682-0b2a32fd639d	NA	http://www.pnwherbaria.org/images/jpeg.php?Image=IDS0026170.jpg
485	montu_58970_1_Salix bebbiana	montu_58970	montu	58970	Tracheophyta	Magnoliopsida	Malpighiales	Salicaceae	salix bebbiana	Salix bebbiana	Salix bebbiana Sarg.	NA	NA	NA	Salix bebbiana	48.44219	-113.219259	1939-07-26	iDigBio	423680ba-7461-4ab9-b6c6-d681c73240c0	NA	http://www.pnwherbaria.org/images/jpeg.php?Image=MONTU058970.jpg
486	montu_58971_1_Salix bebbiana	montu_58971	montu	58971	Tracheophyta	Magnoliopsida	Malpighiales	Salicaceae	salix bebbiana	Salix bebbiana	Salix bebbiana Sarg.	NA	NA	NA	Salix bebbiana	48.556917	-113.013418	1939-07-27	iDigBio	034c29ba-bd7c-4272-a883-495b67827cac	NA	http://www.pnwherbaria.org/images/jpeg.php?Image=MONTU058971.jpg
487	montu_49828_1_Salix bebbiana	montu_49828	montu	49828	Tracheophyta	Magnoliopsida	Malpighiales	Salicaceae	salix bebbiana	Salix bebbiana	Salix bebbiana Sarg.	NA	NA	NA	Salix bebbiana	48.581917	-113.12898	1939-07-26	iDigBio	dae049c9-1f4b-4d8e-8f2b-c1df84fe65d2	NA	http://www.pnwherbaria.org/images/jpeg.php?Image=MONTU049828.jpg
488	montu_58975_1_Salix bebbiana	montu_58975	montu	58975	Tracheophyta	Magnoliopsida	Malpighiales	Salicaceae	salix bebbiana	Salix bebbiana	Salix bebbiana Sarg.	NA	NA	NA	Salix bebbiana	48.556917	-113.013418	1939-07-27	iDigBio	3b0def00-01e4-467e-9464-e7dabf5094ec	NA	http://www.pnwherbaria.org/images/jpeg.php?Image=MONTU058975.jpg
489	montu_38959_1_Salix bebbiana	montu_38959	montu	38959	Tracheophyta	Magnoliopsida	Malpighiales	Salicaceae	salix bebbiana	Salix bebbiana	Salix bebbiana Sarg.	NA	NA	NA	Salix bebbiana	48.411076	-114.337633	1939-08-23	iDigBio	d11f4407-99ea-4502-8926-8dc244ff01ac	NA	http://www.pnwherbaria.org/images/jpeg.php?Image=MONTU038959.jpg
490	uam_uam:herb:62767_1_Salix bebbiana	uam_uam:herb:62767	uam	uam:herb:62767	Tracheophyta	Magnoliopsida	Malpighiales	Salicaceae	salix bebbiana	Salix bebbiana	Salix bebbiana Sarg.	Salix bebbiana Sarg.	Salix bebbiana Sarg.	Salix bebbiana Sarg.	Salix bebbiana	61.66	-149.0	1940-01-01	iDigBio and GBIF	542ddc83-b9fd-4856-8df7-76363ad50efd	1146364956.0	http://arctos.database.museum/media/222851?open
491	uam_uam:herb:62767_2_Salix bebbiana	uam_uam:herb:62767	uam	uam:herb:62767	Tracheophyta	Magnoliopsida	Malpighiales	Salicaceae	salix bebbiana	Salix bebbiana	Salix bebbiana Sarg.	Salix bebbiana Sarg.	Salix bebbiana Sarg.	Salix bebbiana Sarg.	Salix bebbiana	61.66	-149.0	1940-01-01	iDigBio and GBIF	542ddc83-b9fd-4856-8df7-76363ad50efd	1146364956.0	http://arctos.database.museum/media/99888?open
492	uam_uam:herb:62767_3_Salix bebbiana	uam_uam:herb:62767	uam	uam:herb:62767	Tracheophyta	Magnoliopsida	Malpighiales	Salicaceae	salix bebbiana	Salix bebbiana	Salix bebbiana Sarg.	Salix bebbiana Sarg.	Salix bebbiana Sarg.	Salix bebbiana Sarg.	Salix bebbiana	61.66	-149.0	1940-01-01	iDigBio and GBIF	542ddc83-b9fd-4856-8df7-76363ad50efd	1146364956.0	http://arctos.database.museum/media/32078?open
493	uam_uam:herb:62781_1_Salix bebbiana	uam_uam:herb:62781	uam	uam:herb:62781	Tracheophyta	Magnoliopsida	Malpighiales	Salicaceae	salix bebbiana	Salix bebbiana	Salix bebbiana Sarg.	Salix bebbiana Sarg.	Salix bebbiana Sarg.	Salix bebbiana Sarg.	Salix bebbiana	61.66	-149.0	1940-01-01	iDigBio and GBIF	f1615ff7-d868-4b97-9ef4-8e4a24ea7299	1146364951.0	http://arctos.database.museum/media/221744?open
494	uam_uam:herb:62781_2_Salix bebbiana	uam_uam:herb:62781	uam	uam:herb:62781	Tracheophyta	Magnoliopsida	Malpighiales	Salicaceae	salix bebbiana	Salix bebbiana	Salix bebbiana Sarg.	Salix bebbiana Sarg.	Salix bebbiana Sarg.	Salix bebbiana Sarg.	Salix bebbiana	61.66	-149.0	1940-01-01	iDigBio and GBIF	f1615ff7-d868-4b97-9ef4-8e4a24ea7299	1146364951.0	http://arctos.database.museum/media/32083?open
495	uam_uam:herb:62781_3_Salix bebbiana	uam_uam:herb:62781	uam	uam:herb:62781	Tracheophyta	Magnoliopsida	Malpighiales	Salicaceae	salix bebbiana	Salix bebbiana	Salix bebbiana Sarg.	Salix bebbiana Sarg.	Salix bebbiana Sarg.	Salix bebbiana Sarg.	Salix bebbiana	61.66	-149.0	1940-01-01	iDigBio and GBIF	f1615ff7-d868-4b97-9ef4-8e4a24ea7299	1146364951.0	http://arctos.database.museum/media/99249?open
496	uam_uam:herb:62788_1_Salix bebbiana	uam_uam:herb:62788	uam	uam:herb:62788	Tracheophyta	Magnoliopsida	Malpighiales	Salicaceae	salix bebbiana	Salix bebbiana	Salix bebbiana Sarg.	Salix bebbiana Sarg.	Salix bebbiana Sarg.	Salix bebbiana Sarg.	Salix bebbiana	61.66	-149.0	1940-01-01	iDigBio and GBIF	1c5e8a5e-7b0c-4858-9aa0-cea6ef56a4a5	1146364947.0	http://arctos.database.museum/media/221879?open
497	uam_uam:herb:62788_2_Salix bebbiana	uam_uam:herb:62788	uam	uam:herb:62788	Tracheophyta	Magnoliopsida	Malpighiales	Salicaceae	salix bebbiana	Salix bebbiana	Salix bebbiana Sarg.	Salix bebbiana Sarg.	Salix bebbiana Sarg.	Salix bebbiana Sarg.	Salix bebbiana	61.66	-149.0	1940-01-01	iDigBio and GBIF	1c5e8a5e-7b0c-4858-9aa0-cea6ef56a4a5	1146364947.0	http://arctos.database.museum/media/32085?open
498	uam_uam:herb:62788_3_Salix bebbiana	uam_uam:herb:62788	uam	uam:herb:62788	Tracheophyta	Magnoliopsida	Malpighiales	Salicaceae	salix bebbiana	Salix bebbiana	Salix bebbiana Sarg.	Salix bebbiana Sarg.	Salix bebbiana Sarg.	Salix bebbiana Sarg.	Salix bebbiana	61.66	-149.0	1940-01-01	iDigBio and GBIF	1c5e8a5e-7b0c-4858-9aa0-cea6ef56a4a5	1146364947.0	http://arctos.database.museum/media/99964?open
499	min_367569_1_Salix bebbiana	min_367569	min	367569	Tracheophyta	Magnoliopsida	Malpighiales	Salicaceae	salix bebbiana	Salix bebbiana	Salix bebbiana Sarg.	Salix bebbiana Sarg.	Salix bebbiana Sarg.	Salix bebbiana Sarg.	Salix bebbiana	44.75392	-93.12556	1940-05-16	iDigBio and GBIF	0cb9bea1-49aa-44bc-abb2-36a9e1d01a31	2265395560.0	https://s3.msi.umn.edu/mbaenrms3fs/images/MIN_JFBM_PLANTS/01090/1090141_lg.jpg
500	uwm_uwm0014124_1_Salix bebbiana	uwm_uwm0014124	uwm	uwm0014124	Tracheophyta	Magnoliopsida	Malpighiales	Salicaceae	salix bebbiana	Salix bebbiana	Salix bebbiana Sarg.	NA	NA	NA	Salix bebbiana	45.879883	-88.559326	1940-06-27	iDigBio	9bff3423-4ab2-41b1-bec3-16d4222a747c	NA	http://storage.idigbio.org/uwm/aquatic/UWM0014/UWM0014124_lg.jpg
501	uwm_uwm0014123_1_Salix bebbiana	uwm_uwm0014123	uwm	uwm0014123	Tracheophyta	Magnoliopsida	Malpighiales	Salicaceae	salix bebbiana	Salix bebbiana	Salix bebbiana Sarg.	NA	NA	NA	Salix bebbiana	45.879883	-88.559326	1940-06-27	iDigBio	66e7af71-7189-4ee0-8b77-2b12ec0cb7cd	NA	http://storage.idigbio.org/uwm/aquatic/UWM0014/UWM0014123_lg.jpg
502	uwm_uwm0014125_1_Salix bebbiana	uwm_uwm0014125	uwm	uwm0014125	Tracheophyta	Magnoliopsida	Malpighiales	Salicaceae	salix bebbiana	Salix bebbiana	Salix bebbiana Sarg.	NA	NA	NA	Salix bebbiana	45.879883	-88.559326	1940-06-27	iDigBio	48884742-52e6-49d1-b28b-f014f5ae61c0	NA	http://storage.idigbio.org/uwm/aquatic/UWM0014/UWM0014125_lg.jpg
503	uwm_uwm0014247_1_Salix bebbiana	uwm_uwm0014247	uwm	uwm0014247	Tracheophyta	Magnoliopsida	Malpighiales	Salicaceae	salix bebbiana	Salix bebbiana	Salix bebbiana Sarg.	NA	NA	NA	Salix bebbiana	45.879883	-88.559326	1940-06-27	iDigBio	7c1d2c3a-ab91-4ea9-87fa-9298bb8cda12	NA	http://storage.idigbio.org/uwm/aquatic/UWM0014/UWM0014247_lg.jpg
504	wis_v0315967wis_1_Salix bebbiana	wis_v0315967wis	wis	v0315967wis	Tracheophyta	Magnoliopsida	Malpighiales	Salicaceae	salix bebbiana	Salix bebbiana	Salix bebbiana Sarg.	NA	NA	NA	Salix bebbiana	46.367662	-89.419091	1940-06-12	iDigBio	3ff61d5d-0d81-42a2-b3b2-75ad4669b949	NA	http://storage.idigbio.org/wis/aquatic/v0315/v0315967WIS_lg.jpg
505	uam_uam:herb:91200_1_Salix bebbiana	uam_uam:herb:91200	uam	uam:herb:91200	Tracheophyta	Magnoliopsida	Malpighiales	Salicaceae	salix bebbiana	Salix bebbiana	Salix bebbiana Sarg.	Salix bebbiana Sarg.	Salix bebbiana Sarg.	Salix bebbiana Sarg.	Salix bebbiana	65.53	-145.21	1940-07-12	iDigBio and GBIF	f190aa6b-faf1-4403-9048-238e5e1627eb	1146396183.0	http://arctos.database.museum/media/221880?open
506	uam_uam:herb:91200_2_Salix bebbiana	uam_uam:herb:91200	uam	uam:herb:91200	Tracheophyta	Magnoliopsida	Malpighiales	Salicaceae	salix bebbiana	Salix bebbiana	Salix bebbiana Sarg.	Salix bebbiana Sarg.	Salix bebbiana Sarg.	Salix bebbiana Sarg.	Salix bebbiana	65.53	-145.21	1940-07-12	iDigBio and GBIF	f190aa6b-faf1-4403-9048-238e5e1627eb	1146396183.0	http://arctos.database.museum/media/55406?open
507	uam_uam:herb:91200_3_Salix bebbiana	uam_uam:herb:91200	uam	uam:herb:91200	Tracheophyta	Magnoliopsida	Malpighiales	Salicaceae	salix bebbiana	Salix bebbiana	Salix bebbiana Sarg.	Salix bebbiana Sarg.	Salix bebbiana Sarg.	Salix bebbiana Sarg.	Salix bebbiana	65.53	-145.21	1940-07-12	iDigBio and GBIF	f190aa6b-faf1-4403-9048-238e5e1627eb	1146396183.0	http://arctos.database.museum/media/99965?open
508	university of vermont_uvmvt057075_1_Salix bebbiana	university of vermont_uvmvt057075	university of vermont	uvmvt057075	Tracheophyta	Magnoliopsida	Malpighiales	Salicaceae	salix bebbiana	Salix bebbiana	Salix bebbiana Sarg.	Salix bebbiana Sarg.	Salix bebbiana Sarg.	Salix bebbiana Sarg.	Salix bebbiana	44.48735	-73.23124	1940-07-24	iDigBio and GBIF	b9856645-d622-4141-9821-c9d304caa8f4	2573053108.0	https://bisque.cyverse.org/image_service/00-6PN4PGmWmSnBvqryGSCCon
509	university of vermont_uvmvt057076_1_Salix bebbiana	university of vermont_uvmvt057076	university of vermont	uvmvt057076	Tracheophyta	Magnoliopsida	Malpighiales	Salicaceae	salix bebbiana	Salix bebbiana	Salix bebbiana Sarg.	Salix bebbiana Sarg.	Salix bebbiana Sarg.	Salix bebbiana Sarg.	Salix bebbiana	44.48735	-73.23124	1940-07-24	iDigBio and GBIF	1a31b6c1-eb93-45e2-987b-bfa81a6d2a92	2573059319.0	https://bisque.cyverse.org/image_service/00-R5TtnrFjdxdZQCgkNZSkUP
510	uam_uam:herb:67663_1_Salix bebbiana	uam_uam:herb:67663	uam	uam:herb:67663	Tracheophyta	Magnoliopsida	Malpighiales	Salicaceae	salix bebbiana	Salix bebbiana	Salix bebbiana Sarg.	Salix bebbiana Sarg.	Salix bebbiana Sarg.	Salix bebbiana Sarg.	Salix bebbiana	62.96	-141.93	1941-01-01	iDigBio and GBIF	f9ed15b4-eac8-4127-a466-f7995f26c7de	1146370302.0	http://arctos.database.museum/media/222952?open
511	uam_uam:herb:67663_2_Salix bebbiana	uam_uam:herb:67663	uam	uam:herb:67663	Tracheophyta	Magnoliopsida	Malpighiales	Salicaceae	salix bebbiana	Salix bebbiana	Salix bebbiana Sarg.	Salix bebbiana Sarg.	Salix bebbiana Sarg.	Salix bebbiana Sarg.	Salix bebbiana	62.96	-141.93	1941-01-01	iDigBio and GBIF	f9ed15b4-eac8-4127-a466-f7995f26c7de	1146370302.0	http://arctos.database.museum/media/41958?open
512	uam_uam:herb:67663_3_Salix bebbiana	uam_uam:herb:67663	uam	uam:herb:67663	Tracheophyta	Magnoliopsida	Malpighiales	Salicaceae	salix bebbiana	Salix bebbiana	Salix bebbiana Sarg.	Salix bebbiana Sarg.	Salix bebbiana Sarg.	Salix bebbiana Sarg.	Salix bebbiana	62.96	-141.93	1941-01-01	iDigBio and GBIF	f9ed15b4-eac8-4127-a466-f7995f26c7de	1146370302.0	http://arctos.database.museum/media/100016?open
513	boston university_bsn-25064_1_Salix bebbiana	boston university_bsn-25064	boston university	bsn-25064	Tracheophyta	Magnoliopsida	Malpighiales	Salicaceae	salix bebbiana	Salix bebbiana	Salix bebbiana Sarg.	NA	NA	NA	Salix bebbiana	42.4517	-71.14624	1941-05-04	iDigBio	a071dcef-38a3-4da3-9163-c1bf5040b289	NA	https://bisque.cyverse.org/image_service/00-ZahuvErHGBAKmtjBWcp8BY
514	min_369999_1_Salix bebbiana	min_369999	min	369999	Tracheophyta	Magnoliopsida	Malpighiales	Salicaceae	salix bebbiana	Salix bebbiana	Salix bebbiana Sarg.	Salix bebbiana Sarg.	Salix bebbiana Sarg.	Salix bebbiana Sarg.	Salix bebbiana	43.90263	-92.29116	1941-05-10	iDigBio and GBIF	3dcf37bd-282d-487f-8162-27ff01c6804f	2265394381.0	https://s3.msi.umn.edu/mbaenrms3fs/images/MIN_JFBM_PLANTS/01090/1090112_lg.jpg
515	uam_uam:herb:65600_1_Salix bebbiana	uam_uam:herb:65600	uam	uam:herb:65600	Tracheophyta	Magnoliopsida	Malpighiales	Salicaceae	salix bebbiana	Salix bebbiana	Salix bebbiana Sarg.	Salix bebbiana Sarg.	Salix bebbiana Sarg.	Salix bebbiana Sarg.	Salix bebbiana	62.98	-156.06	1941-07-26	iDigBio and GBIF	52913b53-e0c2-4bc9-8fd7-62ca01b92fb2	1146368024.0	http://arctos.database.museum/media/222146?open
516	uam_uam:herb:65600_2_Salix bebbiana	uam_uam:herb:65600	uam	uam:herb:65600	Tracheophyta	Magnoliopsida	Malpighiales	Salicaceae	salix bebbiana	Salix bebbiana	Salix bebbiana Sarg.	Salix bebbiana Sarg.	Salix bebbiana Sarg.	Salix bebbiana Sarg.	Salix bebbiana	62.98	-156.06	1941-07-26	iDigBio and GBIF	52913b53-e0c2-4bc9-8fd7-62ca01b92fb2	1146368024.0	http://arctos.database.museum/media/40102?open
517	uam_uam:herb:65600_3_Salix bebbiana	uam_uam:herb:65600	uam	uam:herb:65600	Tracheophyta	Magnoliopsida	Malpighiales	Salicaceae	salix bebbiana	Salix bebbiana	Salix bebbiana Sarg.	Salix bebbiana Sarg.	Salix bebbiana Sarg.	Salix bebbiana Sarg.	Salix bebbiana	62.98	-156.06	1941-07-26	iDigBio and GBIF	52913b53-e0c2-4bc9-8fd7-62ca01b92fb2	1146368024.0	http://arctos.database.museum/media/99245?open
518	uam_uam:herb:108208_1_Salix bebbiana	uam_uam:herb:108208	uam	uam:herb:108208	Tracheophyta	Magnoliopsida	Malpighiales	Salicaceae	salix bebbiana	Salix bebbiana	Salix bebbiana Sarg.	Salix bebbiana Sarg.	Salix bebbiana Sarg.	Salix bebbiana Sarg.	Salix bebbiana	60.36666667	-133.85	1943-08-13	iDigBio and GBIF	105ca3cf-01f5-499e-b3a2-8049b142ed2f	1146213137.0	http://arctos.database.museum/media/222866?open
519	uam_uam:herb:108208_2_Salix bebbiana	uam_uam:herb:108208	uam	uam:herb:108208	Tracheophyta	Magnoliopsida	Malpighiales	Salicaceae	salix bebbiana	Salix bebbiana	Salix bebbiana Sarg.	Salix bebbiana Sarg.	Salix bebbiana Sarg.	Salix bebbiana Sarg.	Salix bebbiana	60.36666667	-133.85	1943-08-13	iDigBio and GBIF	105ca3cf-01f5-499e-b3a2-8049b142ed2f	1146213137.0	http://arctos.database.museum/media/61733?open
520	uam_uam:herb:108208_3_Salix bebbiana	uam_uam:herb:108208	uam	uam:herb:108208	Tracheophyta	Magnoliopsida	Malpighiales	Salicaceae	salix bebbiana	Salix bebbiana	Salix bebbiana Sarg.	Salix bebbiana Sarg.	Salix bebbiana Sarg.	Salix bebbiana Sarg.	Salix bebbiana	60.36666667	-133.85	1943-08-13	iDigBio and GBIF	105ca3cf-01f5-499e-b3a2-8049b142ed2f	1146213137.0	http://arctos.database.museum/media/100039?open
521	uam_uam:herb:108214_1_Salix bebbiana	uam_uam:herb:108214	uam	uam:herb:108214	Tracheophyta	Magnoliopsida	Malpighiales	Salicaceae	salix bebbiana	Salix bebbiana	Salix bebbiana Sarg.	Salix bebbiana Sarg.	Salix bebbiana Sarg.	Salix bebbiana Sarg.	Salix bebbiana	60.78333333	-137.5833333	1944-06-17	iDigBio and GBIF	a7f634b0-ef29-4ee1-ad03-94286db940c0	1146213152.0	http://arctos.database.museum/media/221915?open
522	uam_uam:herb:108214_2_Salix bebbiana	uam_uam:herb:108214	uam	uam:herb:108214	Tracheophyta	Magnoliopsida	Malpighiales	Salicaceae	salix bebbiana	Salix bebbiana	Salix bebbiana Sarg.	Salix bebbiana Sarg.	Salix bebbiana Sarg.	Salix bebbiana Sarg.	Salix bebbiana	60.78333333	-137.5833333	1944-06-17	iDigBio and GBIF	a7f634b0-ef29-4ee1-ad03-94286db940c0	1146213152.0	http://arctos.database.museum/media/61739?open
523	uam_uam:herb:108214_3_Salix bebbiana	uam_uam:herb:108214	uam	uam:herb:108214	Tracheophyta	Magnoliopsida	Malpighiales	Salicaceae	salix bebbiana	Salix bebbiana	Salix bebbiana Sarg.	Salix bebbiana Sarg.	Salix bebbiana Sarg.	Salix bebbiana Sarg.	Salix bebbiana	60.78333333	-137.5833333	1944-06-17	iDigBio and GBIF	a7f634b0-ef29-4ee1-ad03-94286db940c0	1146213152.0	http://arctos.database.museum/media/100021?open
524	uam_uam:herb:108207_1_Salix bebbiana	uam_uam:herb:108207	uam	uam:herb:108207	Tracheophyta	Magnoliopsida	Malpighiales	Salicaceae	salix bebbiana	Salix bebbiana	Salix bebbiana Sarg.	Salix bebbiana Sarg.	Salix bebbiana Sarg.	Salix bebbiana Sarg.	Salix bebbiana	60.76666667	-137.5	1944-06-26	iDigBio and GBIF	7ac2a078-9ca6-4eb4-8d1d-340f661224a8	1146213141.0	http://arctos.database.museum/media/221927?open
525	uam_uam:herb:108207_2_Salix bebbiana	uam_uam:herb:108207	uam	uam:herb:108207	Tracheophyta	Magnoliopsida	Malpighiales	Salicaceae	salix bebbiana	Salix bebbiana	Salix bebbiana Sarg.	Salix bebbiana Sarg.	Salix bebbiana Sarg.	Salix bebbiana Sarg.	Salix bebbiana	60.76666667	-137.5	1944-06-26	iDigBio and GBIF	7ac2a078-9ca6-4eb4-8d1d-340f661224a8	1146213141.0	http://arctos.database.museum/media/61732?open
526	uam_uam:herb:108207_3_Salix bebbiana	uam_uam:herb:108207	uam	uam:herb:108207	Tracheophyta	Magnoliopsida	Malpighiales	Salicaceae	salix bebbiana	Salix bebbiana	Salix bebbiana Sarg.	Salix bebbiana Sarg.	Salix bebbiana Sarg.	Salix bebbiana Sarg.	Salix bebbiana	60.76666667	-137.5	1944-06-26	iDigBio and GBIF	7ac2a078-9ca6-4eb4-8d1d-340f661224a8	1146213141.0	http://arctos.database.museum/media/100040?open
527	cmn_can 10025011_1_Salix bebbiana	cmn_can 10025011	cmn	can 10025011	Tracheophyta	Magnoliopsida	Malpighiales	Salicaceae	salix bebbiana	Salix bebbiana	Salix bebbiana Sarg.	Salix bebbiana Sarg.	Salix bebbiana Sarg.	Salix bebbiana Sarg.	Salix bebbiana	60.766667	-137.5	1944-06-26	iDigBio and GBIF	254ba3f7-79ac-42ca-8f05-d9dedae7fe30	1804544067.0	http://ipt.nature.ca/multimedia/Botany/VascPlant/CAN10025011.jpg
528	uam_uam:herb:108209_1_Salix bebbiana	uam_uam:herb:108209	uam	uam:herb:108209	Tracheophyta	Magnoliopsida	Malpighiales	Salicaceae	salix bebbiana	Salix bebbiana	Salix bebbiana Sarg.	Salix bebbiana Sarg.	Salix bebbiana Sarg.	Salix bebbiana Sarg.	Salix bebbiana	61.36666667	-138.7166667	1944-07-08	iDigBio and GBIF	271637ec-80c6-4d38-8da2-3dcb757dd790	1146213127.0	http://arctos.database.museum/media/221926?open
529	uam_uam:herb:108209_2_Salix bebbiana	uam_uam:herb:108209	uam	uam:herb:108209	Tracheophyta	Magnoliopsida	Malpighiales	Salicaceae	salix bebbiana	Salix bebbiana	Salix bebbiana Sarg.	Salix bebbiana Sarg.	Salix bebbiana Sarg.	Salix bebbiana Sarg.	Salix bebbiana	61.36666667	-138.7166667	1944-07-08	iDigBio and GBIF	271637ec-80c6-4d38-8da2-3dcb757dd790	1146213127.0	http://arctos.database.museum/media/61734?open
530	uam_uam:herb:108209_3_Salix bebbiana	uam_uam:herb:108209	uam	uam:herb:108209	Tracheophyta	Magnoliopsida	Malpighiales	Salicaceae	salix bebbiana	Salix bebbiana	Salix bebbiana Sarg.	Salix bebbiana Sarg.	Salix bebbiana Sarg.	Salix bebbiana Sarg.	Salix bebbiana	61.36666667	-138.7166667	1944-07-08	iDigBio and GBIF	271637ec-80c6-4d38-8da2-3dcb757dd790	1146213127.0	http://arctos.database.museum/media/100038?open
531	wis_v0316028wis_1_Salix bebbiana	wis_v0316028wis	wis	v0316028wis	Tracheophyta	Magnoliopsida	Malpighiales	Salicaceae	salix bebbiana	Salix bebbiana	Salix bebbiana Sarg.	NA	NA	NA	Salix bebbiana	50.916959	-73.615356	1944-07-13	iDigBio	f957bef6-e3d9-4be3-93d8-5034e5d98ee3	NA	http://storage.idigbio.org/wis/aquatic/v0316/v0316028WIS_lg.jpg
532	mich_mich-v-1453060_1_Salix bebbiana	mich_mich-v-1453060	mich	mich-v-1453060	Tracheophyta	Magnoliopsida	Malpighiales	Salicaceae	salix bebbiana	Salix bebbiana	Salix bebbiana Sarg.	NA	NA	NA	Salix bebbiana	50.916959	-73.615356	1944-07-13	iDigBio	7828b7f9-0767-4af2-9683-a5e2a40737e0	NA	https://api.idigbio.org/v2/media/8c56ec534ca898b84286bc8848f77a57?size=fullsize
533	ind_ind-0069887_1_Salix bebbiana	ind_ind-0069887	ind	ind-0069887	Tracheophyta	Magnoliopsida	Malpighiales	Salicaceae	salix bebbiana	Salix bebbiana	Salix bebbiana Sarg.	NA	NA	NA	Salix bebbiana	40.131612	-85.124145	1944-07-29	iDigBio	f69b049b-3c5c-4abd-a89c-ed900e27c67b	NA	http://purl.dlib.indiana.edu/iudl/herbarium/full/IND-0069887
534	min_391906_1_Salix bebbiana	min_391906	min	391906	Tracheophyta	Magnoliopsida	Malpighiales	Salicaceae	salix bebbiana	Salix bebbiana	Salix bebbiana Sarg.	Salix bebbiana Sarg.	Salix bebbiana Sarg.	Salix bebbiana Sarg.	Salix bebbiana	47.27884	-91.27484	1945-05-25	iDigBio and GBIF	8310584a-494a-4cb0-bdef-be6bba0adb90	2265394403.0	https://s3.msi.umn.edu/mbaenrms3fs/images/MIN_JFBM_PLANTS/01090/1090149_lg.jpg
535	id_26932_1_Salix bebbiana	id_26932	id	26932	Tracheophyta	Magnoliopsida	Malpighiales	Salicaceae	salix bebbiana	Salix bebbiana	Salix bebbiana Sarg.	NA	NA	NA	Salix bebbiana	48.320191	-116.550522	1946-05-31	iDigBio	7fd5a40e-f072-439c-989b-7eac16bd7d65	NA	http://herbarium.lib.uidaho.edu/images/jpeg.php?Image=ID079450.jpg
536	id_26933_1_Salix bebbiana	id_26933	id	26933	Tracheophyta	Magnoliopsida	Malpighiales	Salicaceae	salix bebbiana	Salix bebbiana	Salix bebbiana Sarg.	NA	NA	NA	Salix bebbiana	47.676062	-116.710733	1946-05-30	iDigBio	df7732b9-a0cf-4601-8417-6a52b17da68d	NA	http://herbarium.lib.uidaho.edu/images/jpeg.php?Image=ID079495.jpg
537	id_26931_1_Salix bebbiana	id_26931	id	26931	Tracheophyta	Magnoliopsida	Malpighiales	Salicaceae	salix bebbiana	Salix bebbiana	Salix bebbiana Sarg.	NA	NA	NA	Salix bebbiana	48.320191	-116.550522	1946-05-31	iDigBio	1aac6363-77d8-433e-97c7-b1d2db752603	NA	http://herbarium.lib.uidaho.edu/images/jpeg.php?Image=ID079449.jpg
538	wis_v0316075wis_1_Salix bebbiana	wis_v0316075wis	wis	v0316075wis	Tracheophyta	Magnoliopsida	Malpighiales	Salicaceae	salix bebbiana	Salix bebbiana	Salix bebbiana Sarg.	NA	NA	NA	Salix bebbiana	45.55	-73.7	1946-06-06	iDigBio	f0f3ad00-3fa3-4be6-aa9c-4a91c4c6a166	NA	http://storage.idigbio.org/wis/aquatic/v0316/v0316075WIS_lg.jpg
539	mich_mich-v-1453057_1_Salix bebbiana	mich_mich-v-1453057	mich	mich-v-1453057	Tracheophyta	Magnoliopsida	Malpighiales	Salicaceae	salix bebbiana	Salix bebbiana	Salix bebbiana Sarg.	NA	NA	NA	Salix bebbiana	45.55	-73.7	1946-07-06	iDigBio	2b2e7825-258c-4b68-a54b-143c456fc157	NA	https://api.idigbio.org/v2/media/59125251e156c7595aacd00c3a1e2a69?size=fullsize
540	wis_v0316054wis_1_Salix bebbiana	wis_v0316054wis	wis	v0316054wis	Tracheophyta	Magnoliopsida	Malpighiales	Salicaceae	salix bebbiana	Salix bebbiana	Salix bebbiana Sarg.	NA	NA	NA	Salix bebbiana	45.55	-73.7	1946-07-06	iDigBio	56a687ca-0d00-4728-bfed-b4b91a1100a2	NA	http://storage.idigbio.org/wis/aquatic/v0316/v0316054WIS_lg.jpg
541	id_35571_1_Salix bebbiana	id_35571	id	35571	Tracheophyta	Magnoliopsida	Malpighiales	Salicaceae	salix bebbiana	Salix bebbiana	Salix bebbiana Sarg.	NA	NA	NA	Salix bebbiana	48.09437	-116.623779	1946-07-16	iDigBio	e77b8a69-db8a-48b4-bfcb-fed542935127	NA	http://herbarium.lib.uidaho.edu/images/jpeg.php?Image=ID079451.jpg
542	dbg_khd00037043_1_Salix bebbiana	dbg_khd00037043	dbg	khd00037043	Tracheophyta	Magnoliopsida	Malpighiales	Salicaceae	salix bebbiana	Salix bebbiana	Salix bebbiana Sarg.	Salix bebbiana Sarg.	Salix bebbiana Sarg.	Salix bebbiana Sarg.	Salix bebbiana	38.722032	-106.985394	1947-06-28	iDigBio and GBIF	a6aebc0b-f57e-431d-a529-c6698b213766	2242371675.0	http://swbiodiversity.org/imglib/arizona/DBG_KHD/KHD00037/KHD00037043_lg.jpg
543	cmn_can 10024887_1_Salix bebbiana	cmn_can 10024887	cmn	can 10024887	Tracheophyta	Magnoliopsida	Malpighiales	Salicaceae	salix bebbiana	Salix bebbiana	Salix bebbiana Sarg.	Salix bebbiana Sarg.	Salix bebbiana Sarg.	Salix bebbiana Sarg.	Salix bebbiana	61.31345545	-117.6061584	1947-07-04	iDigBio and GBIF	b234f5cc-52ee-4fc6-b019-cc233f49b9da	1804552576.0	http://ipt.nature.ca/multimedia/Botany/VascPlant/CAN10024887.jpg
544	cmn_can 10024844_1_Salix bebbiana	cmn_can 10024844	cmn	can 10024844	Tracheophyta	Magnoliopsida	Malpighiales	Salicaceae	salix bebbiana	Salix bebbiana	Salix bebbiana Sarg.	Salix bebbiana Sarg.	Salix bebbiana Sarg.	Salix bebbiana Sarg.	Salix bebbiana	64.966667	-125.719444	1947-07-13	iDigBio and GBIF	0c25babe-fcc9-4bcf-8fa5-192f08d88939	1804533022.0	http://ipt.nature.ca/multimedia/Botany/VascPlant/CAN10024844.jpg
545	montu_162026_1_Salix bebbiana	montu_162026	montu	162026	Tracheophyta	Magnoliopsida	Malpighiales	Salicaceae	salix bebbiana	Salix bebbiana	Salix bebbiana Sarg.	NA	NA	NA	Salix bebbiana	43.841628	-110.507961	1947-07-31	iDigBio	098ca66f-c145-49c9-91ec-d3af0cdf053c	NA	http://www.pnwherbaria.org/images/jpeg.php?Image=MONTU162026.jpg
546	ypm_yu.053234_1_Salix bebbiana	ypm_yu.053234	ypm	yu.053234	Tracheophyta	Magnoliopsida	Malpighiales	Salicaceae	salix bebbiana	Salix bebbiana	Salix bebbiana Sarg.	Salix bebbiana Sarg.	Salix bebbiana Sarg.	Salix bebbiana Sarg.	Salix bebbiana	41.3114	-72.9247	1947-10-12	iDigBio and GBIF	292e3911-b6b7-44ae-8f47-82ac325b5f18	1038991765.0	http://deliver.odai.yale.edu/content/repository/YPM/id/199294/format/3
547	mont_42417_1_Salix bebbiana	mont_42417	mont	42417	Tracheophyta	Magnoliopsida	Malpighiales	Salicaceae	salix bebbiana	Salix bebbiana	Salix bebbiana Sarg.	NA	NA	NA	Salix bebbiana	45.70574	-110.988942	1948-05-30	iDigBio	ad1d966a-0bae-4403-92eb-72ff5f6d5009	NA	http://www.pnwherbaria.org/images/jpeg.php?Image=MONT048332.jpg
548	cmn_can 10024832_1_Salix bebbiana	cmn_can 10024832	cmn	can 10024832	Tracheophyta	Magnoliopsida	Malpighiales	Salicaceae	salix bebbiana	Salix bebbiana	Salix bebbiana Sarg.	Salix bebbiana Sarg.	Salix bebbiana Sarg.	Salix bebbiana Sarg.	Salix bebbiana	66.083333	-117.966667	1948-07-03	iDigBio and GBIF	18baaeb3-2725-482e-ac08-f2519a2bd132	1804570570.0	http://ipt.nature.ca/multimedia/Botany/VascPlant/CAN10024832.jpg
549	mont_40023_1_Salix bebbiana	mont_40023	mont	40023	Tracheophyta	Magnoliopsida	Malpighiales	Salicaceae	salix bebbiana	Salix bebbiana	Salix bebbiana Sarg.	NA	NA	NA	Salix bebbiana	45.818837	-111.262709	1948-08-18	iDigBio	b3144c1b-7144-4d41-b21d-c4b83f03c3e8	NA	http://www.pnwherbaria.org/images/jpeg.php?Image=MONT048339.jpg
550	uam_uam:herb:7557_1_Salix bebbiana	uam_uam:herb:7557	uam	uam:herb:7557	Tracheophyta	Magnoliopsida	Malpighiales	Salicaceae	salix bebbiana	Salix bebbiana	Salix bebbiana Sarg.	Salix bebbiana Sarg.	Salix bebbiana Sarg.	Salix bebbiana Sarg.	Salix bebbiana	61.6	-149.1	1949-05-24	iDigBio and GBIF	af3b6f38-b524-4993-bd86-d77824befc83	1146378967.0	http://arctos.database.museum/media/221743?open
551	uam_uam:herb:7557_2_Salix bebbiana	uam_uam:herb:7557	uam	uam:herb:7557	Tracheophyta	Magnoliopsida	Malpighiales	Salicaceae	salix bebbiana	Salix bebbiana	Salix bebbiana Sarg.	Salix bebbiana Sarg.	Salix bebbiana Sarg.	Salix bebbiana Sarg.	Salix bebbiana	61.6	-149.1	1949-05-24	iDigBio and GBIF	af3b6f38-b524-4993-bd86-d77824befc83	1146378967.0	http://arctos.database.museum/media/39556?open
552	uam_uam:herb:7557_3_Salix bebbiana	uam_uam:herb:7557	uam	uam:herb:7557	Tracheophyta	Magnoliopsida	Malpighiales	Salicaceae	salix bebbiana	Salix bebbiana	Salix bebbiana Sarg.	Salix bebbiana Sarg.	Salix bebbiana Sarg.	Salix bebbiana Sarg.	Salix bebbiana	61.6	-149.1	1949-05-24	iDigBio and GBIF	af3b6f38-b524-4993-bd86-d77824befc83	1146378967.0	http://arctos.database.museum/media/99246?open
553	uam_uam:herb:87503_1_Salix bebbiana	uam_uam:herb:87503	uam	uam:herb:87503	Tracheophyta	Magnoliopsida	Malpighiales	Salicaceae	salix bebbiana	Salix bebbiana	Salix bebbiana Sarg.	Salix bebbiana Sarg.	Salix bebbiana Sarg.	Salix bebbiana Sarg.	Salix bebbiana	64.86	-147.83	1949-05-18	iDigBio and GBIF	24480734-ce18-4566-8db0-242543da9657	1146392104.0	http://arctos.database.museum/media/222857?open
554	uam_uam:herb:87503_2_Salix bebbiana	uam_uam:herb:87503	uam	uam:herb:87503	Tracheophyta	Magnoliopsida	Malpighiales	Salicaceae	salix bebbiana	Salix bebbiana	Salix bebbiana Sarg.	Salix bebbiana Sarg.	Salix bebbiana Sarg.	Salix bebbiana Sarg.	Salix bebbiana	64.86	-147.83	1949-05-18	iDigBio and GBIF	24480734-ce18-4566-8db0-242543da9657	1146392104.0	http://arctos.database.museum/media/63342?open
555	uam_uam:herb:87503_3_Salix bebbiana	uam_uam:herb:87503	uam	uam:herb:87503	Tracheophyta	Magnoliopsida	Malpighiales	Salicaceae	salix bebbiana	Salix bebbiana	Salix bebbiana Sarg.	Salix bebbiana Sarg.	Salix bebbiana Sarg.	Salix bebbiana Sarg.	Salix bebbiana	64.86	-147.83	1949-05-18	iDigBio and GBIF	24480734-ce18-4566-8db0-242543da9657	1146392104.0	http://arctos.database.museum/media/99909?open
556	min_419078_1_Salix bebbiana	min_419078	min	419078	Tracheophyta	Magnoliopsida	Malpighiales	Salicaceae	salix bebbiana	Salix bebbiana	Salix bebbiana Sarg.	Salix bebbiana Sarg.	Salix bebbiana Sarg.	Salix bebbiana Sarg.	Salix bebbiana	48.03165	-91.61886	1949-05-22	iDigBio and GBIF	a94a43de-2c71-44e3-9ea3-2f0e3e1ee27f	2265394203.0	https://s3.msi.umn.edu/mbaenrms3fs/images/MIN_JFBM_PLANTS/01090/1090021_lg.jpg
557	uam_uam:herb:28939_1_Salix bebbiana	uam_uam:herb:28939	uam	uam:herb:28939	Tracheophyta	Magnoliopsida	Malpighiales	Salicaceae	salix bebbiana	Salix bebbiana	Salix bebbiana Sarg.	Salix bebbiana Sarg.	Salix bebbiana Sarg.	Salix bebbiana Sarg.	Salix bebbiana	65.48	-145.41	1949-06-29	iDigBio and GBIF	df38e5ef-0e8b-4230-921d-54a31ce70eaf	1146328180.0	http://arctos.database.museum/media/222954?open
558	uam_uam:herb:28939_2_Salix bebbiana	uam_uam:herb:28939	uam	uam:herb:28939	Tracheophyta	Magnoliopsida	Malpighiales	Salicaceae	salix bebbiana	Salix bebbiana	Salix bebbiana Sarg.	Salix bebbiana Sarg.	Salix bebbiana Sarg.	Salix bebbiana Sarg.	Salix bebbiana	65.48	-145.41	1949-06-29	iDigBio and GBIF	df38e5ef-0e8b-4230-921d-54a31ce70eaf	1146328180.0	http://arctos.database.museum/media/100026?open
559	uam_uam:herb:28939_3_Salix bebbiana	uam_uam:herb:28939	uam	uam:herb:28939	Tracheophyta	Magnoliopsida	Malpighiales	Salicaceae	salix bebbiana	Salix bebbiana	Salix bebbiana Sarg.	Salix bebbiana Sarg.	Salix bebbiana Sarg.	Salix bebbiana Sarg.	Salix bebbiana	65.48	-145.41	1949-06-29	iDigBio and GBIF	df38e5ef-0e8b-4230-921d-54a31ce70eaf	1146328180.0	http://arctos.database.museum/media/21329?open
560	uam_uam:herb:64644_1_Salix bebbiana	uam_uam:herb:64644	uam	uam:herb:64644	Tracheophyta	Magnoliopsida	Malpighiales	Salicaceae	salix bebbiana	Salix bebbiana	Salix bebbiana Sarg.	Salix bebbiana Sarg.	Salix bebbiana Sarg.	Salix bebbiana Sarg.	Salix bebbiana	61.58	-159.53	1949-06-17	iDigBio and GBIF	d1bb6945-cb46-492c-8501-207cde12f77e	1146366979.0	http://arctos.database.museum/media/221739?open
561	uam_uam:herb:64644_2_Salix bebbiana	uam_uam:herb:64644	uam	uam:herb:64644	Tracheophyta	Magnoliopsida	Malpighiales	Salicaceae	salix bebbiana	Salix bebbiana	Salix bebbiana Sarg.	Salix bebbiana Sarg.	Salix bebbiana Sarg.	Salix bebbiana Sarg.	Salix bebbiana	61.58	-159.53	1949-06-17	iDigBio and GBIF	d1bb6945-cb46-492c-8501-207cde12f77e	1146366979.0	http://arctos.database.museum/media/99232?open
562	uam_uam:herb:64644_3_Salix bebbiana	uam_uam:herb:64644	uam	uam:herb:64644	Tracheophyta	Magnoliopsida	Malpighiales	Salicaceae	salix bebbiana	Salix bebbiana	Salix bebbiana Sarg.	Salix bebbiana Sarg.	Salix bebbiana Sarg.	Salix bebbiana Sarg.	Salix bebbiana	61.58	-159.53	1949-06-17	iDigBio and GBIF	d1bb6945-cb46-492c-8501-207cde12f77e	1146366979.0	http://arctos.database.museum/media/36635?open
563	uam_uam:herb:28935_1_Salix bebbiana	uam_uam:herb:28935	uam	uam:herb:28935	Tracheophyta	Magnoliopsida	Malpighiales	Salicaceae	salix bebbiana	Salix bebbiana	Salix bebbiana Sarg.	Salix bebbiana Sarg.	Salix bebbiana Sarg.	Salix bebbiana Sarg.	Salix bebbiana	63.66	-144.06	1949-06-19	iDigBio and GBIF	fb0dd2ae-bd97-414c-be6d-60676867afb3	1146328176.0	http://arctos.database.museum/media/222865?open
564	uam_uam:herb:28935_2_Salix bebbiana	uam_uam:herb:28935	uam	uam:herb:28935	Tracheophyta	Magnoliopsida	Malpighiales	Salicaceae	salix bebbiana	Salix bebbiana	Salix bebbiana Sarg.	Salix bebbiana Sarg.	Salix bebbiana Sarg.	Salix bebbiana Sarg.	Salix bebbiana	63.66	-144.06	1949-06-19	iDigBio and GBIF	fb0dd2ae-bd97-414c-be6d-60676867afb3	1146328176.0	http://arctos.database.museum/media/100032?open
565	uam_uam:herb:28935_3_Salix bebbiana	uam_uam:herb:28935	uam	uam:herb:28935	Tracheophyta	Magnoliopsida	Malpighiales	Salicaceae	salix bebbiana	Salix bebbiana	Salix bebbiana Sarg.	Salix bebbiana Sarg.	Salix bebbiana Sarg.	Salix bebbiana Sarg.	Salix bebbiana	63.66	-144.06	1949-06-19	iDigBio and GBIF	fb0dd2ae-bd97-414c-be6d-60676867afb3	1146328176.0	http://arctos.database.museum/media/21325?open
566	uam_uam:herb:28936_1_Salix bebbiana	uam_uam:herb:28936	uam	uam:herb:28936	Tracheophyta	Magnoliopsida	Malpighiales	Salicaceae	salix bebbiana	Salix bebbiana	Salix bebbiana Sarg.	Salix bebbiana Sarg.	Salix bebbiana Sarg.	Salix bebbiana Sarg.	Salix bebbiana	64.16	-145.83	1949-06-19	iDigBio and GBIF	b5054b9c-d1e9-4645-a862-a4d08a372fd4	1146328171.0	http://arctos.database.museum/media/222956?open
567	uam_uam:herb:28936_2_Salix bebbiana	uam_uam:herb:28936	uam	uam:herb:28936	Tracheophyta	Magnoliopsida	Malpighiales	Salicaceae	salix bebbiana	Salix bebbiana	Salix bebbiana Sarg.	Salix bebbiana Sarg.	Salix bebbiana Sarg.	Salix bebbiana Sarg.	Salix bebbiana	64.16	-145.83	1949-06-19	iDigBio and GBIF	b5054b9c-d1e9-4645-a862-a4d08a372fd4	1146328171.0	http://arctos.database.museum/media/21326?open
568	uam_uam:herb:28936_3_Salix bebbiana	uam_uam:herb:28936	uam	uam:herb:28936	Tracheophyta	Magnoliopsida	Malpighiales	Salicaceae	salix bebbiana	Salix bebbiana	Salix bebbiana Sarg.	Salix bebbiana Sarg.	Salix bebbiana Sarg.	Salix bebbiana Sarg.	Salix bebbiana	64.16	-145.83	1949-06-19	iDigBio and GBIF	b5054b9c-d1e9-4645-a862-a4d08a372fd4	1146328171.0	http://arctos.database.museum/media/100033?open
569	moar_moar0011635_1_Salix bebbiana	moar_moar0011635	moar	moar0011635	Tracheophyta	Magnoliopsida	Malpighiales	Salicaceae	salix bebbiana	Salix bebbiana	Salix bebbiana Sarg.	NA	NA	NA	Salix bebbiana	41.065924	-75.319906	1949-06-04	iDigBio	e1014b87-b351-4cb6-a7e3-adbcbe86ae7a	NA	http://mam.ansp.org/image/MOAR/Fullsize/0011/MOAR0011635.jpg
570	moar_moar0011632_1_Salix bebbiana	moar_moar0011632	moar	moar0011632	Tracheophyta	Magnoliopsida	Malpighiales	Salicaceae	salix bebbiana	Salix bebbiana	Salix bebbiana Sarg.	NA	NA	NA	Salix bebbiana	41.161476	-75.456019	1949-06-02	iDigBio	c17ae12e-0f64-4fac-a7d9-4ff378dc220c	NA	http://mam.ansp.org/image/MOAR/Fullsize/0011/MOAR0011632.jpg
571	moar_moar0011634_1_Salix bebbiana	moar_moar0011634	moar	moar0011634	Tracheophyta	Magnoliopsida	Malpighiales	Salicaceae	salix bebbiana	Salix bebbiana	Salix bebbiana Sarg.	NA	NA	NA	Salix bebbiana	41.065924	-75.319906	1949-06-04	iDigBio	f9ec521c-1183-455b-88d3-1b0afac7f472	NA	http://mam.ansp.org/image/MOAR/Fullsize/0011/MOAR0011634.jpg
572	ind_ind-0069915_1_Salix bebbiana	ind_ind-0069915	ind	ind-0069915	Tracheophyta	Magnoliopsida	Malpighiales	Salicaceae	salix bebbiana	Salix bebbiana	Salix bebbiana Sarg.	NA	NA	NA	Salix bebbiana	62.45	-114.366667	1949-06-11	iDigBio	7e08b7ee-fba0-4c18-a196-7c97abdd2460	NA	http://purl.dlib.indiana.edu/iudl/herbarium/full/IND-0069915
573	uam_uam:herb:65762_1_Salix bebbiana	uam_uam:herb:65762	uam	uam:herb:65762	Tracheophyta	Magnoliopsida	Malpighiales	Salicaceae	salix bebbiana	Salix bebbiana	Salix bebbiana Sarg.	Salix bebbiana Sarg.	Salix bebbiana Sarg.	Salix bebbiana Sarg.	Salix bebbiana	62.95	-155.6	1949-07-13	iDigBio and GBIF	e1a3f420-b5cc-486a-b442-e3c113e345d1	1146368203.0	http://arctos.database.museum/media/221809?open
574	uam_uam:herb:65762_2_Salix bebbiana	uam_uam:herb:65762	uam	uam:herb:65762	Tracheophyta	Magnoliopsida	Malpighiales	Salicaceae	salix bebbiana	Salix bebbiana	Salix bebbiana Sarg.	Salix bebbiana Sarg.	Salix bebbiana Sarg.	Salix bebbiana Sarg.	Salix bebbiana	62.95	-155.6	1949-07-13	iDigBio and GBIF	e1a3f420-b5cc-486a-b442-e3c113e345d1	1146368203.0	http://arctos.database.museum/media/40950?open
575	uam_uam:herb:65762_3_Salix bebbiana	uam_uam:herb:65762	uam	uam:herb:65762	Tracheophyta	Magnoliopsida	Malpighiales	Salicaceae	salix bebbiana	Salix bebbiana	Salix bebbiana Sarg.	Salix bebbiana Sarg.	Salix bebbiana Sarg.	Salix bebbiana Sarg.	Salix bebbiana	62.95	-155.6	1949-07-13	iDigBio and GBIF	e1a3f420-b5cc-486a-b442-e3c113e345d1	1146368203.0	http://arctos.database.museum/media/99227?open
576	moar_moar0011633_1_Salix bebbiana	moar_moar0011633	moar	moar0011633	Tracheophyta	Magnoliopsida	Malpighiales	Salicaceae	salix bebbiana	Salix bebbiana	Salix bebbiana Sarg.	NA	NA	NA	Salix bebbiana	41.40926	-74.743219	1949-07-05	iDigBio	72b8476e-a357-4988-8c86-b551155cd92a	NA	http://mam.ansp.org/image/MOAR/Fullsize/0011/MOAR0011633.jpg
577	uam_uam:herb:66352_1_Salix bebbiana	uam_uam:herb:66352	uam	uam:herb:66352	Tracheophyta	Magnoliopsida	Malpighiales	Salicaceae	salix bebbiana	Salix bebbiana	Salix bebbiana Sarg.	Salix bebbiana Sarg.	Salix bebbiana Sarg.	Salix bebbiana Sarg.	Salix bebbiana	62.53	-153.61	1949-08-07	iDigBio and GBIF	b28d7c22-9bc7-48c1-b284-4d395bdb24a9	1146368861.0	http://arctos.database.museum/media/222140?open
578	uam_uam:herb:66352_2_Salix bebbiana	uam_uam:herb:66352	uam	uam:herb:66352	Tracheophyta	Magnoliopsida	Malpighiales	Salicaceae	salix bebbiana	Salix bebbiana	Salix bebbiana Sarg.	Salix bebbiana Sarg.	Salix bebbiana Sarg.	Salix bebbiana Sarg.	Salix bebbiana	62.53	-153.61	1949-08-07	iDigBio and GBIF	b28d7c22-9bc7-48c1-b284-4d395bdb24a9	1146368861.0	http://arctos.database.museum/media/41061?open
579	uam_uam:herb:66352_3_Salix bebbiana	uam_uam:herb:66352	uam	uam:herb:66352	Tracheophyta	Magnoliopsida	Malpighiales	Salicaceae	salix bebbiana	Salix bebbiana	Salix bebbiana Sarg.	Salix bebbiana Sarg.	Salix bebbiana Sarg.	Salix bebbiana Sarg.	Salix bebbiana	62.53	-153.61	1949-08-07	iDigBio and GBIF	b28d7c22-9bc7-48c1-b284-4d395bdb24a9	1146368861.0	http://arctos.database.museum/media/99233?open
580	uam_uam:herb:75405_1_Salix bebbiana	uam_uam:herb:75405	uam	uam:herb:75405	Tracheophyta	Magnoliopsida	Malpighiales	Salicaceae	salix bebbiana	Salix bebbiana	Salix bebbiana Sarg.	Salix bebbiana Sarg.	Salix bebbiana Sarg.	Salix bebbiana Sarg.	Salix bebbiana	63.25	-154.7	1949-09-04	iDigBio and GBIF	ea7cd895-fc89-4d74-ad29-8a707620d01b	1146378830.0	http://arctos.database.museum/media/222141?open
581	uam_uam:herb:75405_2_Salix bebbiana	uam_uam:herb:75405	uam	uam:herb:75405	Tracheophyta	Magnoliopsida	Malpighiales	Salicaceae	salix bebbiana	Salix bebbiana	Salix bebbiana Sarg.	Salix bebbiana Sarg.	Salix bebbiana Sarg.	Salix bebbiana Sarg.	Salix bebbiana	63.25	-154.7	1949-09-04	iDigBio and GBIF	ea7cd895-fc89-4d74-ad29-8a707620d01b	1146378830.0	http://arctos.database.museum/media/45850?open
582	uam_uam:herb:75405_3_Salix bebbiana	uam_uam:herb:75405	uam	uam:herb:75405	Tracheophyta	Magnoliopsida	Malpighiales	Salicaceae	salix bebbiana	Salix bebbiana	Salix bebbiana Sarg.	Salix bebbiana Sarg.	Salix bebbiana Sarg.	Salix bebbiana Sarg.	Salix bebbiana	63.25	-154.7	1949-09-04	iDigBio and GBIF	ea7cd895-fc89-4d74-ad29-8a707620d01b	1146378830.0	http://arctos.database.museum/media/99234?open
583	uam_uam:herb:79291_1_Salix bebbiana	uam_uam:herb:79291	uam	uam:herb:79291	Tracheophyta	Magnoliopsida	Malpighiales	Salicaceae	salix bebbiana	Salix bebbiana	Salix bebbiana Sarg.	Salix bebbiana Sarg.	Salix bebbiana Sarg.	Salix bebbiana Sarg.	Salix bebbiana	63.11	-156.53	1949-09-12	iDigBio and GBIF	4a84759f-faa1-49b0-861b-d304e5a4b2c8	1146383053.0	http://arctos.database.museum/media/221740?open
584	uam_uam:herb:79291_2_Salix bebbiana	uam_uam:herb:79291	uam	uam:herb:79291	Tracheophyta	Magnoliopsida	Malpighiales	Salicaceae	salix bebbiana	Salix bebbiana	Salix bebbiana Sarg.	Salix bebbiana Sarg.	Salix bebbiana Sarg.	Salix bebbiana Sarg.	Salix bebbiana	63.11	-156.53	1949-09-12	iDigBio and GBIF	4a84759f-faa1-49b0-861b-d304e5a4b2c8	1146383053.0	http://arctos.database.museum/media/36426?open
585	uam_uam:herb:79291_3_Salix bebbiana	uam_uam:herb:79291	uam	uam:herb:79291	Tracheophyta	Magnoliopsida	Malpighiales	Salicaceae	salix bebbiana	Salix bebbiana	Salix bebbiana Sarg.	Salix bebbiana Sarg.	Salix bebbiana Sarg.	Salix bebbiana Sarg.	Salix bebbiana	63.11	-156.53	1949-09-12	iDigBio and GBIF	4a84759f-faa1-49b0-861b-d304e5a4b2c8	1146383053.0	http://arctos.database.museum/media/99235?open
586	dbg_khd00037392_1_Salix bebbiana	dbg_khd00037392	dbg	khd00037392	Tracheophyta	Magnoliopsida	Malpighiales	Salicaceae	salix eriocephala var. ligulifolia	Salix eriocephala var. ligulifolia	Salix eriocephala var. ligulifolia (C.R.Ball) Dorn	Salix eriocephala var. ligulifolia (C.R.Ball) R.D.Dorn	Salix ligulifolia C.R.Ball ex C.K.Schneid.	Salix eriocephala var. ligulifolia (C.R.Ball) Dorn	Salix bebbiana	38.789105	-104.894414	1950-04-30	iDigBio and GBIF	3996d9f1-3d99-4e79-a022-4a4319a985a8	2242374284.0	NA
587	dbg_khd00037286_1_Salix bebbiana	dbg_khd00037286	dbg	khd00037286	Tracheophyta	Magnoliopsida	Malpighiales	Salicaceae	salix bebbiana	Salix bebbiana	Salix bebbiana Sarg.	Salix bebbiana Sarg.	Salix bebbiana Sarg.	Salix bebbiana Sarg.	Salix bebbiana	38.789002	-104.865179	1950-04-30	iDigBio and GBIF	68a55883-6566-4c6b-8106-47df13747674	2242363681.0	http://swbiodiversity.org/imglib/arizona/DBG_KHD/KHD00037/KHD00037286_lg.jpg
588	dbg_khd00037285_1_Salix bebbiana	dbg_khd00037285	dbg	khd00037285	Tracheophyta	Magnoliopsida	Malpighiales	Salicaceae	salix bebbiana	Salix bebbiana	Salix bebbiana Sarg.	Salix bebbiana Sarg.	Salix bebbiana Sarg.	Salix bebbiana Sarg.	Salix bebbiana	38.789002	-104.865179	1950-05-03	iDigBio and GBIF	e74dfe80-771e-46b2-92ae-2524342add98	2242363561.0	http://swbiodiversity.org/imglib/arizona/DBG_KHD/KHD00037/KHD00037285_lg.jpg
589	dbg_khd00037281_1_Salix bebbiana	dbg_khd00037281	dbg	khd00037281	Tracheophyta	Magnoliopsida	Malpighiales	Salicaceae	salix bebbiana	Salix bebbiana	Salix bebbiana Sarg.	Salix bebbiana Sarg.	Salix bebbiana Sarg.	Salix bebbiana Sarg.	Salix bebbiana	38.788659	-104.864477	1950-05-31	iDigBio and GBIF	c465ebd0-6840-4706-afb0-2cf810972bba	2242387772.0	http://swbiodiversity.org/imglib/arizona/DBG_KHD/KHD00037/KHD00037281_lg.jpg
590	university of rhode island_kiri-04728_1_Salix bebbiana	university of rhode island_kiri-04728	university of rhode island	kiri-04728	Tracheophyta	Magnoliopsida	Malpighiales	Salicaceae	salix bebbiana	Salix bebbiana	Salix bebbiana Sarg.	NA	NA	NA	Salix bebbiana	41.4467	-71.54742	1950-06-04	iDigBio	6ce1f332-83f5-4ac4-9f76-ac6a0fa5d669	NA	https://bisque.cyverse.org/image_service/00-zYLVdfb7AH6i3VXsc9nurR
591	uam_uam:herb:65621_1_Salix bebbiana	uam_uam:herb:65621	uam	uam:herb:65621	Tracheophyta	Magnoliopsida	Malpighiales	Salicaceae	salix bebbiana	Salix bebbiana	Salix bebbiana Sarg.	Salix bebbiana Sarg.	Salix bebbiana Sarg.	Salix bebbiana Sarg.	Salix bebbiana	62.48	-155.05	1950-07-21	iDigBio and GBIF	d75db595-441b-4234-a5cd-dd3569c6f2b5	1146368057.0	http://arctos.database.museum/media/222139?open
592	uam_uam:herb:65621_2_Salix bebbiana	uam_uam:herb:65621	uam	uam:herb:65621	Tracheophyta	Magnoliopsida	Malpighiales	Salicaceae	salix bebbiana	Salix bebbiana	Salix bebbiana Sarg.	Salix bebbiana Sarg.	Salix bebbiana Sarg.	Salix bebbiana Sarg.	Salix bebbiana	62.48	-155.05	1950-07-21	iDigBio and GBIF	d75db595-441b-4234-a5cd-dd3569c6f2b5	1146368057.0	http://arctos.database.museum/media/40113?open
593	uam_uam:herb:65621_3_Salix bebbiana	uam_uam:herb:65621	uam	uam:herb:65621	Tracheophyta	Magnoliopsida	Malpighiales	Salicaceae	salix bebbiana	Salix bebbiana	Salix bebbiana Sarg.	Salix bebbiana Sarg.	Salix bebbiana Sarg.	Salix bebbiana Sarg.	Salix bebbiana	62.48	-155.05	1950-07-21	iDigBio and GBIF	d75db595-441b-4234-a5cd-dd3569c6f2b5	1146368057.0	http://arctos.database.museum/media/99231?open
594	uam_uam:herb:91362_1_Salix bebbiana	uam_uam:herb:91362	uam	uam:herb:91362	Tracheophyta	Magnoliopsida	Malpighiales	Salicaceae	salix bebbiana	Salix bebbiana	Salix bebbiana Sarg.	Salix bebbiana Sarg.	Salix bebbiana Sarg.	Salix bebbiana Sarg.	Salix bebbiana	65.57	-144.8	1951-06-15	iDigBio and GBIF	cfbdcd87-a7c4-441e-aaf9-3ac1e1a92d89	1146396365.0	http://arctos.database.museum/media/222147?open
595	uam_uam:herb:91362_2_Salix bebbiana	uam_uam:herb:91362	uam	uam:herb:91362	Tracheophyta	Magnoliopsida	Malpighiales	Salicaceae	salix bebbiana	Salix bebbiana	Salix bebbiana Sarg.	Salix bebbiana Sarg.	Salix bebbiana Sarg.	Salix bebbiana Sarg.	Salix bebbiana	65.57	-144.8	1951-06-15	iDigBio and GBIF	cfbdcd87-a7c4-441e-aaf9-3ac1e1a92d89	1146396365.0	http://arctos.database.museum/media/50290?open
596	uam_uam:herb:91362_3_Salix bebbiana	uam_uam:herb:91362	uam	uam:herb:91362	Tracheophyta	Magnoliopsida	Malpighiales	Salicaceae	salix bebbiana	Salix bebbiana	Salix bebbiana Sarg.	Salix bebbiana Sarg.	Salix bebbiana Sarg.	Salix bebbiana Sarg.	Salix bebbiana	65.57	-144.8	1951-06-15	iDigBio and GBIF	cfbdcd87-a7c4-441e-aaf9-3ac1e1a92d89	1146396365.0	http://arctos.database.museum/media/99247?open
597	uam_uam:herb:88501_1_Salix bebbiana	uam_uam:herb:88501	uam	uam:herb:88501	Tracheophyta	Magnoliopsida	Malpighiales	Salicaceae	salix bebbiana	Salix bebbiana	Salix bebbiana Sarg.	Salix bebbiana Sarg.	Salix bebbiana Sarg.	Salix bebbiana Sarg.	Salix bebbiana	65.58	-144.25	1951-06-15	iDigBio and GBIF	e44f87f7-f851-42d0-94a0-d28691d36c96	1146393166.0	http://arctos.database.museum/media/222145?open
598	uam_uam:herb:88501_2_Salix bebbiana	uam_uam:herb:88501	uam	uam:herb:88501	Tracheophyta	Magnoliopsida	Malpighiales	Salicaceae	salix bebbiana	Salix bebbiana	Salix bebbiana Sarg.	Salix bebbiana Sarg.	Salix bebbiana Sarg.	Salix bebbiana Sarg.	Salix bebbiana	65.58	-144.25	1951-06-15	iDigBio and GBIF	e44f87f7-f851-42d0-94a0-d28691d36c96	1146393166.0	http://arctos.database.museum/media/50255?open
599	uam_uam:herb:88501_3_Salix bebbiana	uam_uam:herb:88501	uam	uam:herb:88501	Tracheophyta	Magnoliopsida	Malpighiales	Salicaceae	salix bebbiana	Salix bebbiana	Salix bebbiana Sarg.	Salix bebbiana Sarg.	Salix bebbiana Sarg.	Salix bebbiana Sarg.	Salix bebbiana	65.58	-144.25	1951-06-15	iDigBio and GBIF	e44f87f7-f851-42d0-94a0-d28691d36c96	1146393166.0	http://arctos.database.museum/media/99244?open
600	uam_uam:herb:91361_1_Salix bebbiana	uam_uam:herb:91361	uam	uam:herb:91361	Tracheophyta	Magnoliopsida	Malpighiales	Salicaceae	salix bebbiana	Salix bebbiana	Salix bebbiana Sarg.	Salix bebbiana Sarg.	Salix bebbiana Sarg.	Salix bebbiana Sarg.	Salix bebbiana	65.57	-144.8	1951-06-15	iDigBio and GBIF	90b3e285-d80d-4639-9f9c-4259f476f7c8	1146396330.0	http://arctos.database.museum/media/221747?open
601	uam_uam:herb:91361_2_Salix bebbiana	uam_uam:herb:91361	uam	uam:herb:91361	Tracheophyta	Magnoliopsida	Malpighiales	Salicaceae	salix bebbiana	Salix bebbiana	Salix bebbiana Sarg.	Salix bebbiana Sarg.	Salix bebbiana Sarg.	Salix bebbiana Sarg.	Salix bebbiana	65.57	-144.8	1951-06-15	iDigBio and GBIF	90b3e285-d80d-4639-9f9c-4259f476f7c8	1146396330.0	http://arctos.database.museum/media/50289?open
602	uam_uam:herb:91361_3_Salix bebbiana	uam_uam:herb:91361	uam	uam:herb:91361	Tracheophyta	Magnoliopsida	Malpighiales	Salicaceae	salix bebbiana	Salix bebbiana	Salix bebbiana Sarg.	Salix bebbiana Sarg.	Salix bebbiana Sarg.	Salix bebbiana Sarg.	Salix bebbiana	65.57	-144.8	1951-06-15	iDigBio and GBIF	90b3e285-d80d-4639-9f9c-4259f476f7c8	1146396330.0	http://arctos.database.museum/media/99258?open
603	uam_uam:herb:139419_1_Salix bebbiana	uam_uam:herb:139419	uam	uam:herb:139419	Tracheophyta	Magnoliopsida	Malpighiales	Salicaceae	salix bebbiana	Salix bebbiana	Salix bebbiana Sarg.	Salix bebbiana Sarg.	Salix bebbiana Sarg.	Salix bebbiana Sarg.	Salix bebbiana	67.18333333	-141.916667	1951-06-15	iDigBio and GBIF	be146e95-4c44-4e66-93b1-620eb3357bb9	1146240140.0	http://arctos.database.museum/media/10087366?open
604	uam_uam:herb:139419_2_Salix bebbiana	uam_uam:herb:139419	uam	uam:herb:139419	Tracheophyta	Magnoliopsida	Malpighiales	Salicaceae	salix bebbiana	Salix bebbiana	Salix bebbiana Sarg.	Salix bebbiana Sarg.	Salix bebbiana Sarg.	Salix bebbiana Sarg.	Salix bebbiana	67.18333333	-141.916667	1951-06-15	iDigBio and GBIF	be146e95-4c44-4e66-93b1-620eb3357bb9	1146240140.0	http://arctos.database.museum/media/65017?open
605	uam_uam:herb:139419_3_Salix bebbiana	uam_uam:herb:139419	uam	uam:herb:139419	Tracheophyta	Magnoliopsida	Malpighiales	Salicaceae	salix bebbiana	Salix bebbiana	Salix bebbiana Sarg.	Salix bebbiana Sarg.	Salix bebbiana Sarg.	Salix bebbiana Sarg.	Salix bebbiana	67.18333333	-141.916667	1951-06-15	iDigBio and GBIF	be146e95-4c44-4e66-93b1-620eb3357bb9	1146240140.0	http://arctos.database.museum/media/99978?open
606	colo_00720466_1_Salix bebbiana	colo_00720466	colo	00720466	Tracheophyta	Magnoliopsida	Malpighiales	Salicaceae	salix bebbiana	Salix bebbiana	Salix bebbiana Sarg.	Salix bebbiana Sarg.	Salix bebbiana Sarg.	Salix bebbiana Sarg.	Salix bebbiana	37.2614127	-106.9923391	1951-06-20	iDigBio and GBIF	8dea0663-47c1-4217-a5da-765dc9054f5c	2573333026.0	https://botanydb.colorado.edu/COLO_V/00720/00720466.jpg
607	dbg_khd00037280_1_Salix bebbiana	dbg_khd00037280	dbg	khd00037280	Tracheophyta	Magnoliopsida	Malpighiales	Salicaceae	salix bebbiana	Salix bebbiana	Salix bebbiana Sarg.	Salix bebbiana Sarg.	Salix bebbiana Sarg.	Salix bebbiana Sarg.	Salix bebbiana	38.387051	-106.446585	1951-06-05	iDigBio and GBIF	f4a68c3d-ee91-49e1-a084-40994cca613e	2242364611.0	http://swbiodiversity.org/imglib/arizona/DBG_KHD/KHD00037/KHD00037280_lg.jpg
608	cmn_can 10024923_1_Salix bebbiana	cmn_can 10024923	cmn	can 10024923	Tracheophyta	Magnoliopsida	Malpighiales	Salicaceae	salix bebbiana	Salix bebbiana	Salix bebbiana Sarg.	Salix bebbiana Sarg.	Salix bebbiana Sarg.	Salix bebbiana Sarg.	Salix bebbiana	60.815278	-115.797222	1951-06-30	iDigBio and GBIF	80e75ddb-cf5b-44de-ba4b-f3c3fb17cd0e	1804523932.0	http://ipt.nature.ca/multimedia/Botany/VascPlant/CAN10024923.jpg
609	cmn_can 10025049_1_Salix bebbiana	cmn_can 10025049	cmn	can 10025049	Tracheophyta	Magnoliopsida	Malpighiales	Salicaceae	salix bebbiana	Salix bebbiana	Salix bebbiana Sarg.	Salix bebbiana Sarg.	Salix bebbiana Sarg.	Salix bebbiana Sarg.	Salix bebbiana	67.416667	-140.983333	1951-06-01	iDigBio and GBIF	2b5844c1-3abe-4701-ae5f-f6dd4d8d3803	1804486124.0	http://ipt.nature.ca/multimedia/Botany/VascPlant/CAN10025049.jpg
610	cmn_can 10024849_1_Salix bebbiana	cmn_can 10024849	cmn	can 10024849	Tracheophyta	Magnoliopsida	Malpighiales	Salicaceae	salix bebbiana	Salix bebbiana	Salix bebbiana Sarg.	Salix bebbiana Sarg.	Salix bebbiana Sarg.	Salix bebbiana Sarg.	Salix bebbiana	62.516667	-114.316667	1951-06-19	iDigBio and GBIF	fe449572-5388-49a5-93e9-615af97ac808	1804444420.0	http://ipt.nature.ca/multimedia/Botany/VascPlant/CAN10024849.jpg
611	cmn_can 10024924_1_Salix bebbiana	cmn_can 10024924	cmn	can 10024924	Tracheophyta	Magnoliopsida	Malpighiales	Salicaceae	salix bebbiana	Salix bebbiana	Salix bebbiana Sarg.	Salix bebbiana Sarg.	Salix bebbiana Sarg.	Salix bebbiana Sarg.	Salix bebbiana	62.455556	-114.35	1951-06-19	iDigBio and GBIF	d6bcfb2b-4f71-4ead-a5a6-367ec0e6be32	1804457887.0	http://ipt.nature.ca/multimedia/Botany/VascPlant/CAN10024924.jpg
612	cmn_can 10024845_1_Salix bebbiana	cmn_can 10024845	cmn	can 10024845	Tracheophyta	Magnoliopsida	Malpighiales	Salicaceae	salix bebbiana	Salix bebbiana	Salix bebbiana Sarg.	Salix bebbiana Sarg.	Salix bebbiana Sarg.	Salix bebbiana Sarg.	Salix bebbiana	61.066667	-117.15	1951-07-05	iDigBio and GBIF	b5f2b8f5-dd03-44cf-917a-3401504b7ee1	1804430271.0	http://ipt.nature.ca/multimedia/Botany/VascPlant/CAN10024845.jpg
613	uam_uam:herb:131270_1_Salix bebbiana	uam_uam:herb:131270	uam	uam:herb:131270	Tracheophyta	Magnoliopsida	Malpighiales	Salicaceae	salix bebbiana	Salix bebbiana	Salix bebbiana Sarg.	Salix bebbiana Sarg.	Salix bebbiana Sarg.	Salix bebbiana Sarg.	Salix bebbiana	67.18333333	-141.916667	1951-08-12	iDigBio and GBIF	00378409-410a-4290-ad74-2484066d7ab7	1146231160.0	http://arctos.database.museum/media/10087546?open
614	uam_uam:herb:131270_2_Salix bebbiana	uam_uam:herb:131270	uam	uam:herb:131270	Tracheophyta	Magnoliopsida	Malpighiales	Salicaceae	salix bebbiana	Salix bebbiana	Salix bebbiana Sarg.	Salix bebbiana Sarg.	Salix bebbiana Sarg.	Salix bebbiana Sarg.	Salix bebbiana	67.18333333	-141.916667	1951-08-12	iDigBio and GBIF	00378409-410a-4290-ad74-2484066d7ab7	1146231160.0	http://arctos.database.museum/media/64848?open
615	uam_uam:herb:131270_3_Salix bebbiana	uam_uam:herb:131270	uam	uam:herb:131270	Tracheophyta	Magnoliopsida	Malpighiales	Salicaceae	salix bebbiana	Salix bebbiana	Salix bebbiana Sarg.	Salix bebbiana Sarg.	Salix bebbiana Sarg.	Salix bebbiana Sarg.	Salix bebbiana	67.18333333	-141.916667	1951-08-12	iDigBio and GBIF	00378409-410a-4290-ad74-2484066d7ab7	1146231160.0	http://arctos.database.museum/media/99254?open
616	wis_v0316039wis_1_Salix bebbiana	wis_v0316039wis	wis	v0316039wis	Tracheophyta	Magnoliopsida	Malpighiales	Salicaceae	salix bebbiana	Salix bebbiana	Salix bebbiana Sarg.	NA	NA	NA	Salix bebbiana	47.564388	-92.249196	1951-08-23	iDigBio	9e4ca289-da32-49cb-b98f-27b6f683c6d5	NA	http://storage.idigbio.org/wis/aquatic/v0316/v0316039WIS_lg.jpg
617	wis_v0316027wis_1_Salix bebbiana	wis_v0316027wis	wis	v0316027wis	Tracheophyta	Magnoliopsida	Malpighiales	Salicaceae	salix bebbiana	Salix bebbiana	Salix bebbiana Sarg.	NA	NA	NA	Salix bebbiana	47.564388	-92.249196	1951-08-13	iDigBio	ac96c140-13a8-44bd-a516-2cecbe61650b	NA	http://storage.idigbio.org/wis/aquatic/v0316/v0316027WIS_lg.jpg
618	wis_v0316107wis_1_Salix bebbiana	wis_v0316107wis	wis	v0316107wis	Tracheophyta	Magnoliopsida	Malpighiales	Salicaceae	salix bebbiana	Salix bebbiana	Salix bebbiana Sarg.	NA	NA	NA	Salix bebbiana	47.565522	-92.241092	1951-08-22	iDigBio	f059bbb9-743d-4890-a44b-6ba6a3e635aa	NA	http://storage.idigbio.org/wis/aquatic/v0316/v0316107WIS_lg.jpg
619	wis_v0316036wis_1_Salix bebbiana	wis_v0316036wis	wis	v0316036wis	Tracheophyta	Magnoliopsida	Malpighiales	Salicaceae	salix bebbiana	Salix bebbiana	Salix bebbiana Sarg.	NA	NA	NA	Salix bebbiana	47.566344	-92.22573	1951-08-22	iDigBio	62ebbc87-255e-4773-88e8-0711707d2b57	NA	http://storage.idigbio.org/wis/aquatic/v0316/v0316036WIS_lg.jpg
620	cmn_can 10024966_1_Salix bebbiana	cmn_can 10024966	cmn	can 10024966	Tracheophyta	Magnoliopsida	Malpighiales	Salicaceae	salix bebbiana	Salix bebbiana	Salix bebbiana Sarg.	Salix bebbiana Sarg.	Salix bebbiana Sarg.	Salix bebbiana Sarg.	Salix bebbiana	68.216667	-135.0	1951-08-10	iDigBio and GBIF	983c1b16-acb9-4bb5-bccc-45a75ef0e359	1804589865.0	http://ipt.nature.ca/multimedia/Botany/VascPlant/CAN10024966.jpg
621	colo_00720219_1_Salix bebbiana	colo_00720219	colo	00720219	Tracheophyta	Magnoliopsida	Malpighiales	Salicaceae	salix bebbiana	Salix bebbiana	Salix bebbiana Sarg.	Salix bebbiana Sarg.	Salix bebbiana Sarg.	Salix bebbiana Sarg.	Salix bebbiana	39.3836053	-105.0574593	1952-05-24	iDigBio and GBIF	556a4c1c-c946-4e54-a4e2-766769cddce5	2573332077.0	https://botanydb.colorado.edu/COLO_V/00720/00720219.jpg
622	colo_00719955_1_Salix bebbiana	colo_00719955	colo	00719955	Tracheophyta	Magnoliopsida	Malpighiales	Salicaceae	salix bebbiana	Salix bebbiana	Salix bebbiana Sarg.	Salix bebbiana Sarg.	Salix bebbiana Sarg.	Salix bebbiana Sarg.	Salix bebbiana	39.3836053	-105.0574593	1952-05-24	iDigBio and GBIF	d20dc880-f2b5-4595-8a40-ee4ff1cb23b1	2573331597.0	https://botanydb.colorado.edu/COLO_V/00719/00719955.jpg
623	wis_v0316085wis_1_Salix bebbiana	wis_v0316085wis	wis	v0316085wis	Tracheophyta	Magnoliopsida	Malpighiales	Salicaceae	salix bebbiana	Salix bebbiana	Salix bebbiana Sarg.	NA	NA	NA	Salix bebbiana	43.452005	-91.599788	1952-08-23	iDigBio	78765555-8065-4efd-a7bd-3e5d5c835c12	NA	http://storage.idigbio.org/wis/aquatic/v0316/v0316085WIS_lg.jpg
624	university of massachusetts_371164_1_Salix bebbiana	university of massachusetts_371164	university of massachusetts	371164	Tracheophyta	Magnoliopsida	Malpighiales	Salicaceae	salix bebbiana	Salix bebbiana	Salix bebbiana Sarg.	NA	NA	NA	Salix bebbiana	42.2584267	-72.5745354	1952-08-02	iDigBio	656fed49-2b69-43b6-b912-2177ec076cbb	NA	https://bisque.cyverse.org/image_service/00-r9sTjTeAwPehkpVyubmGpd
625	university of massachusetts_371147_1_Salix bebbiana	university of massachusetts_371147	university of massachusetts	371147	Tracheophyta	Magnoliopsida	Malpighiales	Salicaceae	salix bebbiana	Salix bebbiana	Salix bebbiana Sarg.	NA	NA	NA	Salix bebbiana	42.5645256	-72.8778763	1953-06-03	iDigBio	de6e79ea-dcc7-45d3-bf16-f74618dd8225	NA	https://bisque.cyverse.org/image_service/00-adqxfMFoFVjckZHZERjATA
626	montu_88968_1_Salix bebbiana	montu_88968	montu	88968	Tracheophyta	Magnoliopsida	Malpighiales	Salicaceae	salix bebbiana	Salix bebbiana	Salix bebbiana Sarg.	NA	NA	NA	Salix bebbiana	48.546079	-113.981508	1953-06-26	iDigBio	471d428f-d171-4dc2-9cce-ca6d26d21448	NA	http://www.pnwherbaria.org/images/jpeg.php?Image=MONTU_088968.jpg
627	wis_v0316106wis_1_Salix bebbiana	wis_v0316106wis	wis	v0316106wis	Tracheophyta	Magnoliopsida	Malpighiales	Salicaceae	salix bebbiana	Salix bebbiana	Salix bebbiana Sarg.	NA	NA	NA	Salix bebbiana	42.793854	-84.392817	1953-10-10	iDigBio	b52d35a1-413c-43cd-b9de-6d3a573b3a62	NA	http://storage.idigbio.org/wis/aquatic/v0316/v0316106WIS_lg.jpg
628	uam_uam:herb:72791_1_Salix bebbiana	uam_uam:herb:72791	uam	uam:herb:72791	Tracheophyta	Magnoliopsida	Malpighiales	Salicaceae	salix bebbiana	Salix bebbiana	Salix bebbiana Sarg.	Salix bebbiana Sarg.	Salix bebbiana Sarg.	Salix bebbiana Sarg.	Salix bebbiana	63.73	-148.91	1954-06-23	iDigBio and GBIF	2b4b3cd4-1403-45cd-bb8d-bcb2c9f5e784	1146375959.0	http://arctos.database.museum/media/222934?open
629	uam_uam:herb:72791_2_Salix bebbiana	uam_uam:herb:72791	uam	uam:herb:72791	Tracheophyta	Magnoliopsida	Malpighiales	Salicaceae	salix bebbiana	Salix bebbiana	Salix bebbiana Sarg.	Salix bebbiana Sarg.	Salix bebbiana Sarg.	Salix bebbiana Sarg.	Salix bebbiana	63.73	-148.91	1954-06-23	iDigBio and GBIF	2b4b3cd4-1403-45cd-bb8d-bcb2c9f5e784	1146375959.0	http://arctos.database.museum/media/99926?open
630	uam_uam:herb:72791_3_Salix bebbiana	uam_uam:herb:72791	uam	uam:herb:72791	Tracheophyta	Magnoliopsida	Malpighiales	Salicaceae	salix bebbiana	Salix bebbiana	Salix bebbiana Sarg.	Salix bebbiana Sarg.	Salix bebbiana Sarg.	Salix bebbiana Sarg.	Salix bebbiana	63.73	-148.91	1954-06-23	iDigBio and GBIF	2b4b3cd4-1403-45cd-bb8d-bcb2c9f5e784	1146375959.0	http://arctos.database.museum/media/31595?open
631	uam_uam:herb:91732_1_Salix bebbiana	uam_uam:herb:91732	uam	uam:herb:91732	Tracheophyta	Magnoliopsida	Malpighiales	Salicaceae	salix bebbiana	Salix bebbiana	Salix bebbiana Sarg.	Salix bebbiana Sarg.	Salix bebbiana Sarg.	Salix bebbiana Sarg.	Salix bebbiana	65.52	-148.54	1954-06-17	iDigBio and GBIF	a12d1b4a-0390-490f-b69f-e9bf7ab78440	1146396781.0	http://arctos.database.museum/media/222949?open
632	uam_uam:herb:91732_2_Salix bebbiana	uam_uam:herb:91732	uam	uam:herb:91732	Tracheophyta	Magnoliopsida	Malpighiales	Salicaceae	salix bebbiana	Salix bebbiana	Salix bebbiana Sarg.	Salix bebbiana Sarg.	Salix bebbiana Sarg.	Salix bebbiana Sarg.	Salix bebbiana	65.52	-148.54	1954-06-17	iDigBio and GBIF	a12d1b4a-0390-490f-b69f-e9bf7ab78440	1146396781.0	http://arctos.database.museum/media/49862?open
633	uam_uam:herb:91732_3_Salix bebbiana	uam_uam:herb:91732	uam	uam:herb:91732	Tracheophyta	Magnoliopsida	Malpighiales	Salicaceae	salix bebbiana	Salix bebbiana	Salix bebbiana Sarg.	Salix bebbiana Sarg.	Salix bebbiana Sarg.	Salix bebbiana Sarg.	Salix bebbiana	65.52	-148.54	1954-06-17	iDigBio and GBIF	a12d1b4a-0390-490f-b69f-e9bf7ab78440	1146396781.0	http://arctos.database.museum/media/100000?open
634	uam_uam:herb:48449_1_Salix bebbiana	uam_uam:herb:48449	uam	uam:herb:48449	Tracheophyta	Magnoliopsida	Malpighiales	Salicaceae	salix bebbiana	Salix bebbiana	Salix bebbiana Sarg.	Salix bebbiana Sarg.	Salix bebbiana Sarg.	Salix bebbiana Sarg.	Salix bebbiana	58.68	-155.25	1954-07-22	iDigBio and GBIF	90f8e42f-5ea6-412f-8f8a-55676b6c6d51	1146349246.0	http://arctos.database.museum/media/221877?open
635	uam_uam:herb:48449_2_Salix bebbiana	uam_uam:herb:48449	uam	uam:herb:48449	Tracheophyta	Magnoliopsida	Malpighiales	Salicaceae	salix bebbiana	Salix bebbiana	Salix bebbiana Sarg.	Salix bebbiana Sarg.	Salix bebbiana Sarg.	Salix bebbiana Sarg.	Salix bebbiana	58.68	-155.25	1954-07-22	iDigBio and GBIF	90f8e42f-5ea6-412f-8f8a-55676b6c6d51	1146349246.0	http://arctos.database.museum/media/99961?open
636	uam_uam:herb:48449_3_Salix bebbiana	uam_uam:herb:48449	uam	uam:herb:48449	Tracheophyta	Magnoliopsida	Malpighiales	Salicaceae	salix bebbiana	Salix bebbiana	Salix bebbiana Sarg.	Salix bebbiana Sarg.	Salix bebbiana Sarg.	Salix bebbiana Sarg.	Salix bebbiana	58.68	-155.25	1954-07-22	iDigBio and GBIF	90f8e42f-5ea6-412f-8f8a-55676b6c6d51	1146349246.0	http://arctos.database.museum/media/26177?open
637	uam_uam:herb:48450_1_Salix bebbiana	uam_uam:herb:48450	uam	uam:herb:48450	Tracheophyta	Magnoliopsida	Malpighiales	Salicaceae	salix bebbiana	Salix bebbiana	Salix bebbiana Sarg.	Salix bebbiana Sarg.	Salix bebbiana Sarg.	Salix bebbiana Sarg.	Salix bebbiana	58.75	-155.61	1954-07-08	iDigBio and GBIF	78904d44-b599-4ea6-9baf-b33d1fdfdd66	1146349235.0	http://arctos.database.museum/media/221912?open
638	uam_uam:herb:48450_2_Salix bebbiana	uam_uam:herb:48450	uam	uam:herb:48450	Tracheophyta	Magnoliopsida	Malpighiales	Salicaceae	salix bebbiana	Salix bebbiana	Salix bebbiana Sarg.	Salix bebbiana Sarg.	Salix bebbiana Sarg.	Salix bebbiana Sarg.	Salix bebbiana	58.75	-155.61	1954-07-08	iDigBio and GBIF	78904d44-b599-4ea6-9baf-b33d1fdfdd66	1146349235.0	http://arctos.database.museum/media/26178?open
639	uam_uam:herb:48450_3_Salix bebbiana	uam_uam:herb:48450	uam	uam:herb:48450	Tracheophyta	Magnoliopsida	Malpighiales	Salicaceae	salix bebbiana	Salix bebbiana	Salix bebbiana Sarg.	Salix bebbiana Sarg.	Salix bebbiana Sarg.	Salix bebbiana Sarg.	Salix bebbiana	58.75	-155.61	1954-07-08	iDigBio and GBIF	78904d44-b599-4ea6-9baf-b33d1fdfdd66	1146349235.0	http://arctos.database.museum/media/100018?open
640	cmn_can 10024862_1_Salix bebbiana	cmn_can 10024862	cmn	can 10024862	Tracheophyta	Magnoliopsida	Malpighiales	Salicaceae	salix bebbiana	Salix bebbiana	Salix bebbiana Sarg.	Salix bebbiana Sarg.	Salix bebbiana Sarg.	Salix bebbiana Sarg.	Salix bebbiana	61.866667	-121.366667	1955-05-31	iDigBio and GBIF	e424fbe0-fb0e-4e8e-86b5-1f8533fbf373	1804548672.0	http://ipt.nature.ca/multimedia/Botany/VascPlant/CAN10024862.jpg
641	uam_uam:herb:87780_1_Salix bebbiana	uam_uam:herb:87780	uam	uam:herb:87780	Tracheophyta	Magnoliopsida	Malpighiales	Salicaceae	salix bebbiana	Salix bebbiana	Salix bebbiana Sarg.	Salix bebbiana Sarg.	Salix bebbiana Sarg.	Salix bebbiana Sarg.	Salix bebbiana	64.85	-147.8	1955-06-05	iDigBio and GBIF	74375964-493c-4ccc-a420-d642dc190d7b	1146392410.0	http://arctos.database.museum/media/222849?open
642	uam_uam:herb:87780_2_Salix bebbiana	uam_uam:herb:87780	uam	uam:herb:87780	Tracheophyta	Magnoliopsida	Malpighiales	Salicaceae	salix bebbiana	Salix bebbiana	Salix bebbiana Sarg.	Salix bebbiana Sarg.	Salix bebbiana Sarg.	Salix bebbiana Sarg.	Salix bebbiana	64.85	-147.8	1955-06-05	iDigBio and GBIF	74375964-493c-4ccc-a420-d642dc190d7b	1146392410.0	http://arctos.database.museum/media/50443?open
643	uam_uam:herb:87780_3_Salix bebbiana	uam_uam:herb:87780	uam	uam:herb:87780	Tracheophyta	Magnoliopsida	Malpighiales	Salicaceae	salix bebbiana	Salix bebbiana	Salix bebbiana Sarg.	Salix bebbiana Sarg.	Salix bebbiana Sarg.	Salix bebbiana Sarg.	Salix bebbiana	64.85	-147.8	1955-06-05	iDigBio and GBIF	74375964-493c-4ccc-a420-d642dc190d7b	1146392410.0	http://arctos.database.museum/media/99267?open
644	uam_uam:herb:87167_1_Salix bebbiana	uam_uam:herb:87167	uam	uam:herb:87167	Tracheophyta	Magnoliopsida	Malpighiales	Salicaceae	salix bebbiana	Salix bebbiana	Salix bebbiana Sarg.	Salix bebbiana Sarg.	Salix bebbiana Sarg.	Salix bebbiana Sarg.	Salix bebbiana	64.84	-147.72	1955-06-07	iDigBio and GBIF	69862462-cc76-4619-bd89-d2e37bd5e56b	1146391738.0	http://arctos.database.museum/media/221913?open
645	uam_uam:herb:87167_2_Salix bebbiana	uam_uam:herb:87167	uam	uam:herb:87167	Tracheophyta	Magnoliopsida	Malpighiales	Salicaceae	salix bebbiana	Salix bebbiana	Salix bebbiana Sarg.	Salix bebbiana Sarg.	Salix bebbiana Sarg.	Salix bebbiana Sarg.	Salix bebbiana	64.84	-147.72	1955-06-07	iDigBio and GBIF	69862462-cc76-4619-bd89-d2e37bd5e56b	1146391738.0	http://arctos.database.museum/media/47731?open
646	uam_uam:herb:87167_3_Salix bebbiana	uam_uam:herb:87167	uam	uam:herb:87167	Tracheophyta	Magnoliopsida	Malpighiales	Salicaceae	salix bebbiana	Salix bebbiana	Salix bebbiana Sarg.	Salix bebbiana Sarg.	Salix bebbiana Sarg.	Salix bebbiana Sarg.	Salix bebbiana	64.84	-147.72	1955-06-07	iDigBio and GBIF	69862462-cc76-4619-bd89-d2e37bd5e56b	1146391738.0	http://arctos.database.museum/media/100019?open
647	uam_uam:herb:87023_1_Salix bebbiana	uam_uam:herb:87023	uam	uam:herb:87023	Tracheophyta	Magnoliopsida	Malpighiales	Salicaceae	salix bebbiana	Salix bebbiana	Salix bebbiana Sarg.	Salix bebbiana Sarg.	Salix bebbiana Sarg.	Salix bebbiana Sarg.	Salix bebbiana	64.85	-147.8	1955-06-06	iDigBio and GBIF	81134102-e28d-4db1-9ed9-3c61a708f9e5	1146391559.0	http://arctos.database.museum/media/221900?open
648	uam_uam:herb:87023_2_Salix bebbiana	uam_uam:herb:87023	uam	uam:herb:87023	Tracheophyta	Magnoliopsida	Malpighiales	Salicaceae	salix bebbiana	Salix bebbiana	Salix bebbiana Sarg.	Salix bebbiana Sarg.	Salix bebbiana Sarg.	Salix bebbiana Sarg.	Salix bebbiana	64.85	-147.8	1955-06-06	iDigBio and GBIF	81134102-e28d-4db1-9ed9-3c61a708f9e5	1146391559.0	http://arctos.database.museum/media/47719?open
649	uam_uam:herb:87023_3_Salix bebbiana	uam_uam:herb:87023	uam	uam:herb:87023	Tracheophyta	Magnoliopsida	Malpighiales	Salicaceae	salix bebbiana	Salix bebbiana	Salix bebbiana Sarg.	Salix bebbiana Sarg.	Salix bebbiana Sarg.	Salix bebbiana Sarg.	Salix bebbiana	64.85	-147.8	1955-06-06	iDigBio and GBIF	81134102-e28d-4db1-9ed9-3c61a708f9e5	1146391559.0	http://arctos.database.museum/media/99999?open
650	cmn_can 10024916_1_Salix bebbiana	cmn_can 10024916	cmn	can 10024916	Tracheophyta	Magnoliopsida	Malpighiales	Salicaceae	salix bebbiana	Salix bebbiana	Salix bebbiana Sarg.	Salix bebbiana Sarg.	Salix bebbiana Sarg.	Salix bebbiana Sarg.	Salix bebbiana	61.866667	-121.366667	1955-06-07	iDigBio and GBIF	9936d9f1-b624-477d-a834-471942859de9	1804435794.0	http://ipt.nature.ca/multimedia/Botany/VascPlant/CAN10024916.jpg
651	mont_49280_1_Salix bebbiana	mont_49280	mont	49280	Tracheophyta	Magnoliopsida	Malpighiales	Salicaceae	salix bebbiana	Salix bebbiana	Salix bebbiana Sarg.	NA	NA	NA	Salix bebbiana	45.705316	-110.984689	1955-06-04	iDigBio	f51e6df6-9913-4eac-875f-85eaf5390551	NA	http://www.pnwherbaria.org/images/jpeg.php?Image=MONT048328.jpg
652	montu_49318_1_Salix bebbiana	montu_49318	montu	49318	Tracheophyta	Magnoliopsida	Malpighiales	Salicaceae	salix bebbiana	Salix bebbiana	Salix bebbiana Sarg.	NA	NA	NA	Salix bebbiana	45.710486	-111.034947	1955-06-04	iDigBio	83cb2676-942e-4d79-8b25-d47748eefefc	NA	http://www.pnwherbaria.org/images/jpeg.php?Image=MONTU049318.jpg
653	id_34583_1_Salix bebbiana	id_34583	id	34583	Tracheophyta	Magnoliopsida	Malpighiales	Salicaceae	salix bebbiana	Salix bebbiana	Salix bebbiana Sarg.	NA	NA	NA	Salix bebbiana	48.597841	-116.972466	1955-07-31	iDigBio	4ab73123-f7ec-4d6f-80f3-bb45940c684c	NA	http://herbarium.lib.uidaho.edu/images/jpeg.php?Image=ID079447.jpg
654	uwl_uwl0004625_1_Salix bebbiana	uwl_uwl0004625	uwl	uwl0004625	Tracheophyta	Magnoliopsida	Malpighiales	Salicaceae	salix bebbiana	Salix bebbiana	Salix bebbiana Sarg.	NA	NA	NA	Salix bebbiana	45.089978	-75.01907	1956-05-26	iDigBio	9095bb1a-d104-40cc-a8f1-98effdf5d385	NA	http://storage.idigbio.org/uwl/aquatic/UWL0004/UWL0004625_lg.jpg
655	uam_uam:herb:66867_1_Salix bebbiana	uam_uam:herb:66867	uam	uam:herb:66867	Tracheophyta	Magnoliopsida	Malpighiales	Salicaceae	salix bebbiana	Salix bebbiana	Salix bebbiana Sarg.	Salix bebbiana Sarg.	Salix bebbiana Sarg.	Salix bebbiana Sarg.	Salix bebbiana	62.46	-151.25	1956-06-27	iDigBio and GBIF	b90f4e8a-996e-4fdb-b883-596417bcfbba	1146369427.0	http://arctos.database.museum/media/221776?open
656	uam_uam:herb:66867_2_Salix bebbiana	uam_uam:herb:66867	uam	uam:herb:66867	Tracheophyta	Magnoliopsida	Malpighiales	Salicaceae	salix bebbiana	Salix bebbiana	Salix bebbiana Sarg.	Salix bebbiana Sarg.	Salix bebbiana Sarg.	Salix bebbiana Sarg.	Salix bebbiana	62.46	-151.25	1956-06-27	iDigBio and GBIF	b90f4e8a-996e-4fdb-b883-596417bcfbba	1146369427.0	http://arctos.database.museum/media/99963?open
657	uam_uam:herb:66867_3_Salix bebbiana	uam_uam:herb:66867	uam	uam:herb:66867	Tracheophyta	Magnoliopsida	Malpighiales	Salicaceae	salix bebbiana	Salix bebbiana	Salix bebbiana Sarg.	Salix bebbiana Sarg.	Salix bebbiana Sarg.	Salix bebbiana Sarg.	Salix bebbiana	62.46	-151.25	1956-06-27	iDigBio and GBIF	b90f4e8a-996e-4fdb-b883-596417bcfbba	1146369427.0	http://arctos.database.museum/media/42362?open
658	uam_uam:herb:87664_1_Salix bebbiana	uam_uam:herb:87664	uam	uam:herb:87664	Tracheophyta	Magnoliopsida	Malpighiales	Salicaceae	salix bebbiana	Salix bebbiana	Salix bebbiana Sarg.	Salix bebbiana Sarg.	Salix bebbiana Sarg.	Salix bebbiana Sarg.	Salix bebbiana	64.86	-147.86	1956-06-13	iDigBio and GBIF	d0dc5293-c388-4641-92b5-340bf7a16c56	1146392296.0	http://arctos.database.museum/media/221815?open
659	uam_uam:herb:87664_2_Salix bebbiana	uam_uam:herb:87664	uam	uam:herb:87664	Tracheophyta	Magnoliopsida	Malpighiales	Salicaceae	salix bebbiana	Salix bebbiana	Salix bebbiana Sarg.	Salix bebbiana Sarg.	Salix bebbiana Sarg.	Salix bebbiana Sarg.	Salix bebbiana	64.86	-147.86	1956-06-13	iDigBio and GBIF	d0dc5293-c388-4641-92b5-340bf7a16c56	1146392296.0	http://arctos.database.museum/media/49519?open
660	uam_uam:herb:87664_3_Salix bebbiana	uam_uam:herb:87664	uam	uam:herb:87664	Tracheophyta	Magnoliopsida	Malpighiales	Salicaceae	salix bebbiana	Salix bebbiana	Salix bebbiana Sarg.	Salix bebbiana Sarg.	Salix bebbiana Sarg.	Salix bebbiana Sarg.	Salix bebbiana	64.86	-147.86	1956-06-13	iDigBio and GBIF	d0dc5293-c388-4641-92b5-340bf7a16c56	1146392296.0	http://arctos.database.museum/media/99921?open
661	cmn_can 10025010_1_Salix bebbiana	cmn_can 10025010	cmn	can 10025010	Tracheophyta	Magnoliopsida	Malpighiales	Salicaceae	salix bebbiana	Salix bebbiana	Salix bebbiana Sarg.	Salix bebbiana Sarg.	Salix bebbiana Sarg.	Salix bebbiana Sarg.	Salix bebbiana	62.233333	-140.666667	1956-06-09	iDigBio and GBIF	91547ab0-cbe1-4657-a77f-9fbcb57fa7e3	1804432232.0	http://ipt.nature.ca/multimedia/Botany/VascPlant/CAN10025010.jpg
662	cmn_can 10025007_1_Salix bebbiana	cmn_can 10025007	cmn	can 10025007	Tracheophyta	Magnoliopsida	Malpighiales	Salicaceae	salix bebbiana	Salix bebbiana	Salix bebbiana Sarg.	Salix bebbiana Sarg.	Salix bebbiana Sarg.	Salix bebbiana Sarg.	Salix bebbiana	60.05	-128.666667	1956-06-07	iDigBio and GBIF	d3854e71-f007-41eb-9d26-c1c6cc00de11	1804574161.0	http://ipt.nature.ca/multimedia/Botany/VascPlant/CAN10025007.jpg
663	cmn_can 10025006_1_Salix bebbiana	cmn_can 10025006	cmn	can 10025006	Tracheophyta	Magnoliopsida	Malpighiales	Salicaceae	salix bebbiana	Salix bebbiana	Salix bebbiana Sarg.	Salix bebbiana Sarg.	Salix bebbiana Sarg.	Salix bebbiana Sarg.	Salix bebbiana	60.05	-128.666667	1956-06-07	iDigBio and GBIF	a8ba15b1-f856-486c-9231-d36920facc84	1804527616.0	http://ipt.nature.ca/multimedia/Botany/VascPlant/CAN10025006.jpg
664	cmn_can 10025009_1_Salix bebbiana	cmn_can 10025009	cmn	can 10025009	Tracheophyta	Magnoliopsida	Malpighiales	Salicaceae	salix bebbiana	Salix bebbiana	Salix bebbiana Sarg.	Salix bebbiana Sarg.	Salix bebbiana Sarg.	Salix bebbiana Sarg.	Salix bebbiana	60.05	-128.666667	1956-06-07	iDigBio and GBIF	13b6583c-6ead-41fd-98ac-86660e1eb68a	1804508351.0	http://ipt.nature.ca/multimedia/Botany/VascPlant/CAN10025009.jpg
665	mont_51830_1_Salix bebbiana	mont_51830	mont	51830	Tracheophyta	Magnoliopsida	Malpighiales	Salicaceae	salix bebbiana	Salix bebbiana	Salix bebbiana Sarg.	NA	NA	NA	Salix bebbiana	46.72556	-110.36722	1956-07-06	iDigBio	bc49d2f6-eb31-4c28-9d39-8bc62e48f82b	NA	http://www.pnwherbaria.org/images/jpeg.php?Image=MONT048346.jpg
666	uam_uam:herb:87667_1_Salix bebbiana	uam_uam:herb:87667	uam	uam:herb:87667	Tracheophyta	Magnoliopsida	Malpighiales	Salicaceae	salix bebbiana	Salix bebbiana	Salix bebbiana Sarg.	Salix bebbiana Sarg.	Salix bebbiana Sarg.	Salix bebbiana Sarg.	Salix bebbiana	64.86	-147.86	1956-08-04	iDigBio and GBIF	1873b70b-b2d6-4687-848c-9d4bc9b358d1	1146392286.0	http://arctos.database.museum/media/222172?open
667	uam_uam:herb:87667_2_Salix bebbiana	uam_uam:herb:87667	uam	uam:herb:87667	Tracheophyta	Magnoliopsida	Malpighiales	Salicaceae	salix bebbiana	Salix bebbiana	Salix bebbiana Sarg.	Salix bebbiana Sarg.	Salix bebbiana Sarg.	Salix bebbiana Sarg.	Salix bebbiana	64.86	-147.86	1956-08-04	iDigBio and GBIF	1873b70b-b2d6-4687-848c-9d4bc9b358d1	1146392286.0	http://arctos.database.museum/media/29526?open
668	uam_uam:herb:87667_3_Salix bebbiana	uam_uam:herb:87667	uam	uam:herb:87667	Tracheophyta	Magnoliopsida	Malpighiales	Salicaceae	salix bebbiana	Salix bebbiana	Salix bebbiana Sarg.	Salix bebbiana Sarg.	Salix bebbiana Sarg.	Salix bebbiana Sarg.	Salix bebbiana	64.86	-147.86	1956-08-04	iDigBio and GBIF	1873b70b-b2d6-4687-848c-9d4bc9b358d1	1146392286.0	http://arctos.database.museum/media/99919?open
669	uwl_uwl0004576_1_Salix bebbiana	uwl_uwl0004576	uwl	uwl0004576	Tracheophyta	Magnoliopsida	Malpighiales	Salicaceae	salix bebbiana	Salix bebbiana	Salix bebbiana Sarg.	NA	NA	NA	Salix bebbiana	44.050098	-90.982992	1956-08-14	iDigBio	0c4f4803-424f-4ee5-ab3b-8e5a02f625d3	NA	http://storage.idigbio.org/uwl/aquatic/UWL0004/UWL0004576_lg.jpg
670	min_539906_1_Salix bebbiana	min_539906	min	539906	Tracheophyta	Magnoliopsida	Malpighiales	Salicaceae	salix bebbiana	Salix bebbiana	Salix bebbiana Sarg.	Salix bebbiana Sarg.	Salix bebbiana Sarg.	Salix bebbiana Sarg.	Salix bebbiana	47.1589	-96.00743	1957-05-22	iDigBio and GBIF	7e090063-980d-4059-aef2-b4543f55c6f4	2265431254.0	https://s3.msi.umn.edu/mbaenrms3fs/images/MIN_JFBM_PLANTS/01089/1089952_lg.jpg
671	min_540014_1_Salix bebbiana	min_540014	min	540014	Tracheophyta	Magnoliopsida	Malpighiales	Salicaceae	salix bebbiana	Salix bebbiana	Salix bebbiana Sarg.	Salix bebbiana Sarg.	Salix bebbiana Sarg.	Salix bebbiana Sarg.	Salix bebbiana	47.1589	-96.00743	1957-05-22	iDigBio and GBIF	9aa40867-9963-43a4-bab6-d4990654b931	2265446166.0	https://s3.msi.umn.edu/mbaenrms3fs/images/MIN_JFBM_PLANTS/01089/1089953_lg.jpg
672	montu_50592_1_Salix bebbiana	montu_50592	montu	50592	Tracheophyta	Magnoliopsida	Malpighiales	Salicaceae	salix bebbiana	Salix bebbiana	Salix bebbiana Sarg.	NA	NA	NA	Salix bebbiana	46.830758	-113.921773	1957-05-07	iDigBio	8920e4a6-40ae-441a-8d86-f5f029df6b9c	NA	http://www.pnwherbaria.org/images/jpeg.php?Image=MONTU050592.jpg
673	montu_50600_1_Salix bebbiana	montu_50600	montu	50600	Tracheophyta	Magnoliopsida	Malpighiales	Salicaceae	salix bebbiana	Salix bebbiana	Salix bebbiana Sarg.	NA	NA	NA	Salix bebbiana	46.826869	-113.924551	1957-05-16	iDigBio	d25a5c05-be87-4ab8-82f0-d1e043f8d4c1	NA	http://www.pnwherbaria.org/images/jpeg.php?Image=MONTU050600.jpg
674	montu_50610_1_Salix bebbiana	montu_50610	montu	50610	Tracheophyta	Magnoliopsida	Malpighiales	Salicaceae	salix bebbiana	Salix bebbiana	Salix bebbiana Sarg.	NA	NA	NA	Salix bebbiana	46.863257	-114.048444	1957-05-23	iDigBio	6eaaff71-afe9-408d-8703-38f1d00802c3	NA	http://www.pnwherbaria.org/images/jpeg.php?Image=MONTU050610.jpg
675	uam_uam:herb:90600_1_Salix bebbiana	uam_uam:herb:90600	uam	uam:herb:90600	Tracheophyta	Magnoliopsida	Malpighiales	Salicaceae	salix bebbiana	Salix bebbiana	Salix bebbiana Sarg.	Salix bebbiana Sarg.	Salix bebbiana Sarg.	Salix bebbiana Sarg.	Salix bebbiana	65.41	-145.86	1957-06-25	iDigBio and GBIF	1618ebb5-8444-4e94-b580-bf64f6c0ac4c	1146395503.0	http://arctos.database.museum/media/222840?open
676	uam_uam:herb:90600_2_Salix bebbiana	uam_uam:herb:90600	uam	uam:herb:90600	Tracheophyta	Magnoliopsida	Malpighiales	Salicaceae	salix bebbiana	Salix bebbiana	Salix bebbiana Sarg.	Salix bebbiana Sarg.	Salix bebbiana Sarg.	Salix bebbiana Sarg.	Salix bebbiana	65.41	-145.86	1957-06-25	iDigBio and GBIF	1618ebb5-8444-4e94-b580-bf64f6c0ac4c	1146395503.0	http://arctos.database.museum/media/46217?open
677	uam_uam:herb:90600_3_Salix bebbiana	uam_uam:herb:90600	uam	uam:herb:90600	Tracheophyta	Magnoliopsida	Malpighiales	Salicaceae	salix bebbiana	Salix bebbiana	Salix bebbiana Sarg.	Salix bebbiana Sarg.	Salix bebbiana Sarg.	Salix bebbiana Sarg.	Salix bebbiana	65.41	-145.86	1957-06-25	iDigBio and GBIF	1618ebb5-8444-4e94-b580-bf64f6c0ac4c	1146395503.0	http://arctos.database.museum/media/100044?open
678	uam_uam:herb:87838_1_Salix bebbiana	uam_uam:herb:87838	uam	uam:herb:87838	Tracheophyta	Magnoliopsida	Malpighiales	Salicaceae	salix bebbiana	Salix bebbiana	Salix bebbiana Sarg.	Salix bebbiana Sarg.	Salix bebbiana Sarg.	Salix bebbiana Sarg.	Salix bebbiana	64.9	-147.85	1957-06-15	iDigBio and GBIF	3b93245c-e973-45e5-b001-5e14516a64f2	1146392484.0	http://arctos.database.museum/media/221914?open
679	uam_uam:herb:87838_2_Salix bebbiana	uam_uam:herb:87838	uam	uam:herb:87838	Tracheophyta	Magnoliopsida	Malpighiales	Salicaceae	salix bebbiana	Salix bebbiana	Salix bebbiana Sarg.	Salix bebbiana Sarg.	Salix bebbiana Sarg.	Salix bebbiana Sarg.	Salix bebbiana	64.9	-147.85	1957-06-15	iDigBio and GBIF	3b93245c-e973-45e5-b001-5e14516a64f2	1146392484.0	http://arctos.database.museum/media/50450?open
680	uam_uam:herb:87838_3_Salix bebbiana	uam_uam:herb:87838	uam	uam:herb:87838	Tracheophyta	Magnoliopsida	Malpighiales	Salicaceae	salix bebbiana	Salix bebbiana	Salix bebbiana Sarg.	Salix bebbiana Sarg.	Salix bebbiana Sarg.	Salix bebbiana Sarg.	Salix bebbiana	64.9	-147.85	1957-06-15	iDigBio and GBIF	3b93245c-e973-45e5-b001-5e14516a64f2	1146392484.0	http://arctos.database.museum/media/100020?open
681	uam_uam:herb:67420_1_Salix bebbiana	uam_uam:herb:67420	uam	uam:herb:67420	Tracheophyta	Magnoliopsida	Malpighiales	Salicaceae	salix bebbiana	Salix bebbiana	Salix bebbiana Sarg.	Salix bebbiana Sarg.	Salix bebbiana Sarg.	Salix bebbiana Sarg.	Salix bebbiana	62.26	-145.38	1957-06-19	iDigBio and GBIF	f155c7ec-052b-4e31-a073-d9e7f6f371fa	1146370045.0	http://arctos.database.museum/media/221898?open
682	uam_uam:herb:67420_2_Salix bebbiana	uam_uam:herb:67420	uam	uam:herb:67420	Tracheophyta	Magnoliopsida	Malpighiales	Salicaceae	salix bebbiana	Salix bebbiana	Salix bebbiana Sarg.	Salix bebbiana Sarg.	Salix bebbiana Sarg.	Salix bebbiana Sarg.	Salix bebbiana	62.26	-145.38	1957-06-19	iDigBio and GBIF	f155c7ec-052b-4e31-a073-d9e7f6f371fa	1146370045.0	http://arctos.database.museum/media/41839?open
683	uam_uam:herb:67420_3_Salix bebbiana	uam_uam:herb:67420	uam	uam:herb:67420	Tracheophyta	Magnoliopsida	Malpighiales	Salicaceae	salix bebbiana	Salix bebbiana	Salix bebbiana Sarg.	Salix bebbiana Sarg.	Salix bebbiana Sarg.	Salix bebbiana Sarg.	Salix bebbiana	62.26	-145.38	1957-06-19	iDigBio and GBIF	f155c7ec-052b-4e31-a073-d9e7f6f371fa	1146370045.0	http://arctos.database.museum/media/99996?open
684	uam_uam:herb:87769_1_Salix bebbiana	uam_uam:herb:87769	uam	uam:herb:87769	Tracheophyta	Magnoliopsida	Malpighiales	Salicaceae	salix bebbiana	Salix bebbiana	Salix bebbiana Sarg.	Salix bebbiana Sarg.	Salix bebbiana Sarg.	Salix bebbiana Sarg.	Salix bebbiana	64.85	-147.8	1957-06-09	iDigBio and GBIF	10ed7588-27b7-46af-a613-5e342b3be75c	1146392380.0	http://arctos.database.museum/media/222947?open
685	uam_uam:herb:87769_2_Salix bebbiana	uam_uam:herb:87769	uam	uam:herb:87769	Tracheophyta	Magnoliopsida	Malpighiales	Salicaceae	salix bebbiana	Salix bebbiana	Salix bebbiana Sarg.	Salix bebbiana Sarg.	Salix bebbiana Sarg.	Salix bebbiana Sarg.	Salix bebbiana	64.85	-147.8	1957-06-09	iDigBio and GBIF	10ed7588-27b7-46af-a613-5e342b3be75c	1146392380.0	http://arctos.database.museum/media/48910?open
686	uam_uam:herb:87769_3_Salix bebbiana	uam_uam:herb:87769	uam	uam:herb:87769	Tracheophyta	Magnoliopsida	Malpighiales	Salicaceae	salix bebbiana	Salix bebbiana	Salix bebbiana Sarg.	Salix bebbiana Sarg.	Salix bebbiana Sarg.	Salix bebbiana Sarg.	Salix bebbiana	64.85	-147.8	1957-06-09	iDigBio and GBIF	10ed7588-27b7-46af-a613-5e342b3be75c	1146392380.0	http://arctos.database.museum/media/99970?open
687	uam_uam:herb:70629_1_Salix bebbiana	uam_uam:herb:70629	uam	uam:herb:70629	Tracheophyta	Magnoliopsida	Malpighiales	Salicaceae	salix bebbiana	Salix bebbiana	Salix bebbiana Sarg.	Salix bebbiana Sarg.	Salix bebbiana Sarg.	Salix bebbiana Sarg.	Salix bebbiana	63.78	-145.75	1957-06-29	iDigBio and GBIF	d2bdcd01-35c6-4808-8d7c-acf97d317c85	1146373533.0	http://arctos.database.museum/media/221924?open
688	uam_uam:herb:70629_2_Salix bebbiana	uam_uam:herb:70629	uam	uam:herb:70629	Tracheophyta	Magnoliopsida	Malpighiales	Salicaceae	salix bebbiana	Salix bebbiana	Salix bebbiana Sarg.	Salix bebbiana Sarg.	Salix bebbiana Sarg.	Salix bebbiana Sarg.	Salix bebbiana	63.78	-145.75	1957-06-29	iDigBio and GBIF	d2bdcd01-35c6-4808-8d7c-acf97d317c85	1146373533.0	http://arctos.database.museum/media/34029?open
689	uam_uam:herb:70629_3_Salix bebbiana	uam_uam:herb:70629	uam	uam:herb:70629	Tracheophyta	Magnoliopsida	Malpighiales	Salicaceae	salix bebbiana	Salix bebbiana	Salix bebbiana Sarg.	Salix bebbiana Sarg.	Salix bebbiana Sarg.	Salix bebbiana Sarg.	Salix bebbiana	63.78	-145.75	1957-06-29	iDigBio and GBIF	d2bdcd01-35c6-4808-8d7c-acf97d317c85	1146373533.0	http://arctos.database.museum/media/100036?open
690	min_539915_1_Salix bebbiana	min_539915	min	539915	Tracheophyta	Magnoliopsida	Malpighiales	Salicaceae	salix bebbiana	Salix bebbiana	Salix bebbiana Sarg.	Salix bebbiana Sarg.	Salix bebbiana Sarg.	Salix bebbiana Sarg.	Salix bebbiana	47.1589	-96.00743	1957-06-26	iDigBio and GBIF	f7d8d13d-0169-489f-a505-ec7d1a8f2012	2265448328.0	https://s3.msi.umn.edu/mbaenrms3fs/images/MIN_JFBM_PLANTS/01089/1089954_lg.jpg
691	uam_uam:herb:138019_1_Salix bebbiana	uam_uam:herb:138019	uam	uam:herb:138019	Tracheophyta	Magnoliopsida	Malpighiales	Salicaceae	salix bebbiana	Salix bebbiana	Salix bebbiana Sarg.	Salix bebbiana Sarg.	Salix bebbiana Sarg.	Salix bebbiana Sarg.	Salix bebbiana	67.18333333	-141.916667	1957-07-26	iDigBio and GBIF	0af0da5e-32d4-492a-b6c5-bcf97eddf15a	1146238534.0	http://arctos.database.museum/media/10089013?open
692	uam_uam:herb:138019_2_Salix bebbiana	uam_uam:herb:138019	uam	uam:herb:138019	Tracheophyta	Magnoliopsida	Malpighiales	Salicaceae	salix bebbiana	Salix bebbiana	Salix bebbiana Sarg.	Salix bebbiana Sarg.	Salix bebbiana Sarg.	Salix bebbiana Sarg.	Salix bebbiana	67.18333333	-141.916667	1957-07-26	iDigBio and GBIF	0af0da5e-32d4-492a-b6c5-bcf97eddf15a	1146238534.0	http://arctos.database.museum/media/59872?open
693	uam_uam:herb:138019_3_Salix bebbiana	uam_uam:herb:138019	uam	uam:herb:138019	Tracheophyta	Magnoliopsida	Malpighiales	Salicaceae	salix bebbiana	Salix bebbiana	Salix bebbiana Sarg.	Salix bebbiana Sarg.	Salix bebbiana Sarg.	Salix bebbiana Sarg.	Salix bebbiana	67.18333333	-141.916667	1957-07-26	iDigBio and GBIF	0af0da5e-32d4-492a-b6c5-bcf97eddf15a	1146238534.0	http://arctos.database.museum/media/99920?open
694	uam_uam:herb:139248_1_Salix bebbiana	uam_uam:herb:139248	uam	uam:herb:139248	Tracheophyta	Magnoliopsida	Malpighiales	Salicaceae	salix bebbiana	Salix bebbiana	Salix bebbiana Sarg.	Salix bebbiana Sarg.	Salix bebbiana Sarg.	Salix bebbiana Sarg.	Salix bebbiana	66.73333333	-143.566667	1957-07-06	iDigBio and GBIF	62506769-a256-40f6-ae30-f299b089b9dc	1146239937.0	http://arctos.database.museum/media/10087550?open
695	uam_uam:herb:139248_2_Salix bebbiana	uam_uam:herb:139248	uam	uam:herb:139248	Tracheophyta	Magnoliopsida	Malpighiales	Salicaceae	salix bebbiana	Salix bebbiana	Salix bebbiana Sarg.	Salix bebbiana Sarg.	Salix bebbiana Sarg.	Salix bebbiana Sarg.	Salix bebbiana	66.73333333	-143.566667	1957-07-06	iDigBio and GBIF	62506769-a256-40f6-ae30-f299b089b9dc	1146239937.0	http://arctos.database.museum/media/59878?open
696	uam_uam:herb:139248_3_Salix bebbiana	uam_uam:herb:139248	uam	uam:herb:139248	Tracheophyta	Magnoliopsida	Malpighiales	Salicaceae	salix bebbiana	Salix bebbiana	Salix bebbiana Sarg.	Salix bebbiana Sarg.	Salix bebbiana Sarg.	Salix bebbiana Sarg.	Salix bebbiana	66.73333333	-143.566667	1957-07-06	iDigBio and GBIF	62506769-a256-40f6-ae30-f299b089b9dc	1146239937.0	http://arctos.database.museum/media/99268?open
697	uam_uam:herb:87481_1_Salix bebbiana	uam_uam:herb:87481	uam	uam:herb:87481	Tracheophyta	Magnoliopsida	Malpighiales	Salicaceae	salix bebbiana	Salix bebbiana	Salix bebbiana Sarg.	Salix bebbiana Sarg.	Salix bebbiana Sarg.	Salix bebbiana Sarg.	Salix bebbiana	64.86	-147.83	1957-07-14	iDigBio and GBIF	f2af850e-f38c-4946-9de7-656397a2dcec	1146392093.0	http://arctos.database.museum/media/222162?open
698	uam_uam:herb:87481_2_Salix bebbiana	uam_uam:herb:87481	uam	uam:herb:87481	Tracheophyta	Magnoliopsida	Malpighiales	Salicaceae	salix bebbiana	Salix bebbiana	Salix bebbiana Sarg.	Salix bebbiana Sarg.	Salix bebbiana Sarg.	Salix bebbiana Sarg.	Salix bebbiana	64.86	-147.83	1957-07-14	iDigBio and GBIF	f2af850e-f38c-4946-9de7-656397a2dcec	1146392093.0	http://arctos.database.museum/media/45947?open
699	uam_uam:herb:87481_3_Salix bebbiana	uam_uam:herb:87481	uam	uam:herb:87481	Tracheophyta	Magnoliopsida	Malpighiales	Salicaceae	salix bebbiana	Salix bebbiana	Salix bebbiana Sarg.	Salix bebbiana Sarg.	Salix bebbiana Sarg.	Salix bebbiana Sarg.	Salix bebbiana	64.86	-147.83	1957-07-14	iDigBio and GBIF	f2af850e-f38c-4946-9de7-656397a2dcec	1146392093.0	http://arctos.database.museum/media/99898?open
700	uam_uam:herb:131298_1_Salix bebbiana	uam_uam:herb:131298	uam	uam:herb:131298	Tracheophyta	Magnoliopsida	Malpighiales	Salicaceae	salix bebbiana	Salix bebbiana	Salix bebbiana Sarg.	Salix bebbiana Sarg.	Salix bebbiana Sarg.	Salix bebbiana Sarg.	Salix bebbiana	66.73333333	-143.566667	1957-07-04	iDigBio and GBIF	fcd2dd43-032d-4646-a17b-ab4e1d95b91e	1146231218.0	http://arctos.database.museum/media/10087549?open
701	uam_uam:herb:131298_2_Salix bebbiana	uam_uam:herb:131298	uam	uam:herb:131298	Tracheophyta	Magnoliopsida	Malpighiales	Salicaceae	salix bebbiana	Salix bebbiana	Salix bebbiana Sarg.	Salix bebbiana Sarg.	Salix bebbiana Sarg.	Salix bebbiana Sarg.	Salix bebbiana	66.73333333	-143.566667	1957-07-04	iDigBio and GBIF	fcd2dd43-032d-4646-a17b-ab4e1d95b91e	1146231218.0	http://arctos.database.museum/media/64840?open
702	uam_uam:herb:131298_3_Salix bebbiana	uam_uam:herb:131298	uam	uam:herb:131298	Tracheophyta	Magnoliopsida	Malpighiales	Salicaceae	salix bebbiana	Salix bebbiana	Salix bebbiana Sarg.	Salix bebbiana Sarg.	Salix bebbiana Sarg.	Salix bebbiana Sarg.	Salix bebbiana	66.73333333	-143.566667	1957-07-04	iDigBio and GBIF	fcd2dd43-032d-4646-a17b-ab4e1d95b91e	1146231218.0	http://arctos.database.museum/media/99263?open
703	uam_uam:herb:131300_1_Salix bebbiana	uam_uam:herb:131300	uam	uam:herb:131300	Tracheophyta	Magnoliopsida	Malpighiales	Salicaceae	salix bebbiana	Salix bebbiana	Salix bebbiana Sarg.	Salix bebbiana Sarg.	Salix bebbiana Sarg.	Salix bebbiana Sarg.	Salix bebbiana	66.73333333	-143.566667	1957-07-08	iDigBio and GBIF	0e2c1d4c-32e2-4c5f-8b57-cfc19cc75512	1146231206.0	http://arctos.database.museum/media/10087364?open
704	uam_uam:herb:131300_2_Salix bebbiana	uam_uam:herb:131300	uam	uam:herb:131300	Tracheophyta	Magnoliopsida	Malpighiales	Salicaceae	salix bebbiana	Salix bebbiana	Salix bebbiana Sarg.	Salix bebbiana Sarg.	Salix bebbiana Sarg.	Salix bebbiana Sarg.	Salix bebbiana	66.73333333	-143.566667	1957-07-08	iDigBio and GBIF	0e2c1d4c-32e2-4c5f-8b57-cfc19cc75512	1146231206.0	http://arctos.database.museum/media/60520?open
705	uam_uam:herb:131300_3_Salix bebbiana	uam_uam:herb:131300	uam	uam:herb:131300	Tracheophyta	Magnoliopsida	Malpighiales	Salicaceae	salix bebbiana	Salix bebbiana	Salix bebbiana Sarg.	Salix bebbiana Sarg.	Salix bebbiana Sarg.	Salix bebbiana Sarg.	Salix bebbiana	66.73333333	-143.566667	1957-07-08	iDigBio and GBIF	0e2c1d4c-32e2-4c5f-8b57-cfc19cc75512	1146231206.0	http://arctos.database.museum/media/99968?open
706	uam_uam:herb:139249_1_Salix bebbiana	uam_uam:herb:139249	uam	uam:herb:139249	Tracheophyta	Magnoliopsida	Malpighiales	Salicaceae	salix bebbiana	Salix bebbiana	Salix bebbiana Sarg.	Salix bebbiana Sarg.	Salix bebbiana Sarg.	Salix bebbiana Sarg.	Salix bebbiana	66.73333333	-143.566667	1957-07-06	iDigBio and GBIF	3d681858-1ad3-4feb-8033-0b652b1acdaf	1146239911.0	http://arctos.database.museum/media/10086794?open
707	uam_uam:herb:139249_2_Salix bebbiana	uam_uam:herb:139249	uam	uam:herb:139249	Tracheophyta	Magnoliopsida	Malpighiales	Salicaceae	salix bebbiana	Salix bebbiana	Salix bebbiana Sarg.	Salix bebbiana Sarg.	Salix bebbiana Sarg.	Salix bebbiana Sarg.	Salix bebbiana	66.73333333	-143.566667	1957-07-06	iDigBio and GBIF	3d681858-1ad3-4feb-8033-0b652b1acdaf	1146239911.0	http://arctos.database.museum/media/59881?open
708	uam_uam:herb:139249_3_Salix bebbiana	uam_uam:herb:139249	uam	uam:herb:139249	Tracheophyta	Magnoliopsida	Malpighiales	Salicaceae	salix bebbiana	Salix bebbiana	Salix bebbiana Sarg.	Salix bebbiana Sarg.	Salix bebbiana Sarg.	Salix bebbiana Sarg.	Salix bebbiana	66.73333333	-143.566667	1957-07-06	iDigBio and GBIF	3d681858-1ad3-4feb-8033-0b652b1acdaf	1146239911.0	http://arctos.database.museum/media/99261?open
709	uam_uam:herb:131327_1_Salix bebbiana	uam_uam:herb:131327	uam	uam:herb:131327	Tracheophyta	Magnoliopsida	Malpighiales	Salicaceae	salix bebbiana	Salix bebbiana	Salix bebbiana Sarg.	Salix bebbiana Sarg.	Salix bebbiana Sarg.	Salix bebbiana Sarg.	Salix bebbiana	67.38333333	-143.833333	1957-07-31	iDigBio and GBIF	7aa42ca7-b6b6-410f-a72f-d6bdcbbdd916	1146231257.0	http://arctos.database.museum/media/10089012?open
710	uam_uam:herb:131327_2_Salix bebbiana	uam_uam:herb:131327	uam	uam:herb:131327	Tracheophyta	Magnoliopsida	Malpighiales	Salicaceae	salix bebbiana	Salix bebbiana	Salix bebbiana Sarg.	Salix bebbiana Sarg.	Salix bebbiana Sarg.	Salix bebbiana Sarg.	Salix bebbiana	67.38333333	-143.833333	1957-07-31	iDigBio and GBIF	7aa42ca7-b6b6-410f-a72f-d6bdcbbdd916	1146231257.0	http://arctos.database.museum/media/59874?open
711	uam_uam:herb:131327_3_Salix bebbiana	uam_uam:herb:131327	uam	uam:herb:131327	Tracheophyta	Magnoliopsida	Malpighiales	Salicaceae	salix bebbiana	Salix bebbiana	Salix bebbiana Sarg.	Salix bebbiana Sarg.	Salix bebbiana Sarg.	Salix bebbiana Sarg.	Salix bebbiana	67.38333333	-143.833333	1957-07-31	iDigBio and GBIF	7aa42ca7-b6b6-410f-a72f-d6bdcbbdd916	1146231257.0	http://arctos.database.museum/media/122546?open
712	uam_uam:herb:69192_1_Salix bebbiana	uam_uam:herb:69192	uam	uam:herb:69192	Tracheophyta	Magnoliopsida	Malpighiales	Salicaceae	salix bebbiana	Salix bebbiana	Salix bebbiana Sarg.	Salix bebbiana Sarg.	Salix bebbiana Sarg.	Salix bebbiana Sarg.	Salix bebbiana	63.61	-143.91	1957-07-05	iDigBio and GBIF	e3d075eb-9c92-4482-a40f-069bd5afcab4	1146371993.0	http://arctos.database.museum/media/222163?open
713	uam_uam:herb:69192_2_Salix bebbiana	uam_uam:herb:69192	uam	uam:herb:69192	Tracheophyta	Magnoliopsida	Malpighiales	Salicaceae	salix bebbiana	Salix bebbiana	Salix bebbiana Sarg.	Salix bebbiana Sarg.	Salix bebbiana Sarg.	Salix bebbiana Sarg.	Salix bebbiana	63.61	-143.91	1957-07-05	iDigBio and GBIF	e3d075eb-9c92-4482-a40f-069bd5afcab4	1146371993.0	http://arctos.database.museum/media/46633?open
714	uam_uam:herb:69192_3_Salix bebbiana	uam_uam:herb:69192	uam	uam:herb:69192	Tracheophyta	Magnoliopsida	Malpighiales	Salicaceae	salix bebbiana	Salix bebbiana	Salix bebbiana Sarg.	Salix bebbiana Sarg.	Salix bebbiana Sarg.	Salix bebbiana Sarg.	Salix bebbiana	63.61	-143.91	1957-07-05	iDigBio and GBIF	e3d075eb-9c92-4482-a40f-069bd5afcab4	1146371993.0	http://arctos.database.museum/media/99901?open
715	uam_uam:herb:69164_1_Salix bebbiana	uam_uam:herb:69164	uam	uam:herb:69164	Tracheophyta	Magnoliopsida	Malpighiales	Salicaceae	salix bebbiana	Salix bebbiana	Salix bebbiana Sarg.	Salix bebbiana Sarg.	Salix bebbiana Sarg.	Salix bebbiana Sarg.	Salix bebbiana	63.46	-143.01	1957-07-25	iDigBio and GBIF	ab669ce3-40a1-49e9-b177-665da167f1f7	1146371913.0	http://arctos.database.museum/media/221883?open
716	uam_uam:herb:69164_2_Salix bebbiana	uam_uam:herb:69164	uam	uam:herb:69164	Tracheophyta	Magnoliopsida	Malpighiales	Salicaceae	salix bebbiana	Salix bebbiana	Salix bebbiana Sarg.	Salix bebbiana Sarg.	Salix bebbiana Sarg.	Salix bebbiana Sarg.	Salix bebbiana	63.46	-143.01	1957-07-25	iDigBio and GBIF	ab669ce3-40a1-49e9-b177-665da167f1f7	1146371913.0	http://arctos.database.museum/media/46627?open
717	uam_uam:herb:69164_3_Salix bebbiana	uam_uam:herb:69164	uam	uam:herb:69164	Tracheophyta	Magnoliopsida	Malpighiales	Salicaceae	salix bebbiana	Salix bebbiana	Salix bebbiana Sarg.	Salix bebbiana Sarg.	Salix bebbiana Sarg.	Salix bebbiana Sarg.	Salix bebbiana	63.46	-143.01	1957-07-25	iDigBio and GBIF	ab669ce3-40a1-49e9-b177-665da167f1f7	1146371913.0	http://arctos.database.museum/media/99972?open
718	uam_uam:herb:131322_1_Salix bebbiana	uam_uam:herb:131322	uam	uam:herb:131322	Tracheophyta	Magnoliopsida	Malpighiales	Salicaceae	salix bebbiana	Salix bebbiana	Salix bebbiana Sarg.	Salix bebbiana Sarg.	Salix bebbiana Sarg.	Salix bebbiana Sarg.	Salix bebbiana	66.73333333	-143.566667	1957-07-03	iDigBio and GBIF	f661e31d-c37c-467d-8f10-2bbda14b75c0	1146231234.0	http://arctos.database.museum/media/10089011?open
719	uam_uam:herb:131322_2_Salix bebbiana	uam_uam:herb:131322	uam	uam:herb:131322	Tracheophyta	Magnoliopsida	Malpighiales	Salicaceae	salix bebbiana	Salix bebbiana	Salix bebbiana Sarg.	Salix bebbiana Sarg.	Salix bebbiana Sarg.	Salix bebbiana Sarg.	Salix bebbiana	66.73333333	-143.566667	1957-07-03	iDigBio and GBIF	f661e31d-c37c-467d-8f10-2bbda14b75c0	1146231234.0	http://arctos.database.museum/media/60617?open
720	uam_uam:herb:131322_3_Salix bebbiana	uam_uam:herb:131322	uam	uam:herb:131322	Tracheophyta	Magnoliopsida	Malpighiales	Salicaceae	salix bebbiana	Salix bebbiana	Salix bebbiana Sarg.	Salix bebbiana Sarg.	Salix bebbiana Sarg.	Salix bebbiana Sarg.	Salix bebbiana	66.73333333	-143.566667	1957-07-03	iDigBio and GBIF	f661e31d-c37c-467d-8f10-2bbda14b75c0	1146231234.0	http://arctos.database.museum/media/99262?open
721	uam_uam:herb:139344_1_Salix bebbiana	uam_uam:herb:139344	uam	uam:herb:139344	Tracheophyta	Magnoliopsida	Malpighiales	Salicaceae	salix bebbiana	Salix bebbiana	Salix bebbiana Sarg.	Salix bebbiana Sarg.	Salix bebbiana Sarg.	Salix bebbiana Sarg.	Salix bebbiana	66.73333333	-143.566667	1957-07-14	iDigBio and GBIF	eab61439-94f5-4a6a-8ab0-7f26a6205433	1146240013.0	http://arctos.database.museum/media/10089252?open
722	uam_uam:herb:139344_2_Salix bebbiana	uam_uam:herb:139344	uam	uam:herb:139344	Tracheophyta	Magnoliopsida	Malpighiales	Salicaceae	salix bebbiana	Salix bebbiana	Salix bebbiana Sarg.	Salix bebbiana Sarg.	Salix bebbiana Sarg.	Salix bebbiana Sarg.	Salix bebbiana	66.73333333	-143.566667	1957-07-14	iDigBio and GBIF	eab61439-94f5-4a6a-8ab0-7f26a6205433	1146240013.0	http://arctos.database.museum/media/65006?open
723	uam_uam:herb:139344_3_Salix bebbiana	uam_uam:herb:139344	uam	uam:herb:139344	Tracheophyta	Magnoliopsida	Malpighiales	Salicaceae	salix bebbiana	Salix bebbiana	Salix bebbiana Sarg.	Salix bebbiana Sarg.	Salix bebbiana Sarg.	Salix bebbiana Sarg.	Salix bebbiana	66.73333333	-143.566667	1957-07-14	iDigBio and GBIF	eab61439-94f5-4a6a-8ab0-7f26a6205433	1146240013.0	http://arctos.database.museum/media/99969?open
724	uam_uam:herb:131533_1_Salix bebbiana	uam_uam:herb:131533	uam	uam:herb:131533	Tracheophyta	Magnoliopsida	Malpighiales	Salicaceae	salix bebbiana	Salix bebbiana	Salix bebbiana Sarg.	Salix bebbiana Sarg.	Salix bebbiana Sarg.	Salix bebbiana Sarg.	Salix bebbiana	67.15	-141.666667	1957-07-22	iDigBio and GBIF	6773b3e2-118a-4c81-9879-0ffb161e1963	1146231441.0	http://arctos.database.museum/media/10089253?open
725	uam_uam:herb:131533_2_Salix bebbiana	uam_uam:herb:131533	uam	uam:herb:131533	Tracheophyta	Magnoliopsida	Malpighiales	Salicaceae	salix bebbiana	Salix bebbiana	Salix bebbiana Sarg.	Salix bebbiana Sarg.	Salix bebbiana Sarg.	Salix bebbiana Sarg.	Salix bebbiana	67.15	-141.666667	1957-07-22	iDigBio and GBIF	6773b3e2-118a-4c81-9879-0ffb161e1963	1146231441.0	http://arctos.database.museum/media/99979?open
726	montu_51172_1_Salix bebbiana	montu_51172	montu	51172	Tracheophyta	Magnoliopsida	Malpighiales	Salicaceae	salix bebbiana	Salix bebbiana	Salix bebbiana Sarg.	NA	NA	NA	Salix bebbiana	46.856035	-114.00761	1957-07-30	iDigBio	94da1f04-faff-469b-bf5e-745d19f2c4d8	NA	http://www.pnwherbaria.org/images/jpeg.php?Image=MONTU051172.jpg
727	montu_50593_1_Salix bebbiana	montu_50593	montu	50593	Tracheophyta	Magnoliopsida	Malpighiales	Salicaceae	salix bebbiana	Salix bebbiana	Salix bebbiana Sarg.	NA	NA	NA	Salix bebbiana	46.830758	-113.921773	1957-07-25	iDigBio	a89e19f6-f7d9-4e39-90b8-bded2ad26abb	NA	http://www.pnwherbaria.org/images/jpeg.php?Image=MONTU050593.jpg
728	montu_160997_1_Salix bebbiana	montu_160997	montu	160997	Tracheophyta	Magnoliopsida	Malpighiales	Salicaceae	salix bebbiana	Salix bebbiana	Salix bebbiana Sarg.	NA	NA	NA	Salix bebbiana	46.853258	-114.096778	1957-07-30	iDigBio	20acb78f-5f52-47af-a591-2908717a44f9	NA	http://www.pnwherbaria.org/images/jpeg.php?Image=MONTU160997.jpg
729	uam_uam:herb:60853_1_Salix bebbiana	uam_uam:herb:60853	uam	uam:herb:60853	Tracheophyta	Magnoliopsida	Malpighiales	Salicaceae	salix bebbiana	Salix bebbiana	Salix bebbiana Sarg.	Salix bebbiana Sarg.	Salix bebbiana Sarg.	Salix bebbiana Sarg.	Salix bebbiana	61.5	-143.0	1957-08-06	iDigBio and GBIF	c13a571e-a869-4b7b-b212-0ecb05d3246f	1146362805.0	http://arctos.database.museum/media/221878?open
730	uam_uam:herb:60853_2_Salix bebbiana	uam_uam:herb:60853	uam	uam:herb:60853	Tracheophyta	Magnoliopsida	Malpighiales	Salicaceae	salix bebbiana	Salix bebbiana	Salix bebbiana Sarg.	Salix bebbiana Sarg.	Salix bebbiana Sarg.	Salix bebbiana Sarg.	Salix bebbiana	61.5	-143.0	1957-08-06	iDigBio and GBIF	c13a571e-a869-4b7b-b212-0ecb05d3246f	1146362805.0	http://arctos.database.museum/media/40260?open
731	uam_uam:herb:60853_3_Salix bebbiana	uam_uam:herb:60853	uam	uam:herb:60853	Tracheophyta	Magnoliopsida	Malpighiales	Salicaceae	salix bebbiana	Salix bebbiana	Salix bebbiana Sarg.	Salix bebbiana Sarg.	Salix bebbiana Sarg.	Salix bebbiana Sarg.	Salix bebbiana	61.5	-143.0	1957-08-06	iDigBio and GBIF	c13a571e-a869-4b7b-b212-0ecb05d3246f	1146362805.0	http://arctos.database.museum/media/99962?open
732	os_os60977_1_Salix bebbiana	os_os60977	os	os60977	Tracheophyta	Magnoliopsida	Malpighiales	Salicaceae	salix bebbiana	Salix bebbiana	Salix bebbiana Sarg.	NA	NA	NA	Salix bebbiana	41.518889	-83.803889	1958-05-17	iDigBio	d0c601f1-fbb2-46db-bba8-e7e7eda22a12	NA	https://api.idigbio.org/v2/media/fffc7e78b1c25ebdf46a34baf467fb1a?size=fullsize
733	mont_54673_1_Salix bebbiana	mont_54673	mont	54673	Tracheophyta	Magnoliopsida	Malpighiales	Salicaceae	salix bebbiana	Salix bebbiana	Salix bebbiana Sarg.	NA	NA	NA	Salix bebbiana	45.869195	-109.959183	1958-06-23	iDigBio	e7308bc3-16be-41a7-94c7-fce85b5b72d9	NA	http://www.pnwherbaria.org/images/jpeg.php?Image=MONT048392.jpg
734	cmn_can 10025005_1_Salix bebbiana	cmn_can 10025005	cmn	can 10025005	Tracheophyta	Magnoliopsida	Malpighiales	Salicaceae	salix bebbiana	Salix bebbiana	Salix bebbiana Sarg.	Salix bebbiana Sarg.	Salix bebbiana Sarg.	Salix bebbiana Sarg.	Salix bebbiana	60.65	-135.033333	1958-06-11	iDigBio and GBIF	03b1c979-65ba-4b78-a3e1-885403015e21	1804577133.0	http://ipt.nature.ca/multimedia/Botany/VascPlant/CAN10025005.jpg
735	cmn_can 10024985_1_Salix bebbiana	cmn_can 10024985	cmn	can 10024985	Tracheophyta	Magnoliopsida	Malpighiales	Salicaceae	salix bebbiana	Salix bebbiana	Salix bebbiana Sarg.	Salix bebbiana Sarg.	Salix bebbiana Sarg.	Salix bebbiana Sarg.	Salix bebbiana	60.716667	-135.05	1958-06-13	iDigBio and GBIF	3d87a400-0bf0-42e9-ad6f-cbf4c766bbd1	1804415949.0	http://ipt.nature.ca/multimedia/Botany/VascPlant/CAN10024985.jpg
736	mont_54443_1_Salix bebbiana	mont_54443	mont	54443	Tracheophyta	Magnoliopsida	Malpighiales	Salicaceae	salix bebbiana	Salix bebbiana	Salix bebbiana Sarg.	NA	NA	NA	Salix bebbiana	46.637538	-112.067448	1958-07-02	iDigBio	256e3a65-cd76-4768-ae88-154f4b7b711d	NA	http://www.pnwherbaria.org/images/jpeg.php?Image=MONT048353.jpg
737	mont_54878_1_Salix bebbiana	mont_54878	mont	54878	Tracheophyta	Magnoliopsida	Malpighiales	Salicaceae	salix bebbiana	Salix bebbiana	Salix bebbiana Sarg.	NA	NA	NA	Salix bebbiana	45.805771	-112.163961	1958-07-14	iDigBio	967bc67d-d3e4-42bf-8b66-e59eb36d560f	NA	http://www.pnwherbaria.org/images/jpeg.php?Image=MONT048345.jpg
738	cmn_can 10024884_1_Salix bebbiana	cmn_can 10024884	cmn	can 10024884	Tracheophyta	Magnoliopsida	Malpighiales	Salicaceae	salix bebbiana	Salix bebbiana	Salix bebbiana Sarg.	Salix bebbiana Sarg.	Salix bebbiana Sarg.	Salix bebbiana Sarg.	Salix bebbiana	60.0	-111.883333	1958-07-09	iDigBio and GBIF	9dbdd118-d21d-4ae5-8d2f-32508015693c	1804589158.0	http://ipt.nature.ca/multimedia/Botany/VascPlant/CAN10024884.jpg
739	mont_54877_1_Salix bebbiana	mont_54877	mont	54877	Tracheophyta	Magnoliopsida	Malpighiales	Salicaceae	salix bebbiana	Salix bebbiana	Salix bebbiana Sarg.	NA	NA	NA	Salix bebbiana	45.396763	-112.433423	1958-07-14	iDigBio	ffd24bc1-bd4e-478f-898f-53d1aff7e316	NA	http://www.pnwherbaria.org/images/jpeg.php?Image=MONT048296.jpg
740	wis_v0316095wis_1_Salix bebbiana	wis_v0316095wis	wis	v0316095wis	Tracheophyta	Magnoliopsida	Malpighiales	Salicaceae	salix bebbiana	Salix bebbiana	Salix bebbiana Sarg.	NA	NA	NA	Salix bebbiana	47.501448	-95.399722	1958-08-15	iDigBio	124a202b-ed40-42da-afac-cd185ab9382c	NA	http://storage.idigbio.org/wis/aquatic/v0316/v0316095WIS_lg.jpg
741	wis_v0316103wis_1_Salix bebbiana	wis_v0316103wis	wis	v0316103wis	Tracheophyta	Magnoliopsida	Malpighiales	Salicaceae	salix bebbiana	Salix bebbiana	Salix bebbiana Sarg.	NA	NA	NA	Salix bebbiana	47.474009	-94.781013	1958-08-16	iDigBio	508c4b43-684d-42d8-9a8e-786fcaad32ae	NA	http://storage.idigbio.org/wis/aquatic/v0316/v0316103WIS_lg.jpg
742	university of massachusetts_00365066_1_Salix bebbiana	university of massachusetts_00365066	university of massachusetts	00365066	Tracheophyta	Magnoliopsida	Malpighiales	Salicaceae	salix bebbiana	Salix bebbiana	Salix bebbiana Sarg.	NA	NA	NA	Salix bebbiana	42.52202	-72.60972	1959-04-30	iDigBio	b9e41126-4f50-4bc4-a4cd-7e7290893639	NA	https://bisque.cyverse.org/image_service/00-9vVtEmnFm8DTbPM399vpgP
743	university of massachusetts_00365064_1_Salix bebbiana	university of massachusetts_00365064	university of massachusetts	00365064	Tracheophyta	Magnoliopsida	Malpighiales	Salicaceae	salix bebbiana	Salix bebbiana	Salix bebbiana Sarg.	NA	NA	NA	Salix bebbiana	42.52202	-72.60972	1959-04-22	iDigBio	e614972b-3bd9-4c6b-93fc-f66994207ac0	NA	https://bisque.cyverse.org/image_service/00-9xnLGfdcMjpCWyzWjCwrs
744	wis_v0315966wis_1_Salix bebbiana	wis_v0315966wis	wis	v0315966wis	Tracheophyta	Magnoliopsida	Malpighiales	Salicaceae	salix bebbiana	Salix bebbiana	Salix bebbiana Sarg.	NA	NA	NA	Salix bebbiana	44.675249	-86.081432	1959-05-31	iDigBio	efc0cc61-5cf0-412e-8136-088e6fa63225	NA	http://storage.idigbio.org/wis/aquatic/v0315/v0315966WIS_lg.jpg
745	wis_v0316070wis_1_Salix bebbiana	wis_v0316070wis	wis	v0316070wis	Tracheophyta	Magnoliopsida	Malpighiales	Salicaceae	salix bebbiana	Salix bebbiana	Salix bebbiana Sarg.	NA	NA	NA	Salix bebbiana	49.803989	-85.8696	1959-06-17	iDigBio	09f1f12f-f509-46b5-94ce-6bc3f3298e86	NA	http://storage.idigbio.org/wis/aquatic/v0316/v0316070WIS_lg.jpg
746	wis_v0316096wis_1_Salix bebbiana	wis_v0316096wis	wis	v0316096wis	Tracheophyta	Magnoliopsida	Malpighiales	Salicaceae	salix bebbiana	Salix bebbiana	Salix bebbiana Sarg.	NA	NA	NA	Salix bebbiana	49.803989	-85.8696	1959-06-20	iDigBio	24a90541-b0f0-425b-b945-4d0bd6b297bd	NA	http://storage.idigbio.org/wis/aquatic/v0316/v0316096WIS_lg.jpg
747	wis_v0316100wis_1_Salix bebbiana	wis_v0316100wis	wis	v0316100wis	Tracheophyta	Magnoliopsida	Malpighiales	Salicaceae	salix bebbiana	Salix bebbiana	Salix bebbiana Sarg.	NA	NA	NA	Salix bebbiana	49.427528	-82.155681	1959-06-25	iDigBio	b1ca0039-8215-4e89-bf17-35386a0ec753	NA	http://storage.idigbio.org/wis/aquatic/v0316/v0316100WIS_lg.jpg
748	cmn_can 10024962_1_Salix bebbiana	cmn_can 10024962	cmn	can 10024962	Tracheophyta	Magnoliopsida	Malpighiales	Salicaceae	salix bebbiana	Salix bebbiana	Salix bebbiana Sarg.	Salix bebbiana Sarg.	Salix bebbiana Sarg.	Salix bebbiana Sarg.	Salix bebbiana	60.616667	-116.333333	1959-06-28	iDigBio and GBIF	709e5eac-2d04-4001-b04c-9a45e6bbd026	1804504953.0	http://ipt.nature.ca/multimedia/Botany/VascPlant/CAN10024962.jpg
749	cmn_can 10024964_1_Salix bebbiana	cmn_can 10024964	cmn	can 10024964	Tracheophyta	Magnoliopsida	Malpighiales	Salicaceae	salix bebbiana	Salix bebbiana	Salix bebbiana Sarg.	Salix bebbiana Sarg.	Salix bebbiana Sarg.	Salix bebbiana Sarg.	Salix bebbiana	60.966667	-117.283333	1959-06-26	iDigBio and GBIF	2d73664b-d439-4ed0-80d6-f899f93187a5	1804448665.0	http://ipt.nature.ca/multimedia/Botany/VascPlant/CAN10024964.jpg
750	mont_55885_1_Salix bebbiana	mont_55885	mont	55885	Tracheophyta	Magnoliopsida	Malpighiales	Salicaceae	salix bebbiana	Salix bebbiana	Salix bebbiana Sarg.	NA	NA	NA	Salix bebbiana	46.480321	-110.315247	1959-06-05	iDigBio	84d6a706-a943-439c-95db-3ca878496e33	NA	http://www.pnwherbaria.org/images/jpeg.php?Image=MONT048357.jpg
751	cmn_can 10024961_1_Salix bebbiana	cmn_can 10024961	cmn	can 10024961	Tracheophyta	Magnoliopsida	Malpighiales	Salicaceae	salix bebbiana	Salix bebbiana	Salix bebbiana Sarg.	Salix bebbiana Sarg.	Salix bebbiana Sarg.	Salix bebbiana Sarg.	Salix bebbiana	60.833333	-117.5	1959-06-21	iDigBio and GBIF	4dd270b3-a6dd-4c24-a22d-ba71fe528798	1804442750.0	http://ipt.nature.ca/multimedia/Botany/VascPlant/CAN10024961.jpg
752	cmn_can 10024959_1_Salix bebbiana	cmn_can 10024959	cmn	can 10024959	Tracheophyta	Magnoliopsida	Malpighiales	Salicaceae	salix bebbiana	Salix bebbiana	Salix bebbiana Sarg.	Salix bebbiana Sarg.	Salix bebbiana Sarg.	Salix bebbiana Sarg.	Salix bebbiana	60.95	-117.333333	1959-06-16	iDigBio and GBIF	fd68ee05-33c3-4f96-87f9-e1d32408be7e	1804454950.0	http://ipt.nature.ca/multimedia/Botany/VascPlant/CAN10024959.jpg
753	cmn_can 10024960_1_Salix bebbiana	cmn_can 10024960	cmn	can 10024960	Tracheophyta	Magnoliopsida	Malpighiales	Salicaceae	salix bebbiana	Salix bebbiana	Salix bebbiana Sarg.	Salix bebbiana Sarg.	Salix bebbiana Sarg.	Salix bebbiana Sarg.	Salix bebbiana	60.95	-117.333333	1959-06-18	iDigBio and GBIF	694688ab-c2a3-4640-80f1-f62fae0722d8	1804455114.0	http://ipt.nature.ca/multimedia/Botany/VascPlant/CAN10024960.jpg
754	cmn_can 10024857_1_Salix bebbiana	cmn_can 10024857	cmn	can 10024857	Tracheophyta	Magnoliopsida	Malpighiales	Salicaceae	salix bebbiana	Salix bebbiana	Salix bebbiana Sarg.	Salix bebbiana Sarg.	Salix bebbiana Sarg.	Salix bebbiana Sarg.	Salix bebbiana	60.833333	-117.383333	1959-06-22	iDigBio and GBIF	4e28c4a1-73ff-4386-8e00-b03606d61e95	1804484551.0	http://ipt.nature.ca/multimedia/Botany/VascPlant/CAN10024857.jpg
755	cmn_can 10024958_1_Salix bebbiana	cmn_can 10024958	cmn	can 10024958	Tracheophyta	Magnoliopsida	Malpighiales	Salicaceae	salix bebbiana	Salix bebbiana	Salix bebbiana Sarg.	Salix bebbiana Sarg.	Salix bebbiana Sarg.	Salix bebbiana Sarg.	Salix bebbiana	60.95	-117.333333	1959-06-16	iDigBio and GBIF	315e0a7f-e804-4084-afb5-3218ee3a4963	1804606594.0	http://ipt.nature.ca/multimedia/Botany/VascPlant/CAN10024958.jpg
756	cmn_can 10024963_1_Salix bebbiana	cmn_can 10024963	cmn	can 10024963	Tracheophyta	Magnoliopsida	Malpighiales	Salicaceae	salix bebbiana	Salix bebbiana	Salix bebbiana Sarg.	Salix bebbiana Sarg.	Salix bebbiana Sarg.	Salix bebbiana Sarg.	Salix bebbiana	60.45	-114.166667	1959-06-28	iDigBio and GBIF	80671250-806a-4000-be72-1b7ed242df30	1804380184.0	http://ipt.nature.ca/multimedia/Botany/VascPlant/CAN10024963.jpg
757	mont_55890_1_Salix bebbiana	mont_55890	mont	55890	Tracheophyta	Magnoliopsida	Malpighiales	Salicaceae	salix bebbiana	Salix bebbiana	Salix bebbiana Sarg.	NA	NA	NA	Salix bebbiana	46.294373	-109.257545	1959-06-05	iDigBio	ff970c11-6313-4eb1-8e3f-88372c017c7f	NA	http://www.pnwherbaria.org/images/jpeg.php?Image=MONT048344.jpg
758	wis_v0105215wis_1_Salix bebbiana	wis_v0105215wis	wis	v0105215wis	Tracheophyta	Magnoliopsida	Malpighiales	Salicaceae	salix bebbiana	Salix bebbiana	Salix bebbiana Sarg.	NA	NA	NA	Salix bebbiana	47.06667	-90.73333	1959-06-24	iDigBio	4a50b030-a20c-4c06-9a1a-54f28615044e	NA	http://storage.idigbio.org/wis/aquatic/v0105/v0105215WIS_lg.jpg
759	wis_v0316001wis_1_Salix bebbiana	wis_v0316001wis	wis	v0316001wis	Tracheophyta	Magnoliopsida	Malpighiales	Salicaceae	salix bebbiana	Salix bebbiana	Salix bebbiana Sarg.	NA	NA	NA	Salix bebbiana	43.290596	-91.339107	1959-07-22	iDigBio	11a024f6-1a9a-4126-aacd-e93110ab267c	NA	http://storage.idigbio.org/wis/aquatic/v0316/v0316001WIS_lg.jpg
760	cmn_can 10024974_1_Salix bebbiana	cmn_can 10024974	cmn	can 10024974	Tracheophyta	Magnoliopsida	Malpighiales	Salicaceae	salix bebbiana	Salix bebbiana	Salix bebbiana Sarg.	Salix bebbiana Sarg.	Salix bebbiana Sarg.	Salix bebbiana Sarg.	Salix bebbiana	60.233333	-123.466667	1959-07-08	iDigBio and GBIF	10abbe5e-2a0d-4777-b325-74f56b3f0521	1804445186.0	http://ipt.nature.ca/multimedia/Botany/VascPlant/CAN10024974_x.jpg
761	cmn_can 10024974_2_Salix bebbiana	cmn_can 10024974	cmn	can 10024974	Tracheophyta	Magnoliopsida	Malpighiales	Salicaceae	salix bebbiana	Salix bebbiana	Salix bebbiana Sarg.	Salix bebbiana Sarg.	Salix bebbiana Sarg.	Salix bebbiana Sarg.	Salix bebbiana	60.233333	-123.466667	1959-07-08	iDigBio and GBIF	10abbe5e-2a0d-4777-b325-74f56b3f0521	1804445186.0	http://ipt.nature.ca/multimedia/Botany/VascPlant/CAN10024974_y.jpg
762	cmn_can 10024965_1_Salix bebbiana	cmn_can 10024965	cmn	can 10024965	Tracheophyta	Magnoliopsida	Malpighiales	Salicaceae	salix bebbiana	Salix bebbiana	Salix bebbiana Sarg.	Salix bebbiana Sarg.	Salix bebbiana Sarg.	Salix bebbiana Sarg.	Salix bebbiana	60.833333	-116.616667	1959-07-02	iDigBio and GBIF	b66ec919-f557-4627-82bd-1b106c593dc9	1804430283.0	http://ipt.nature.ca/multimedia/Botany/VascPlant/CAN10024965.jpg
763	cmn_can 10024855_1_Salix bebbiana	cmn_can 10024855	cmn	can 10024855	Tracheophyta	Magnoliopsida	Malpighiales	Salicaceae	salix bebbiana	Salix bebbiana	Salix bebbiana Sarg.	Salix bebbiana Sarg.	Salix bebbiana Sarg.	Salix bebbiana Sarg.	Salix bebbiana	60.933333	-117.416667	1959-07-12	iDigBio and GBIF	7c9b6efb-b021-4b85-a5e2-2e2e565a5b4f	1804402435.0	http://ipt.nature.ca/multimedia/Botany/VascPlant/CAN10024855.jpg
764	cmn_can 10024890_1_Salix bebbiana	cmn_can 10024890	cmn	can 10024890	Tracheophyta	Magnoliopsida	Malpighiales	Salicaceae	salix bebbiana	Salix bebbiana	Salix bebbiana Sarg.	Salix bebbiana Sarg.	Salix bebbiana Sarg.	Salix bebbiana Sarg.	Salix bebbiana	60.183333	-123.716667	1959-07-07	iDigBio and GBIF	1d186841-7915-4882-be7f-f15d26e347d8	1804419471.0	http://ipt.nature.ca/multimedia/Botany/VascPlant/CAN10024890.jpg
765	wis_v0316084wis_1_Salix bebbiana	wis_v0316084wis	wis	v0316084wis	Tracheophyta	Magnoliopsida	Malpighiales	Salicaceae	salix bebbiana	Salix bebbiana	Salix bebbiana Sarg.	NA	NA	NA	Salix bebbiana	44.084889	-72.099841	1959-08-20	iDigBio	cfd184c7-63e7-43c4-b6fa-81a773f87850	NA	http://storage.idigbio.org/wis/aquatic/v0316/v0316084WIS_lg.jpg
766	cmn_can 10024891_1_Salix bebbiana	cmn_can 10024891	cmn	can 10024891	Tracheophyta	Magnoliopsida	Malpighiales	Salicaceae	salix bebbiana	Salix bebbiana	Salix bebbiana Sarg.	Salix bebbiana Sarg.	Salix bebbiana Sarg.	Salix bebbiana Sarg.	Salix bebbiana	60.233333	-123.466667	1959-08-07	iDigBio and GBIF	84b50ca2-b67c-46e8-ad52-5986c09bba0c	1804400925.0	http://ipt.nature.ca/multimedia/Botany/VascPlant/CAN10024891_x.jpg
767	cmn_can 10024891_2_Salix bebbiana	cmn_can 10024891	cmn	can 10024891	Tracheophyta	Magnoliopsida	Malpighiales	Salicaceae	salix bebbiana	Salix bebbiana	Salix bebbiana Sarg.	Salix bebbiana Sarg.	Salix bebbiana Sarg.	Salix bebbiana Sarg.	Salix bebbiana	60.233333	-123.466667	1959-08-07	iDigBio and GBIF	84b50ca2-b67c-46e8-ad52-5986c09bba0c	1804400925.0	http://ipt.nature.ca/multimedia/Botany/VascPlant/CAN10024891_y.jpg
768	cmn_can 10024889_1_Salix bebbiana	cmn_can 10024889	cmn	can 10024889	Tracheophyta	Magnoliopsida	Malpighiales	Salicaceae	salix bebbiana	Salix bebbiana	Salix bebbiana Sarg.	Salix bebbiana Sarg.	Salix bebbiana Sarg.	Salix bebbiana Sarg.	Salix bebbiana	60.233333	-123.466667	1959-08-09	iDigBio and GBIF	84231ee5-8ed7-4a41-a32b-233cfaa30e2e	1804596757.0	http://ipt.nature.ca/multimedia/Botany/VascPlant/CAN10024889_x.jpg
769	cmn_can 10024889_2_Salix bebbiana	cmn_can 10024889	cmn	can 10024889	Tracheophyta	Magnoliopsida	Malpighiales	Salicaceae	salix bebbiana	Salix bebbiana	Salix bebbiana Sarg.	Salix bebbiana Sarg.	Salix bebbiana Sarg.	Salix bebbiana Sarg.	Salix bebbiana	60.233333	-123.466667	1959-08-09	iDigBio and GBIF	84231ee5-8ed7-4a41-a32b-233cfaa30e2e	1804596757.0	http://ipt.nature.ca/multimedia/Botany/VascPlant/CAN10024889_y.jpg
770	uam_uam:herb:28931_1_Salix bebbiana	uam_uam:herb:28931	uam	uam:herb:28931	Tracheophyta	Magnoliopsida	Malpighiales	Salicaceae	salix bebbiana	Salix bebbiana	Salix bebbiana Sarg.	Salix bebbiana Sarg.	Salix bebbiana Sarg.	Salix bebbiana Sarg.	Salix bebbiana	63.71	-149.0	1960-06-20	iDigBio and GBIF	78d7a32d-087a-43ab-b9a6-de3dab4ad821	1146328203.0	http://arctos.database.museum/media/221933?open
771	uam_uam:herb:28931_2_Salix bebbiana	uam_uam:herb:28931	uam	uam:herb:28931	Tracheophyta	Magnoliopsida	Malpighiales	Salicaceae	salix bebbiana	Salix bebbiana	Salix bebbiana Sarg.	Salix bebbiana Sarg.	Salix bebbiana Sarg.	Salix bebbiana Sarg.	Salix bebbiana	63.71	-149.0	1960-06-20	iDigBio and GBIF	78d7a32d-087a-43ab-b9a6-de3dab4ad821	1146328203.0	http://arctos.database.museum/media/100052?open
772	uam_uam:herb:28931_3_Salix bebbiana	uam_uam:herb:28931	uam	uam:herb:28931	Tracheophyta	Magnoliopsida	Malpighiales	Salicaceae	salix bebbiana	Salix bebbiana	Salix bebbiana Sarg.	Salix bebbiana Sarg.	Salix bebbiana Sarg.	Salix bebbiana Sarg.	Salix bebbiana	63.71	-149.0	1960-06-20	iDigBio and GBIF	78d7a32d-087a-43ab-b9a6-de3dab4ad821	1146328203.0	http://arctos.database.museum/media/21753?open
773	uam_uam:herb:28940_1_Salix bebbiana	uam_uam:herb:28940	uam	uam:herb:28940	Tracheophyta	Magnoliopsida	Malpighiales	Salicaceae	salix bebbiana	Salix bebbiana	Salix bebbiana Sarg.	Salix bebbiana Sarg.	Salix bebbiana Sarg.	Salix bebbiana Sarg.	Salix bebbiana	63.65	-149.63	1960-06-23	iDigBio and GBIF	6f1057f1-7eff-40e1-b3aa-e0d954c8aaaa	1146328188.0	http://arctos.database.museum/media/222186?open
774	uam_uam:herb:28940_2_Salix bebbiana	uam_uam:herb:28940	uam	uam:herb:28940	Tracheophyta	Magnoliopsida	Malpighiales	Salicaceae	salix bebbiana	Salix bebbiana	Salix bebbiana Sarg.	Salix bebbiana Sarg.	Salix bebbiana Sarg.	Salix bebbiana Sarg.	Salix bebbiana	63.65	-149.63	1960-06-23	iDigBio and GBIF	6f1057f1-7eff-40e1-b3aa-e0d954c8aaaa	1146328188.0	http://arctos.database.museum/media/21330?open
775	uam_uam:herb:28940_3_Salix bebbiana	uam_uam:herb:28940	uam	uam:herb:28940	Tracheophyta	Magnoliopsida	Malpighiales	Salicaceae	salix bebbiana	Salix bebbiana	Salix bebbiana Sarg.	Salix bebbiana Sarg.	Salix bebbiana Sarg.	Salix bebbiana Sarg.	Salix bebbiana	63.65	-149.63	1960-06-23	iDigBio and GBIF	6f1057f1-7eff-40e1-b3aa-e0d954c8aaaa	1146328188.0	http://arctos.database.museum/media/99949?open
776	wis_v0293307wis_1_Salix bebbiana	wis_v0293307wis	wis	v0293307wis	Tracheophyta	Magnoliopsida	Malpighiales	Salicaceae	salix bebbiana	Salix bebbiana	Salix bebbiana Sarg.	NA	NA	NA	Salix bebbiana	49.873305	-85.878183	1960-06-14	iDigBio	c44610b2-f78f-4c3b-82c3-5d5b9c57429d	NA	http://storage.idigbio.org/wis/aquatic/v0293/v0293307WIS_lg.jpg
777	mont_57538_1_Salix bebbiana	mont_57538	mont	57538	Tracheophyta	Magnoliopsida	Malpighiales	Salicaceae	salix bebbiana	Salix bebbiana	Salix bebbiana Sarg.	NA	NA	NA	Salix bebbiana	47.25389	-109.35917	1960-06-15	iDigBio	6110d1b1-4a0c-437b-93d4-319c659f9bc3	NA	http://www.pnwherbaria.org/images/jpeg.php?Image=MONT048310.jpg
778	id_149475_1_Salix bebbiana	id_149475	id	149475	Tracheophyta	Magnoliopsida	Malpighiales	Salicaceae	salix bebbiana	Salix bebbiana	Salix bebbiana Sarg.	NA	NA	NA	Salix bebbiana	42.089917	-113.244996	1960-10-11	iDigBio	73b21e21-4744-41c8-be2a-61706da9c8cf	NA	http://herbarium.lib.uidaho.edu/images/jpeg.php?Image=ID079433.jpg
779	uwl_uwl0004627_1_Salix bebbiana	uwl_uwl0004627	uwl	uwl0004627	Tracheophyta	Magnoliopsida	Malpighiales	Salicaceae	salix bebbiana	Salix bebbiana	Salix bebbiana Sarg.	NA	NA	NA	Salix bebbiana	41.650381	-87.04476	1961-04-29	iDigBio	97614708-7012-4261-9492-bb1774f87e13	NA	http://storage.idigbio.org/uwl/aquatic/UWL0004/UWL0004627_lg.jpg
780	mont_58237_1_Salix bebbiana	mont_58237	mont	58237	Tracheophyta	Magnoliopsida	Malpighiales	Salicaceae	salix bebbiana	Salix bebbiana	Salix bebbiana Sarg.	NA	NA	NA	Salix bebbiana	45.668743	-110.726912	1961-04-29	iDigBio	7550c49d-7702-4c47-bbf3-5c77b9b94aa2	NA	http://www.pnwherbaria.org/images/jpeg.php?Image=MONT048331.jpg
781	uam_uam:herb:148419_1_Salix bebbiana	uam_uam:herb:148419	uam	uam:herb:148419	Tracheophyta	Magnoliopsida	Malpighiales	Salicaceae	salix bebbiana	Salix bebbiana	Salix bebbiana Sarg.	Salix bebbiana Sarg.	Salix bebbiana Sarg.	Salix bebbiana Sarg.	Salix bebbiana	66.56666667	-145.266667	1961-05-24	iDigBio and GBIF	d5837958-37e6-48f7-8170-7fcab961b140	1146249947.0	http://arctos.database.museum/media/10087370?open
782	uam_uam:herb:148419_2_Salix bebbiana	uam_uam:herb:148419	uam	uam:herb:148419	Tracheophyta	Magnoliopsida	Malpighiales	Salicaceae	salix bebbiana	Salix bebbiana	Salix bebbiana Sarg.	Salix bebbiana Sarg.	Salix bebbiana Sarg.	Salix bebbiana Sarg.	Salix bebbiana	66.56666667	-145.266667	1961-05-24	iDigBio and GBIF	d5837958-37e6-48f7-8170-7fcab961b140	1146249947.0	http://arctos.database.museum/media/59885?open
783	uam_uam:herb:148419_3_Salix bebbiana	uam_uam:herb:148419	uam	uam:herb:148419	Tracheophyta	Magnoliopsida	Malpighiales	Salicaceae	salix bebbiana	Salix bebbiana	Salix bebbiana Sarg.	Salix bebbiana Sarg.	Salix bebbiana Sarg.	Salix bebbiana Sarg.	Salix bebbiana	66.56666667	-145.266667	1961-05-24	iDigBio and GBIF	d5837958-37e6-48f7-8170-7fcab961b140	1146249947.0	http://arctos.database.museum/media/100064?open
784	uam_uam:herb:69621_1_Salix bebbiana	uam_uam:herb:69621	uam	uam:herb:69621	Tracheophyta	Magnoliopsida	Malpighiales	Salicaceae	salix bebbiana	Salix bebbiana	Salix bebbiana Sarg.	Salix bebbiana Sarg.	Salix bebbiana Sarg.	Salix bebbiana Sarg.	Salix bebbiana	64.38	-146.88	1961-05-23	iDigBio and GBIF	caeebf3f-f0d6-4acb-b619-a67f22ac4b73	1146372421.0	http://arctos.database.museum/media/221885?open
785	uam_uam:herb:69621_2_Salix bebbiana	uam_uam:herb:69621	uam	uam:herb:69621	Tracheophyta	Magnoliopsida	Malpighiales	Salicaceae	salix bebbiana	Salix bebbiana	Salix bebbiana Sarg.	Salix bebbiana Sarg.	Salix bebbiana Sarg.	Salix bebbiana Sarg.	Salix bebbiana	64.38	-146.88	1961-05-23	iDigBio and GBIF	caeebf3f-f0d6-4acb-b619-a67f22ac4b73	1146372421.0	http://arctos.database.museum/media/46308?open
786	uam_uam:herb:69621_3_Salix bebbiana	uam_uam:herb:69621	uam	uam:herb:69621	Tracheophyta	Magnoliopsida	Malpighiales	Salicaceae	salix bebbiana	Salix bebbiana	Salix bebbiana Sarg.	Salix bebbiana Sarg.	Salix bebbiana Sarg.	Salix bebbiana Sarg.	Salix bebbiana	64.38	-146.88	1961-05-23	iDigBio and GBIF	caeebf3f-f0d6-4acb-b619-a67f22ac4b73	1146372421.0	http://arctos.database.museum/media/99975?open
787	uam_uam:herb:91430_1_Salix bebbiana	uam_uam:herb:91430	uam	uam:herb:91430	Tracheophyta	Magnoliopsida	Malpighiales	Salicaceae	salix bebbiana	Salix bebbiana	Salix bebbiana Sarg.	Salix bebbiana Sarg.	Salix bebbiana Sarg.	Salix bebbiana Sarg.	Salix bebbiana	65.57	-144.8	1961-05-29	iDigBio and GBIF	7bf26606-302d-468a-8913-ef51a87c334b	1146396393.0	http://arctos.database.museum/media/221938?open
788	uam_uam:herb:91430_2_Salix bebbiana	uam_uam:herb:91430	uam	uam:herb:91430	Tracheophyta	Magnoliopsida	Malpighiales	Salicaceae	salix bebbiana	Salix bebbiana	Salix bebbiana Sarg.	Salix bebbiana Sarg.	Salix bebbiana Sarg.	Salix bebbiana Sarg.	Salix bebbiana	65.57	-144.8	1961-05-29	iDigBio and GBIF	7bf26606-302d-468a-8913-ef51a87c334b	1146396393.0	http://arctos.database.museum/media/49647?open
789	uam_uam:herb:91430_3_Salix bebbiana	uam_uam:herb:91430	uam	uam:herb:91430	Tracheophyta	Magnoliopsida	Malpighiales	Salicaceae	salix bebbiana	Salix bebbiana	Salix bebbiana Sarg.	Salix bebbiana Sarg.	Salix bebbiana Sarg.	Salix bebbiana Sarg.	Salix bebbiana	65.57	-144.8	1961-05-29	iDigBio and GBIF	7bf26606-302d-468a-8913-ef51a87c334b	1146396393.0	http://arctos.database.museum/media/100063?open
790	uam_uam:herb:63348_1_Salix bebbiana	uam_uam:herb:63348	uam	uam:herb:63348	Tracheophyta	Magnoliopsida	Malpighiales	Salicaceae	salix bebbiana	Salix bebbiana	Salix bebbiana Sarg.	Salix bebbiana Sarg.	Salix bebbiana Sarg.	Salix bebbiana Sarg.	Salix bebbiana	61.46	-149.36	1961-05-21	iDigBio and GBIF	79accdf8-c24e-4fa5-93d2-d99986acfc12	1146365567.0	http://arctos.database.museum/media/221942?open
791	uam_uam:herb:63348_2_Salix bebbiana	uam_uam:herb:63348	uam	uam:herb:63348	Tracheophyta	Magnoliopsida	Malpighiales	Salicaceae	salix bebbiana	Salix bebbiana	Salix bebbiana Sarg.	Salix bebbiana Sarg.	Salix bebbiana Sarg.	Salix bebbiana Sarg.	Salix bebbiana	61.46	-149.36	1961-05-21	iDigBio and GBIF	79accdf8-c24e-4fa5-93d2-d99986acfc12	1146365567.0	http://arctos.database.museum/media/38705?open
792	uam_uam:herb:63348_3_Salix bebbiana	uam_uam:herb:63348	uam	uam:herb:63348	Tracheophyta	Magnoliopsida	Malpighiales	Salicaceae	salix bebbiana	Salix bebbiana	Salix bebbiana Sarg.	Salix bebbiana Sarg.	Salix bebbiana Sarg.	Salix bebbiana Sarg.	Salix bebbiana	61.46	-149.36	1961-05-21	iDigBio and GBIF	79accdf8-c24e-4fa5-93d2-d99986acfc12	1146365567.0	http://arctos.database.museum/media/100073?open
793	uam_uam:herb:91623_1_Salix bebbiana	uam_uam:herb:91623	uam	uam:herb:91623	Tracheophyta	Magnoliopsida	Malpighiales	Salicaceae	salix bebbiana	Salix bebbiana	Salix bebbiana Sarg.	Salix bebbiana Sarg.	Salix bebbiana Sarg.	Salix bebbiana Sarg.	Salix bebbiana	65.28	-148.13	1961-05-31	iDigBio and GBIF	d4125dbb-eba1-49ad-9237-96c94f530ed5	1146396610.0	http://arctos.database.museum/media/221893?open
794	uam_uam:herb:91623_2_Salix bebbiana	uam_uam:herb:91623	uam	uam:herb:91623	Tracheophyta	Magnoliopsida	Malpighiales	Salicaceae	salix bebbiana	Salix bebbiana	Salix bebbiana Sarg.	Salix bebbiana Sarg.	Salix bebbiana Sarg.	Salix bebbiana Sarg.	Salix bebbiana	65.28	-148.13	1961-05-31	iDigBio and GBIF	d4125dbb-eba1-49ad-9237-96c94f530ed5	1146396610.0	http://arctos.database.museum/media/64078?open
795	uam_uam:herb:91623_3_Salix bebbiana	uam_uam:herb:91623	uam	uam:herb:91623	Tracheophyta	Magnoliopsida	Malpighiales	Salicaceae	salix bebbiana	Salix bebbiana	Salix bebbiana Sarg.	Salix bebbiana Sarg.	Salix bebbiana Sarg.	Salix bebbiana Sarg.	Salix bebbiana	65.28	-148.13	1961-05-31	iDigBio and GBIF	d4125dbb-eba1-49ad-9237-96c94f530ed5	1146396610.0	http://arctos.database.museum/media/99989?open
796	uwl_uwl0004628_1_Salix bebbiana	uwl_uwl0004628	uwl	uwl0004628	Tracheophyta	Magnoliopsida	Malpighiales	Salicaceae	salix bebbiana	Salix bebbiana	Salix bebbiana Sarg.	NA	NA	NA	Salix bebbiana	41.627532	-87.135685	1961-05-13	iDigBio	75128fce-3cbf-48f7-9551-14c2610ef77e	NA	http://storage.idigbio.org/uwl/aquatic/UWL0004/UWL0004628_lg.jpg
797	uwl_uwl0004626_1_Salix bebbiana	uwl_uwl0004626	uwl	uwl0004626	Tracheophyta	Magnoliopsida	Malpighiales	Salicaceae	salix bebbiana	Salix bebbiana	Salix bebbiana Sarg.	NA	NA	NA	Salix bebbiana	41.646717	-87.069555	1961-05-13	iDigBio	b6219ccb-f2fc-4b54-902a-993672f26ba4	NA	http://storage.idigbio.org/uwl/aquatic/UWL0004/UWL0004626_lg.jpg
798	mich_mich-v-1453046_1_Salix bebbiana	mich_mich-v-1453046	mich	mich-v-1453046	Tracheophyta	Magnoliopsida	Malpighiales	Salicaceae	salix bebbiana	Salix bebbiana	Salix bebbiana Sarg.	NA	NA	NA	Salix bebbiana	48.65	-89.883333	1961-05-27	iDigBio	d6e4c973-3d8f-4ba9-9f45-c3b8d22e4c5a	NA	https://api.idigbio.org/v2/media/1844565445ea2fd0ef33e9a77f2869af?size=fullsize
799	university of vermont_uvmvt057856_1_Salix bebbiana	university of vermont_uvmvt057856	university of vermont	uvmvt057856	Tracheophyta	Magnoliopsida	Malpighiales	Salicaceae	salix bebbiana	Salix bebbiana	Salix bebbiana Sarg.	Salix bebbiana Sarg.	Salix bebbiana Sarg.	Salix bebbiana Sarg.	Salix bebbiana	41.84433	-71.24242	1961-05-10	iDigBio and GBIF	2f6202c6-6792-4ca4-af31-ffae25337104	2573088986.0	https://bisque.cyverse.org/image_service/00-WWviJBvAMephVSj5G8ZDTh
800	uam_uam:herb:63911_1_Salix bebbiana	uam_uam:herb:63911	uam	uam:herb:63911	Tracheophyta	Magnoliopsida	Malpighiales	Salicaceae	salix bebbiana	Salix bebbiana	Salix bebbiana Sarg.	Salix bebbiana Sarg.	Salix bebbiana Sarg.	Salix bebbiana Sarg.	Salix bebbiana	61.95	-151.16	1961-06-15	iDigBio and GBIF	1180a923-496f-465b-a6d5-7dd4b6a6507a	1146366174.0	http://arctos.database.museum/media/222961?open
801	uam_uam:herb:63911_2_Salix bebbiana	uam_uam:herb:63911	uam	uam:herb:63911	Tracheophyta	Magnoliopsida	Malpighiales	Salicaceae	salix bebbiana	Salix bebbiana	Salix bebbiana Sarg.	Salix bebbiana Sarg.	Salix bebbiana Sarg.	Salix bebbiana Sarg.	Salix bebbiana	61.95	-151.16	1961-06-15	iDigBio and GBIF	1180a923-496f-465b-a6d5-7dd4b6a6507a	1146366174.0	http://arctos.database.museum/media/100070?open
802	uam_uam:herb:63911_3_Salix bebbiana	uam_uam:herb:63911	uam	uam:herb:63911	Tracheophyta	Magnoliopsida	Malpighiales	Salicaceae	salix bebbiana	Salix bebbiana	Salix bebbiana Sarg.	Salix bebbiana Sarg.	Salix bebbiana Sarg.	Salix bebbiana Sarg.	Salix bebbiana	61.95	-151.16	1961-06-15	iDigBio and GBIF	1180a923-496f-465b-a6d5-7dd4b6a6507a	1146366174.0	http://arctos.database.museum/media/38670?open
803	uam_uam:herb:73371_1_Salix bebbiana	uam_uam:herb:73371	uam	uam:herb:73371	Tracheophyta	Magnoliopsida	Malpighiales	Salicaceae	salix bebbiana	Salix bebbiana	Salix bebbiana Sarg.	Salix bebbiana Sarg.	Salix bebbiana Sarg.	Salix bebbiana Sarg.	Salix bebbiana	63.73	-148.91	1961-06-04	iDigBio and GBIF	1541f745-d1a4-42b9-bf60-74f19b2b8c9c	1146376563.0	http://arctos.database.museum/media/222846?open
804	uam_uam:herb:73371_2_Salix bebbiana	uam_uam:herb:73371	uam	uam:herb:73371	Tracheophyta	Magnoliopsida	Malpighiales	Salicaceae	salix bebbiana	Salix bebbiana	Salix bebbiana Sarg.	Salix bebbiana Sarg.	Salix bebbiana Sarg.	Salix bebbiana Sarg.	Salix bebbiana	63.73	-148.91	1961-06-04	iDigBio and GBIF	1541f745-d1a4-42b9-bf60-74f19b2b8c9c	1146376563.0	http://arctos.database.museum/media/100072?open
805	uam_uam:herb:73371_3_Salix bebbiana	uam_uam:herb:73371	uam	uam:herb:73371	Tracheophyta	Magnoliopsida	Malpighiales	Salicaceae	salix bebbiana	Salix bebbiana	Salix bebbiana Sarg.	Salix bebbiana Sarg.	Salix bebbiana Sarg.	Salix bebbiana Sarg.	Salix bebbiana	63.73	-148.91	1961-06-04	iDigBio and GBIF	1541f745-d1a4-42b9-bf60-74f19b2b8c9c	1146376563.0	http://arctos.database.museum/media/35674?open
806	uam_uam:herb:61500_1_Salix bebbiana	uam_uam:herb:61500	uam	uam:herb:61500	Tracheophyta	Magnoliopsida	Malpighiales	Salicaceae	salix bebbiana	Salix bebbiana	Salix bebbiana Sarg.	Salix bebbiana Sarg.	Salix bebbiana Sarg.	Salix bebbiana Sarg.	Salix bebbiana	61.88	-146.03	1961-06-07	iDigBio and GBIF	3bba8253-d1fb-4def-9542-b79b71a3aefe	1146363548.0	http://arctos.database.museum/media/221891?open
807	uam_uam:herb:61500_2_Salix bebbiana	uam_uam:herb:61500	uam	uam:herb:61500	Tracheophyta	Magnoliopsida	Malpighiales	Salicaceae	salix bebbiana	Salix bebbiana	Salix bebbiana Sarg.	Salix bebbiana Sarg.	Salix bebbiana Sarg.	Salix bebbiana Sarg.	Salix bebbiana	61.88	-146.03	1961-06-07	iDigBio and GBIF	3bba8253-d1fb-4def-9542-b79b71a3aefe	1146363548.0	http://arctos.database.museum/media/99986?open
808	uam_uam:herb:61500_3_Salix bebbiana	uam_uam:herb:61500	uam	uam:herb:61500	Tracheophyta	Magnoliopsida	Malpighiales	Salicaceae	salix bebbiana	Salix bebbiana	Salix bebbiana Sarg.	Salix bebbiana Sarg.	Salix bebbiana Sarg.	Salix bebbiana Sarg.	Salix bebbiana	61.88	-146.03	1961-06-07	iDigBio and GBIF	3bba8253-d1fb-4def-9542-b79b71a3aefe	1146363548.0	http://arctos.database.museum/media/30891?open
809	uam_uam:herb:67506_1_Salix bebbiana	uam_uam:herb:67506	uam	uam:herb:67506	Tracheophyta	Magnoliopsida	Malpighiales	Salicaceae	salix bebbiana	Salix bebbiana	Salix bebbiana Sarg.	Salix bebbiana Sarg.	Salix bebbiana Sarg.	Salix bebbiana Sarg.	Salix bebbiana	61.95	-145.3	1961-06-08	iDigBio and GBIF	5932c816-eb1f-4f7e-882d-eed4f1aa230d	1146370108.0	http://arctos.database.museum/media/221892?open
810	uam_uam:herb:67506_2_Salix bebbiana	uam_uam:herb:67506	uam	uam:herb:67506	Tracheophyta	Magnoliopsida	Malpighiales	Salicaceae	salix bebbiana	Salix bebbiana	Salix bebbiana Sarg.	Salix bebbiana Sarg.	Salix bebbiana Sarg.	Salix bebbiana Sarg.	Salix bebbiana	61.95	-145.3	1961-06-08	iDigBio and GBIF	5932c816-eb1f-4f7e-882d-eed4f1aa230d	1146370108.0	http://arctos.database.museum/media/39605?open
811	uam_uam:herb:67506_3_Salix bebbiana	uam_uam:herb:67506	uam	uam:herb:67506	Tracheophyta	Magnoliopsida	Malpighiales	Salicaceae	salix bebbiana	Salix bebbiana	Salix bebbiana Sarg.	Salix bebbiana Sarg.	Salix bebbiana Sarg.	Salix bebbiana Sarg.	Salix bebbiana	61.95	-145.3	1961-06-08	iDigBio and GBIF	5932c816-eb1f-4f7e-882d-eed4f1aa230d	1146370108.0	http://arctos.database.museum/media/99987?open
812	uam_uam:herb:88505_1_Salix bebbiana	uam_uam:herb:88505	uam	uam:herb:88505	Tracheophyta	Magnoliopsida	Malpighiales	Salicaceae	salix bebbiana	Salix bebbiana	Salix bebbiana Sarg.	Salix bebbiana Sarg.	Salix bebbiana Sarg.	Salix bebbiana Sarg.	Salix bebbiana	64.15	-145.84	1961-06-01	iDigBio and GBIF	2a0b8563-44ce-4151-9265-534fb5fc937b	1146393202.0	http://arctos.database.museum/media/221778?open
813	uam_uam:herb:88505_2_Salix bebbiana	uam_uam:herb:88505	uam	uam:herb:88505	Tracheophyta	Magnoliopsida	Malpighiales	Salicaceae	salix bebbiana	Salix bebbiana	Salix bebbiana Sarg.	Salix bebbiana Sarg.	Salix bebbiana Sarg.	Salix bebbiana Sarg.	Salix bebbiana	64.15	-145.84	1961-06-01	iDigBio and GBIF	2a0b8563-44ce-4151-9265-534fb5fc937b	1146393202.0	http://arctos.database.museum/media/50529?open
814	uam_uam:herb:88505_3_Salix bebbiana	uam_uam:herb:88505	uam	uam:herb:88505	Tracheophyta	Magnoliopsida	Malpighiales	Salicaceae	salix bebbiana	Salix bebbiana	Salix bebbiana Sarg.	Salix bebbiana Sarg.	Salix bebbiana Sarg.	Salix bebbiana Sarg.	Salix bebbiana	64.15	-145.84	1961-06-01	iDigBio and GBIF	2a0b8563-44ce-4151-9265-534fb5fc937b	1146393202.0	http://arctos.database.museum/media/99988?open
815	uam_uam:herb:67511_1_Salix bebbiana	uam_uam:herb:67511	uam	uam:herb:67511	Tracheophyta	Magnoliopsida	Malpighiales	Salicaceae	salix bebbiana	Salix bebbiana	Salix bebbiana Sarg.	Salix bebbiana Sarg.	Salix bebbiana Sarg.	Salix bebbiana Sarg.	Salix bebbiana	62.15	-145.45	1961-06-08	iDigBio and GBIF	3b736a68-e4fc-49b3-83b8-a837feac6969	1146370105.0	http://arctos.database.museum/media/221941?open
816	uam_uam:herb:67511_2_Salix bebbiana	uam_uam:herb:67511	uam	uam:herb:67511	Tracheophyta	Magnoliopsida	Malpighiales	Salicaceae	salix bebbiana	Salix bebbiana	Salix bebbiana Sarg.	Salix bebbiana Sarg.	Salix bebbiana Sarg.	Salix bebbiana Sarg.	Salix bebbiana	62.15	-145.45	1961-06-08	iDigBio and GBIF	3b736a68-e4fc-49b3-83b8-a837feac6969	1146370105.0	http://arctos.database.museum/media/100069?open
817	uam_uam:herb:67511_3_Salix bebbiana	uam_uam:herb:67511	uam	uam:herb:67511	Tracheophyta	Magnoliopsida	Malpighiales	Salicaceae	salix bebbiana	Salix bebbiana	Salix bebbiana Sarg.	Salix bebbiana Sarg.	Salix bebbiana Sarg.	Salix bebbiana Sarg.	Salix bebbiana	62.15	-145.45	1961-06-08	iDigBio and GBIF	3b736a68-e4fc-49b3-83b8-a837feac6969	1146370105.0	http://arctos.database.museum/media/39608?open
818	uam_uam:herb:61329_1_Salix bebbiana	uam_uam:herb:61329	uam	uam:herb:61329	Tracheophyta	Magnoliopsida	Malpighiales	Salicaceae	salix bebbiana	Salix bebbiana	Salix bebbiana Sarg.	Salix bebbiana Sarg.	Salix bebbiana Sarg.	Salix bebbiana Sarg.	Salix bebbiana	61.43	-142.92	1961-06-08	iDigBio and GBIF	1b31ca34-ebbd-4f07-8ba9-9debe3d912ff	1146363355.0	http://arctos.database.museum/media/222948?open
819	uam_uam:herb:61329_2_Salix bebbiana	uam_uam:herb:61329	uam	uam:herb:61329	Tracheophyta	Magnoliopsida	Malpighiales	Salicaceae	salix bebbiana	Salix bebbiana	Salix bebbiana Sarg.	Salix bebbiana Sarg.	Salix bebbiana Sarg.	Salix bebbiana Sarg.	Salix bebbiana	61.43	-142.92	1961-06-08	iDigBio and GBIF	1b31ca34-ebbd-4f07-8ba9-9debe3d912ff	1146363355.0	http://arctos.database.museum/media/99990?open
820	uam_uam:herb:61329_3_Salix bebbiana	uam_uam:herb:61329	uam	uam:herb:61329	Tracheophyta	Magnoliopsida	Malpighiales	Salicaceae	salix bebbiana	Salix bebbiana	Salix bebbiana Sarg.	Salix bebbiana Sarg.	Salix bebbiana Sarg.	Salix bebbiana Sarg.	Salix bebbiana	61.43	-142.92	1961-06-08	iDigBio and GBIF	1b31ca34-ebbd-4f07-8ba9-9debe3d912ff	1146363355.0	http://arctos.database.museum/media/42446?open
821	cmn_can 10024874_1_Salix bebbiana	cmn_can 10024874	cmn	can 10024874	Tracheophyta	Magnoliopsida	Malpighiales	Salicaceae	salix bebbiana	Salix bebbiana	Salix bebbiana Sarg.	Salix bebbiana Sarg.	Salix bebbiana Sarg.	Salix bebbiana Sarg.	Salix bebbiana	61.4925	-117.279722	1961-06-13	iDigBio and GBIF	2c6c557f-efac-45c7-890d-e7084cd77b4b	1804610168.0	http://ipt.nature.ca/multimedia/Botany/VascPlant/CAN10024874.jpg
822	cmn_can 10024875_1_Salix bebbiana	cmn_can 10024875	cmn	can 10024875	Tracheophyta	Magnoliopsida	Malpighiales	Salicaceae	salix bebbiana	Salix bebbiana	Salix bebbiana Sarg.	Salix bebbiana Sarg.	Salix bebbiana Sarg.	Salix bebbiana Sarg.	Salix bebbiana	61.4925	-117.279722	1961-06-13	iDigBio and GBIF	72d1dcda-0829-42a1-9de0-4d2622c8a62a	1804377835.0	http://ipt.nature.ca/multimedia/Botany/VascPlant/CAN10024875.jpg
823	cmn_can 10024886_1_Salix bebbiana	cmn_can 10024886	cmn	can 10024886	Tracheophyta	Magnoliopsida	Malpighiales	Salicaceae	salix bebbiana	Salix bebbiana	Salix bebbiana Sarg.	Salix bebbiana Sarg.	Salix bebbiana Sarg.	Salix bebbiana Sarg.	Salix bebbiana	61.682389	-116.993556	1961-06-14	iDigBio and GBIF	b4630fb7-b418-4d33-857a-545afd14a3a2	1804491119.0	http://ipt.nature.ca/multimedia/Botany/VascPlant/CAN10024886.jpg
824	university of vermont_uvmvt057857_1_Salix bebbiana	university of vermont_uvmvt057857	university of vermont	uvmvt057857	Tracheophyta	Magnoliopsida	Malpighiales	Salicaceae	salix bebbiana	Salix bebbiana	Salix bebbiana Sarg.	Salix bebbiana Sarg.	Salix bebbiana Sarg.	Salix bebbiana Sarg.	Salix bebbiana	41.84433	-71.24242	1961-06-21	iDigBio and GBIF	8e72b4d4-2e9e-4a3f-9c08-bd3d37a7405e	2573131299.0	https://bisque.cyverse.org/image_service/00-EjToBPp4VDNYAjJNefDy69
825	cmn_can 10024859_1_Salix bebbiana	cmn_can 10024859	cmn	can 10024859	Tracheophyta	Magnoliopsida	Malpighiales	Salicaceae	salix bebbiana	Salix bebbiana	Salix bebbiana Sarg.	Salix bebbiana Sarg.	Salix bebbiana Sarg.	Salix bebbiana Sarg.	Salix bebbiana	62.455556	-114.35	1961-06-17	iDigBio and GBIF	f78453d8-ebb8-4293-8494-8b6f1483298c	1804595039.0	http://ipt.nature.ca/multimedia/Botany/VascPlant/CAN10024859.jpg
826	cmn_can 10024957_1_Salix bebbiana	cmn_can 10024957	cmn	can 10024957	Tracheophyta	Magnoliopsida	Malpighiales	Salicaceae	salix bebbiana	Salix bebbiana	Salix bebbiana Sarg.	Salix bebbiana Sarg.	Salix bebbiana Sarg.	Salix bebbiana Sarg.	Salix bebbiana	62.833333	-115.916667	1961-06-23	iDigBio and GBIF	4daca31d-e2c6-449f-ac3f-fe40f778f6ea	1804364682.0	http://ipt.nature.ca/multimedia/Botany/VascPlant/CAN10024957.jpg
827	cmn_can 10024860_1_Salix bebbiana	cmn_can 10024860	cmn	can 10024860	Tracheophyta	Magnoliopsida	Malpighiales	Salicaceae	salix bebbiana	Salix bebbiana	Salix bebbiana Sarg.	Salix bebbiana Sarg.	Salix bebbiana Sarg.	Salix bebbiana Sarg.	Salix bebbiana	62.45	-114.35	1961-06-17	iDigBio and GBIF	f1973eaa-c2c1-4b73-830f-ea5f6c8536a5	1804468851.0	http://ipt.nature.ca/multimedia/Botany/VascPlant/CAN10024860.jpg
828	cmn_can 10024871_1_Salix bebbiana	cmn_can 10024871	cmn	can 10024871	Tracheophyta	Magnoliopsida	Malpighiales	Salicaceae	salix bebbiana	Salix bebbiana	Salix bebbiana Sarg.	Salix bebbiana Sarg.	Salix bebbiana Sarg.	Salix bebbiana Sarg.	Salix bebbiana	62.833333	-115.916667	1961-06-13	iDigBio and GBIF	bf00b2e4-0b6f-449e-8716-3b7f3918316a	1804486712.0	http://ipt.nature.ca/multimedia/Botany/VascPlant/CAN10024871.jpg
829	cmn_can 10024870_1_Salix bebbiana	cmn_can 10024870	cmn	can 10024870	Tracheophyta	Magnoliopsida	Malpighiales	Salicaceae	salix bebbiana	Salix bebbiana	Salix bebbiana Sarg.	Salix bebbiana Sarg.	Salix bebbiana Sarg.	Salix bebbiana Sarg.	Salix bebbiana	62.425	-114.416667	1961-06-17	iDigBio and GBIF	49858407-e07d-4cc0-b076-6dd5bd749ed4	1804550253.0	http://ipt.nature.ca/multimedia/Botany/VascPlant/CAN10024870.jpg
830	cmn_can 10024878_1_Salix bebbiana	cmn_can 10024878	cmn	can 10024878	Tracheophyta	Magnoliopsida	Malpighiales	Salicaceae	salix bebbiana	Salix bebbiana	Salix bebbiana Sarg.	Salix bebbiana Sarg.	Salix bebbiana Sarg.	Salix bebbiana Sarg.	Salix bebbiana	62.25	-116.416667	1961-06-22	iDigBio and GBIF	aebeab7f-89a9-4a12-9b78-52717c053cb8	1804613484.0	http://ipt.nature.ca/multimedia/Botany/VascPlant/CAN10024878.jpg
831	cmn_can 10024876_1_Salix bebbiana	cmn_can 10024876	cmn	can 10024876	Tracheophyta	Magnoliopsida	Malpighiales	Salicaceae	salix bebbiana	Salix bebbiana	Salix bebbiana Sarg.	Salix bebbiana Sarg.	Salix bebbiana Sarg.	Salix bebbiana Sarg.	Salix bebbiana	62.416667	-116.5	1961-06-27	iDigBio and GBIF	30d24be1-cb32-4eeb-9935-f587edd5cf8d	1804439517.0	http://ipt.nature.ca/multimedia/Botany/VascPlant/CAN10024876.jpg
832	cmn_can 10024873_1_Salix bebbiana	cmn_can 10024873	cmn	can 10024873	Tracheophyta	Magnoliopsida	Malpighiales	Salicaceae	salix bebbiana	Salix bebbiana	Salix bebbiana Sarg.	Salix bebbiana Sarg.	Salix bebbiana Sarg.	Salix bebbiana Sarg.	Salix bebbiana	61.429167	-114.75	1961-06-13	iDigBio and GBIF	2b00e7c5-4787-41a3-b03d-4974d8eae505	1804368608.0	http://ipt.nature.ca/multimedia/Botany/VascPlant/CAN10024873.jpg
833	uam_uam:herb:87511_1_Salix bebbiana	uam_uam:herb:87511	uam	uam:herb:87511	Tracheophyta	Magnoliopsida	Malpighiales	Salicaceae	salix bebbiana	Salix bebbiana	Salix bebbiana Sarg.	Salix bebbiana Sarg.	Salix bebbiana Sarg.	Salix bebbiana Sarg.	Salix bebbiana	64.86	-147.83	1961-07-14	iDigBio and GBIF	6920fe08-3581-4905-b166-ae1bf60730a2	1146392127.0	http://arctos.database.museum/media/222167?open
834	uam_uam:herb:87511_2_Salix bebbiana	uam_uam:herb:87511	uam	uam:herb:87511	Tracheophyta	Magnoliopsida	Malpighiales	Salicaceae	salix bebbiana	Salix bebbiana	Salix bebbiana Sarg.	Salix bebbiana Sarg.	Salix bebbiana Sarg.	Salix bebbiana Sarg.	Salix bebbiana	64.86	-147.83	1961-07-14	iDigBio and GBIF	6920fe08-3581-4905-b166-ae1bf60730a2	1146392127.0	http://arctos.database.museum/media/48440?open
835	uam_uam:herb:87511_3_Salix bebbiana	uam_uam:herb:87511	uam	uam:herb:87511	Tracheophyta	Magnoliopsida	Malpighiales	Salicaceae	salix bebbiana	Salix bebbiana	Salix bebbiana Sarg.	Salix bebbiana Sarg.	Salix bebbiana Sarg.	Salix bebbiana Sarg.	Salix bebbiana	64.86	-147.83	1961-07-14	iDigBio and GBIF	6920fe08-3581-4905-b166-ae1bf60730a2	1146392127.0	http://arctos.database.museum/media/99910?open
836	cmn_can 10024872_1_Salix bebbiana	cmn_can 10024872	cmn	can 10024872	Tracheophyta	Magnoliopsida	Malpighiales	Salicaceae	salix bebbiana	Salix bebbiana	Salix bebbiana Sarg.	Salix bebbiana Sarg.	Salix bebbiana Sarg.	Salix bebbiana Sarg.	Salix bebbiana	62.833333	-115.916667	1961-07-23	iDigBio and GBIF	ce8287e5-79c8-4b17-9c75-82125faa41ce	1804480520.0	http://ipt.nature.ca/multimedia/Botany/VascPlant/CAN10024872.jpg
837	cmn_can 10024877_1_Salix bebbiana	cmn_can 10024877	cmn	can 10024877	Tracheophyta	Magnoliopsida	Malpighiales	Salicaceae	salix bebbiana	Salix bebbiana	Salix bebbiana Sarg.	Salix bebbiana Sarg.	Salix bebbiana Sarg.	Salix bebbiana Sarg.	Salix bebbiana	62.083333	-116.333333	1961-07-29	iDigBio and GBIF	fd52a500-e128-41b4-94ce-c96aa98270d0	1804412898.0	http://ipt.nature.ca/multimedia/Botany/VascPlant/CAN10024877.jpg
838	cmn_can 10024831_1_Salix bebbiana	cmn_can 10024831	cmn	can 10024831	Tracheophyta	Magnoliopsida	Malpighiales	Salicaceae	salix bebbiana	Salix bebbiana	Salix bebbiana Sarg.	Salix bebbiana Sarg.	Salix bebbiana Sarg.	Salix bebbiana Sarg.	Salix bebbiana	60.966667	-101.333333	1961-07-25	iDigBio and GBIF	7643ff20-79f4-474b-8d57-bf93bc36874c	1804399397.0	http://ipt.nature.ca/multimedia/Botany/VascPlant/CAN10024831.jpg
839	cmn_can 10024856_1_Salix bebbiana	cmn_can 10024856	cmn	can 10024856	Tracheophyta	Magnoliopsida	Malpighiales	Salicaceae	salix bebbiana	Salix bebbiana	Salix bebbiana Sarg.	Salix bebbiana Sarg.	Salix bebbiana Sarg.	Salix bebbiana Sarg.	Salix bebbiana	62.455556	-114.35	1961-07-21	iDigBio and GBIF	9890ce77-e918-4ca9-b149-962f9e8c62b5	1804526213.0	http://ipt.nature.ca/multimedia/Botany/VascPlant/CAN10024856.jpg
840	uam_uam:herb:131731_1_Salix bebbiana	uam_uam:herb:131731	uam	uam:herb:131731	Tracheophyta	Magnoliopsida	Malpighiales	Salicaceae	salix bebbiana	Salix bebbiana	Salix bebbiana Sarg.	Salix bebbiana Sarg.	Salix bebbiana Sarg.	Salix bebbiana Sarg.	Salix bebbiana	67.26666667	-141.633333	1961-08-10	iDigBio and GBIF	bba1a9ee-c46e-4729-84d9-3f303f74dc7d	1146231694.0	http://arctos.database.museum/media/10089093?open
841	uam_uam:herb:131731_2_Salix bebbiana	uam_uam:herb:131731	uam	uam:herb:131731	Tracheophyta	Magnoliopsida	Malpighiales	Salicaceae	salix bebbiana	Salix bebbiana	Salix bebbiana Sarg.	Salix bebbiana Sarg.	Salix bebbiana Sarg.	Salix bebbiana Sarg.	Salix bebbiana	67.26666667	-141.633333	1961-08-10	iDigBio and GBIF	bba1a9ee-c46e-4729-84d9-3f303f74dc7d	1146231694.0	http://arctos.database.museum/media/59900?open
842	uam_uam:herb:131731_3_Salix bebbiana	uam_uam:herb:131731	uam	uam:herb:131731	Tracheophyta	Magnoliopsida	Malpighiales	Salicaceae	salix bebbiana	Salix bebbiana	Salix bebbiana Sarg.	Salix bebbiana Sarg.	Salix bebbiana Sarg.	Salix bebbiana Sarg.	Salix bebbiana	67.26666667	-141.633333	1961-08-10	iDigBio and GBIF	bba1a9ee-c46e-4729-84d9-3f303f74dc7d	1146231694.0	http://arctos.database.museum/media/99256?open
843	uam_uam:herb:131564_1_Salix bebbiana	uam_uam:herb:131564	uam	uam:herb:131564	Tracheophyta	Magnoliopsida	Malpighiales	Salicaceae	salix bebbiana	Salix bebbiana	Salix bebbiana Sarg.	Salix bebbiana Sarg.	Salix bebbiana Sarg.	Salix bebbiana Sarg.	Salix bebbiana	67.03333333	-142.583333	1961-08-18	iDigBio and GBIF	8549c0aa-87ea-48d5-8c24-9a1ec5608fa1	1146231501.0	http://arctos.database.museum/media/10089094?open
844	uam_uam:herb:131564_2_Salix bebbiana	uam_uam:herb:131564	uam	uam:herb:131564	Tracheophyta	Magnoliopsida	Malpighiales	Salicaceae	salix bebbiana	Salix bebbiana	Salix bebbiana Sarg.	Salix bebbiana Sarg.	Salix bebbiana Sarg.	Salix bebbiana Sarg.	Salix bebbiana	67.03333333	-142.583333	1961-08-18	iDigBio and GBIF	8549c0aa-87ea-48d5-8c24-9a1ec5608fa1	1146231501.0	http://arctos.database.museum/media/59873?open
845	uam_uam:herb:131564_3_Salix bebbiana	uam_uam:herb:131564	uam	uam:herb:131564	Tracheophyta	Magnoliopsida	Malpighiales	Salicaceae	salix bebbiana	Salix bebbiana	Salix bebbiana Sarg.	Salix bebbiana Sarg.	Salix bebbiana Sarg.	Salix bebbiana Sarg.	Salix bebbiana	67.03333333	-142.583333	1961-08-18	iDigBio and GBIF	8549c0aa-87ea-48d5-8c24-9a1ec5608fa1	1146231501.0	http://arctos.database.museum/media/99911?open
846	uam_uam:herb:131251_1_Salix bebbiana	uam_uam:herb:131251	uam	uam:herb:131251	Tracheophyta	Magnoliopsida	Malpighiales	Salicaceae	salix bebbiana	Salix bebbiana	Salix bebbiana Sarg.	Salix bebbiana Sarg.	Salix bebbiana Sarg.	Salix bebbiana Sarg.	Salix bebbiana	67.03333333	-142.583333	1961-08-18	iDigBio and GBIF	11242626-def6-4e73-a77b-a19f06aacd90	1146231196.0	http://arctos.database.museum/media/10087551?open
847	uam_uam:herb:131251_2_Salix bebbiana	uam_uam:herb:131251	uam	uam:herb:131251	Tracheophyta	Magnoliopsida	Malpighiales	Salicaceae	salix bebbiana	Salix bebbiana	Salix bebbiana Sarg.	Salix bebbiana Sarg.	Salix bebbiana Sarg.	Salix bebbiana Sarg.	Salix bebbiana	67.03333333	-142.583333	1961-08-18	iDigBio and GBIF	11242626-def6-4e73-a77b-a19f06aacd90	1146231196.0	http://arctos.database.museum/media/59876?open
848	uam_uam:herb:131251_3_Salix bebbiana	uam_uam:herb:131251	uam	uam:herb:131251	Tracheophyta	Magnoliopsida	Malpighiales	Salicaceae	salix bebbiana	Salix bebbiana	Salix bebbiana Sarg.	Salix bebbiana Sarg.	Salix bebbiana Sarg.	Salix bebbiana Sarg.	Salix bebbiana	67.03333333	-142.583333	1961-08-18	iDigBio and GBIF	11242626-def6-4e73-a77b-a19f06aacd90	1146231196.0	http://arctos.database.museum/media/99900?open
849	uam_uam:herb:138796_1_Salix bebbiana	uam_uam:herb:138796	uam	uam:herb:138796	Tracheophyta	Magnoliopsida	Malpighiales	Salicaceae	salix bebbiana	Salix bebbiana	Salix bebbiana Sarg.	Salix bebbiana Sarg.	Salix bebbiana Sarg.	Salix bebbiana Sarg.	Salix bebbiana	67.26666667	-141.633333	1961-08-10	iDigBio and GBIF	fd0241de-7f00-4e1b-b766-37b87221bd04	1146239375.0	http://arctos.database.museum/media/10087548?open
850	uam_uam:herb:138796_2_Salix bebbiana	uam_uam:herb:138796	uam	uam:herb:138796	Tracheophyta	Magnoliopsida	Malpighiales	Salicaceae	salix bebbiana	Salix bebbiana	Salix bebbiana Sarg.	Salix bebbiana Sarg.	Salix bebbiana Sarg.	Salix bebbiana Sarg.	Salix bebbiana	67.26666667	-141.633333	1961-08-10	iDigBio and GBIF	fd0241de-7f00-4e1b-b766-37b87221bd04	1146239375.0	http://arctos.database.museum/media/59899?open
851	uam_uam:herb:138796_3_Salix bebbiana	uam_uam:herb:138796	uam	uam:herb:138796	Tracheophyta	Magnoliopsida	Malpighiales	Salicaceae	salix bebbiana	Salix bebbiana	Salix bebbiana Sarg.	Salix bebbiana Sarg.	Salix bebbiana Sarg.	Salix bebbiana Sarg.	Salix bebbiana	67.26666667	-141.633333	1961-08-10	iDigBio and GBIF	fd0241de-7f00-4e1b-b766-37b87221bd04	1146239375.0	http://arctos.database.museum/media/99260?open
852	uam_uam:herb:131534_1_Salix bebbiana	uam_uam:herb:131534	uam	uam:herb:131534	Tracheophyta	Magnoliopsida	Malpighiales	Salicaceae	salix bebbiana	Salix bebbiana	Salix bebbiana Sarg.	Salix bebbiana Sarg.	Salix bebbiana Sarg.	Salix bebbiana Sarg.	Salix bebbiana	67.15	-141.666667	1961-08-12	iDigBio and GBIF	620afd61-2976-436f-9cfb-3bbdf3bc1d51	1146231443.0	http://arctos.database.museum/media/10087547?open
853	uam_uam:herb:131534_2_Salix bebbiana	uam_uam:herb:131534	uam	uam:herb:131534	Tracheophyta	Magnoliopsida	Malpighiales	Salicaceae	salix bebbiana	Salix bebbiana	Salix bebbiana Sarg.	Salix bebbiana Sarg.	Salix bebbiana Sarg.	Salix bebbiana Sarg.	Salix bebbiana	67.15	-141.666667	1961-08-12	iDigBio and GBIF	620afd61-2976-436f-9cfb-3bbdf3bc1d51	1146231443.0	http://arctos.database.museum/media/64847?open
854	uam_uam:herb:131534_3_Salix bebbiana	uam_uam:herb:131534	uam	uam:herb:131534	Tracheophyta	Magnoliopsida	Malpighiales	Salicaceae	salix bebbiana	Salix bebbiana	Salix bebbiana Sarg.	Salix bebbiana Sarg.	Salix bebbiana Sarg.	Salix bebbiana Sarg.	Salix bebbiana	67.15	-141.666667	1961-08-12	iDigBio and GBIF	620afd61-2976-436f-9cfb-3bbdf3bc1d51	1146231443.0	http://arctos.database.museum/media/122545?open
855	mca_mca0016939_1_Salix bebbiana	mca_mca0016939	mca	mca0016939	Tracheophyta	Magnoliopsida	Malpighiales	Salicaceae	salix bebbiana	Salix bebbiana	Salix bebbiana Sarg.	NA	NA	NA	Salix bebbiana	40.76892	-75.638906	1962-04-28	iDigBio	60beb6d7-4a79-424e-aa1a-02dc693dc915	NA	http://mam.ansp.org/image/MCA/Fullsize/0016/MCA0016939.jpg
856	mca_mca0016918_1_Salix bebbiana	mca_mca0016918	mca	mca0016918	Tracheophyta	Magnoliopsida	Malpighiales	Salicaceae	salix bebbiana	Salix bebbiana	Salix bebbiana Sarg.	NA	NA	NA	Salix bebbiana	40.76892	-75.638906	1962-04-28	iDigBio	c80afb27-b656-4877-b966-6cf1c4ff5c61	NA	http://mam.ansp.org/image/MCA/Fullsize/0016/MCA0016918.jpg
857	mca_mca0016904_1_Salix bebbiana	mca_mca0016904	mca	mca0016904	Tracheophyta	Magnoliopsida	Malpighiales	Salicaceae	salix bebbiana	Salix bebbiana	Salix bebbiana Sarg.	NA	NA	NA	Salix bebbiana	40.895269	-75.770378	1962-05-12	iDigBio	de62a6c6-b075-45ee-9b63-725aa786f67f	NA	http://mam.ansp.org/image/MCA/Fullsize/0016/MCA0016904.jpg
858	uam_uam:herb:76750_1_Salix bebbiana	uam_uam:herb:76750	uam	uam:herb:76750	Tracheophyta	Magnoliopsida	Malpighiales	Salicaceae	salix bebbiana	Salix bebbiana	Salix bebbiana Sarg.	Salix bebbiana Sarg.	Salix bebbiana Sarg.	Salix bebbiana Sarg.	Salix bebbiana	67.41	-150.11	1962-06-14	iDigBio and GBIF	c56cdc52-4dfd-4b8e-b6cb-49689c61a166	1146380304.0	http://arctos.database.museum/media/222157?open
859	uam_uam:herb:76750_2_Salix bebbiana	uam_uam:herb:76750	uam	uam:herb:76750	Tracheophyta	Magnoliopsida	Malpighiales	Salicaceae	salix bebbiana	Salix bebbiana	Salix bebbiana Sarg.	Salix bebbiana Sarg.	Salix bebbiana Sarg.	Salix bebbiana Sarg.	Salix bebbiana	67.41	-150.11	1962-06-14	iDigBio and GBIF	c56cdc52-4dfd-4b8e-b6cb-49689c61a166	1146380304.0	http://arctos.database.museum/media/47121?open
860	uam_uam:herb:76750_3_Salix bebbiana	uam_uam:herb:76750	uam	uam:herb:76750	Tracheophyta	Magnoliopsida	Malpighiales	Salicaceae	salix bebbiana	Salix bebbiana	Salix bebbiana Sarg.	Salix bebbiana Sarg.	Salix bebbiana Sarg.	Salix bebbiana Sarg.	Salix bebbiana	67.41	-150.11	1962-06-14	iDigBio and GBIF	c56cdc52-4dfd-4b8e-b6cb-49689c61a166	1146380304.0	http://arctos.database.museum/media/99887?open
861	cmn_can 10024972_1_Salix bebbiana	cmn_can 10024972	cmn	can 10024972	Tracheophyta	Magnoliopsida	Malpighiales	Salicaceae	salix bebbiana	Salix bebbiana	Salix bebbiana Sarg.	Salix bebbiana Sarg.	Salix bebbiana Sarg.	Salix bebbiana Sarg.	Salix bebbiana	62.455556	-114.35	1962-06-12	iDigBio and GBIF	e91a31c5-bd87-401d-8907-d1195fdaa89e	1804432146.0	http://ipt.nature.ca/multimedia/Botany/VascPlant/CAN10024972.jpg
862	cmn_can 10024863_1_Salix bebbiana	cmn_can 10024863	cmn	can 10024863	Tracheophyta	Magnoliopsida	Malpighiales	Salicaceae	salix bebbiana	Salix bebbiana	Salix bebbiana Sarg.	Salix bebbiana Sarg.	Salix bebbiana Sarg.	Salix bebbiana Sarg.	Salix bebbiana	60.0	-111.883333	1962-06-12	iDigBio and GBIF	94772e1f-47cf-4fd9-8318-eae452295b1a	1804474737.0	http://ipt.nature.ca/multimedia/Botany/VascPlant/CAN10024863.jpg
863	uam_uam:herb:76749_1_Salix bebbiana	uam_uam:herb:76749	uam	uam:herb:76749	Tracheophyta	Magnoliopsida	Malpighiales	Salicaceae	salix bebbiana	Salix bebbiana	Salix bebbiana Sarg.	Salix bebbiana Sarg.	Salix bebbiana Sarg.	Salix bebbiana Sarg.	Salix bebbiana	67.41	-150.11	1962-07-10	iDigBio and GBIF	208a2115-fc2a-40b2-8a8d-90ce65d54809	1146380263.0	http://arctos.database.museum/media/222154?open
864	uam_uam:herb:76749_2_Salix bebbiana	uam_uam:herb:76749	uam	uam:herb:76749	Tracheophyta	Magnoliopsida	Malpighiales	Salicaceae	salix bebbiana	Salix bebbiana	Salix bebbiana Sarg.	Salix bebbiana Sarg.	Salix bebbiana Sarg.	Salix bebbiana Sarg.	Salix bebbiana	67.41	-150.11	1962-07-10	iDigBio and GBIF	208a2115-fc2a-40b2-8a8d-90ce65d54809	1146380263.0	http://arctos.database.museum/media/47120?open
865	uam_uam:herb:76749_3_Salix bebbiana	uam_uam:herb:76749	uam	uam:herb:76749	Tracheophyta	Magnoliopsida	Malpighiales	Salicaceae	salix bebbiana	Salix bebbiana	Salix bebbiana Sarg.	Salix bebbiana Sarg.	Salix bebbiana Sarg.	Salix bebbiana Sarg.	Salix bebbiana	67.41	-150.11	1962-07-10	iDigBio and GBIF	208a2115-fc2a-40b2-8a8d-90ce65d54809	1146380263.0	http://arctos.database.museum/media/99265?open
866	cmn_can 10024865_1_Salix bebbiana	cmn_can 10024865	cmn	can 10024865	Tracheophyta	Magnoliopsida	Malpighiales	Salicaceae	salix bebbiana	Salix bebbiana	Salix bebbiana Sarg.	Salix bebbiana Sarg.	Salix bebbiana Sarg.	Salix bebbiana Sarg.	Salix bebbiana	62.552778	-115.024722	1962-07-09	iDigBio and GBIF	25b05d4b-8c5b-4274-977c-a057e875982f	1804365923.0	http://ipt.nature.ca/multimedia/Botany/VascPlant/CAN10024865.jpg
867	wis_v0105421wis_1_Salix bebbiana	wis_v0105421wis	wis	v0105421wis	Tracheophyta	Magnoliopsida	Malpighiales	Salicaceae	salix bebbiana	Salix bebbiana	Salix bebbiana Sarg.	NA	NA	NA	Salix bebbiana	43.895022	-89.571882	1962-07-09	iDigBio	02f99759-0b89-44f8-9828-945ed5d66297	NA	http://storage.idigbio.org/wis/aquatic/v0105/v0105421WIS_lg.jpg
868	cmn_can 10024869_1_Salix bebbiana	cmn_can 10024869	cmn	can 10024869	Tracheophyta	Magnoliopsida	Malpighiales	Salicaceae	salix bebbiana	Salix bebbiana	Salix bebbiana Sarg.	Salix bebbiana Sarg.	Salix bebbiana Sarg.	Salix bebbiana Sarg.	Salix bebbiana	62.455556	-114.35	1962-07-13	iDigBio and GBIF	682b851b-9f0c-4869-973b-2655e265fa77	1804479673.0	http://ipt.nature.ca/multimedia/Botany/VascPlant/CAN10024869.jpg
869	cmn_can 10024867_1_Salix bebbiana	cmn_can 10024867	cmn	can 10024867	Tracheophyta	Magnoliopsida	Malpighiales	Salicaceae	salix bebbiana	Salix bebbiana	Salix bebbiana Sarg.	Salix bebbiana Sarg.	Salix bebbiana Sarg.	Salix bebbiana Sarg.	Salix bebbiana	62.455556	-114.35	1962-07-12	iDigBio and GBIF	450914ff-ee1c-4c91-b3ee-162e694bcfd9	1804506248.0	http://ipt.nature.ca/multimedia/Botany/VascPlant/CAN10024867.jpg
870	cmn_can 10024868_1_Salix bebbiana	cmn_can 10024868	cmn	can 10024868	Tracheophyta	Magnoliopsida	Malpighiales	Salicaceae	salix bebbiana	Salix bebbiana	Salix bebbiana Sarg.	Salix bebbiana Sarg.	Salix bebbiana Sarg.	Salix bebbiana Sarg.	Salix bebbiana	62.455556	-114.35	1962-07-13	iDigBio and GBIF	d04e6a47-abdc-4cbe-bd72-30f778e4e97e	1804461210.0	http://ipt.nature.ca/multimedia/Botany/VascPlant/CAN10024868.jpg
871	cmn_can 10024866_1_Salix bebbiana	cmn_can 10024866	cmn	can 10024866	Tracheophyta	Magnoliopsida	Malpighiales	Salicaceae	salix bebbiana	Salix bebbiana	Salix bebbiana Sarg.	Salix bebbiana Sarg.	Salix bebbiana Sarg.	Salix bebbiana Sarg.	Salix bebbiana	62.455556	-114.35	1962-07-12	iDigBio and GBIF	79065237-1492-436e-8b8a-99dbb73dcb59	1804444214.0	http://ipt.nature.ca/multimedia/Botany/VascPlant/CAN10024866.jpg
872	dbg_khd00051151_1_Salix bebbiana	dbg_khd00051151	dbg	khd00051151	Tracheophyta	Magnoliopsida	Malpighiales	Salicaceae	salix bebbiana	Salix bebbiana	Salix bebbiana Sarg.	Salix bebbiana Sarg.	Salix bebbiana Sarg.	Salix bebbiana Sarg.	Salix bebbiana	41.565195	-87.596555	1963-05-23	iDigBio and GBIF	8dd1b49b-5b21-4ec2-a37f-90590281d3ec	2242411789.0	http://hasbrouck.asu.edu/imglib/seinet/DBG_KHD/KHD00051/KHD00051151_lg.jpg
873	dbg_khd00051150_1_Salix bebbiana	dbg_khd00051150	dbg	khd00051150	Tracheophyta	Magnoliopsida	Malpighiales	Salicaceae	salix bebbiana	Salix bebbiana	Salix bebbiana Sarg.	Salix bebbiana Sarg.	Salix bebbiana Sarg.	Salix bebbiana Sarg.	Salix bebbiana	41.565195	-87.596555	1963-05-11	iDigBio and GBIF	ba97088c-a418-4af9-96ec-5c6be8630f54	2242412386.0	http://hasbrouck.asu.edu/imglib/seinet/DBG_KHD/KHD00051/KHD00051150_lg.jpg
874	dbg_khd00051152_1_Salix bebbiana	dbg_khd00051152	dbg	khd00051152	Tracheophyta	Magnoliopsida	Malpighiales	Salicaceae	salix bebbiana	Salix bebbiana	Salix bebbiana Sarg.	Salix bebbiana Sarg.	Salix bebbiana Sarg.	Salix bebbiana Sarg.	Salix bebbiana	41.565195	-87.596555	1963-05-11	iDigBio and GBIF	c3e57f45-eea6-4cac-b576-bc3fa6484409	2242412483.0	http://hasbrouck.asu.edu/imglib/seinet/DBG_KHD/KHD00051/KHD00051152_lg.jpg
875	uam_uam:herb:69383_1_Salix bebbiana	uam_uam:herb:69383	uam	uam:herb:69383	Tracheophyta	Magnoliopsida	Malpighiales	Salicaceae	salix bebbiana	Salix bebbiana	Salix bebbiana Sarg.	Salix bebbiana Sarg.	Salix bebbiana Sarg.	Salix bebbiana Sarg.	Salix bebbiana	63.45	-142.46	1963-06-21	iDigBio and GBIF	fbdc4e91-186c-45bf-9215-89d2229e0671	1146372192.0	http://arctos.database.museum/media/222926?open
876	uam_uam:herb:69383_2_Salix bebbiana	uam_uam:herb:69383	uam	uam:herb:69383	Tracheophyta	Magnoliopsida	Malpighiales	Salicaceae	salix bebbiana	Salix bebbiana	Salix bebbiana Sarg.	Salix bebbiana Sarg.	Salix bebbiana Sarg.	Salix bebbiana Sarg.	Salix bebbiana	63.45	-142.46	1963-06-21	iDigBio and GBIF	fbdc4e91-186c-45bf-9215-89d2229e0671	1146372192.0	http://arctos.database.museum/media/49085?open
877	uam_uam:herb:69383_3_Salix bebbiana	uam_uam:herb:69383	uam	uam:herb:69383	Tracheophyta	Magnoliopsida	Malpighiales	Salicaceae	salix bebbiana	Salix bebbiana	Salix bebbiana Sarg.	Salix bebbiana Sarg.	Salix bebbiana Sarg.	Salix bebbiana Sarg.	Salix bebbiana	63.45	-142.46	1963-06-21	iDigBio and GBIF	fbdc4e91-186c-45bf-9215-89d2229e0671	1146372192.0	http://arctos.database.museum/media/99250?open
878	uam_uam:herb:69316_1_Salix bebbiana	uam_uam:herb:69316	uam	uam:herb:69316	Tracheophyta	Magnoliopsida	Malpighiales	Salicaceae	salix bebbiana	Salix bebbiana	Salix bebbiana Sarg.	Salix bebbiana Sarg.	Salix bebbiana Sarg.	Salix bebbiana Sarg.	Salix bebbiana	63.33	-142.6	1963-06-24	iDigBio and GBIF	782f702a-0370-4b80-9f3f-a7f472fa53b4	1146372148.0	http://arctos.database.museum/media/222927?open
879	uam_uam:herb:69316_2_Salix bebbiana	uam_uam:herb:69316	uam	uam:herb:69316	Tracheophyta	Magnoliopsida	Malpighiales	Salicaceae	salix bebbiana	Salix bebbiana	Salix bebbiana Sarg.	Salix bebbiana Sarg.	Salix bebbiana Sarg.	Salix bebbiana Sarg.	Salix bebbiana	63.33	-142.6	1963-06-24	iDigBio and GBIF	782f702a-0370-4b80-9f3f-a7f472fa53b4	1146372148.0	http://arctos.database.museum/media/46815?open
880	uam_uam:herb:69316_3_Salix bebbiana	uam_uam:herb:69316	uam	uam:herb:69316	Tracheophyta	Magnoliopsida	Malpighiales	Salicaceae	salix bebbiana	Salix bebbiana	Salix bebbiana Sarg.	Salix bebbiana Sarg.	Salix bebbiana Sarg.	Salix bebbiana Sarg.	Salix bebbiana	63.33	-142.6	1963-06-24	iDigBio and GBIF	782f702a-0370-4b80-9f3f-a7f472fa53b4	1146372148.0	http://arctos.database.museum/media/99257?open
881	mont_59869_1_Salix bebbiana	mont_59869	mont	59869	Tracheophyta	Magnoliopsida	Malpighiales	Salicaceae	salix bebbiana	Salix bebbiana	Salix bebbiana Sarg.	NA	NA	NA	Salix bebbiana	48.176477	-112.498267	1963-06-23	iDigBio	47de4183-b27c-4f32-8a76-1cce47a7ae7a	NA	http://www.pnwherbaria.org/images/jpeg.php?Image=MONT048370.jpg
882	uam_uam:herb:87381_1_Salix bebbiana	uam_uam:herb:87381	uam	uam:herb:87381	Tracheophyta	Magnoliopsida	Malpighiales	Salicaceae	salix bebbiana	Salix bebbiana	Salix bebbiana Sarg.	Salix bebbiana Sarg.	Salix bebbiana Sarg.	Salix bebbiana Sarg.	Salix bebbiana	64.85	-147.8	1963-07-21	iDigBio and GBIF	c643ddf3-610a-43c8-9fef-5d52cfcfd2ee	1146391979.0	http://arctos.database.museum/media/222148?open
883	uam_uam:herb:87381_2_Salix bebbiana	uam_uam:herb:87381	uam	uam:herb:87381	Tracheophyta	Magnoliopsida	Malpighiales	Salicaceae	salix bebbiana	Salix bebbiana	Salix bebbiana Sarg.	Salix bebbiana Sarg.	Salix bebbiana Sarg.	Salix bebbiana Sarg.	Salix bebbiana	64.85	-147.8	1963-07-21	iDigBio and GBIF	c643ddf3-610a-43c8-9fef-5d52cfcfd2ee	1146391979.0	http://arctos.database.museum/media/59082?open
884	uam_uam:herb:87381_3_Salix bebbiana	uam_uam:herb:87381	uam	uam:herb:87381	Tracheophyta	Magnoliopsida	Malpighiales	Salicaceae	salix bebbiana	Salix bebbiana	Salix bebbiana Sarg.	Salix bebbiana Sarg.	Salix bebbiana Sarg.	Salix bebbiana Sarg.	Salix bebbiana	64.85	-147.8	1963-07-21	iDigBio and GBIF	c643ddf3-610a-43c8-9fef-5d52cfcfd2ee	1146391979.0	http://arctos.database.museum/media/99248?open
885	uam_uam:herb:69368_1_Salix bebbiana	uam_uam:herb:69368	uam	uam:herb:69368	Tracheophyta	Magnoliopsida	Malpighiales	Salicaceae	salix bebbiana	Salix bebbiana	Salix bebbiana Sarg.	Salix bebbiana Sarg.	Salix bebbiana Sarg.	Salix bebbiana Sarg.	Salix bebbiana	63.31	-142.6	1963-07-06	iDigBio and GBIF	bfdcb5ec-a452-4e66-b8a7-22dbe1896df2	1146372185.0	http://arctos.database.museum/media/222933?open
886	uam_uam:herb:69368_2_Salix bebbiana	uam_uam:herb:69368	uam	uam:herb:69368	Tracheophyta	Magnoliopsida	Malpighiales	Salicaceae	salix bebbiana	Salix bebbiana	Salix bebbiana Sarg.	Salix bebbiana Sarg.	Salix bebbiana Sarg.	Salix bebbiana Sarg.	Salix bebbiana	63.31	-142.6	1963-07-06	iDigBio and GBIF	bfdcb5ec-a452-4e66-b8a7-22dbe1896df2	1146372185.0	http://arctos.database.museum/media/49078?open
887	uam_uam:herb:69368_3_Salix bebbiana	uam_uam:herb:69368	uam	uam:herb:69368	Tracheophyta	Magnoliopsida	Malpighiales	Salicaceae	salix bebbiana	Salix bebbiana	Salix bebbiana Sarg.	Salix bebbiana Sarg.	Salix bebbiana Sarg.	Salix bebbiana Sarg.	Salix bebbiana	63.31	-142.6	1963-07-06	iDigBio and GBIF	bfdcb5ec-a452-4e66-b8a7-22dbe1896df2	1146372185.0	http://arctos.database.museum/media/99925?open
888	ewu_4623_1_Salix bebbiana	ewu_4623	ewu	4623	Tracheophyta	Magnoliopsida	Malpighiales	Salicaceae	salix bebbiana	Salix bebbiana	Salix bebbiana Sarg.	NA	NA	NA	Salix bebbiana	47.25917	-118.06194	1964-04-26	iDigBio	cde698eb-7361-4ff7-97cd-3c4bea285ed5	NA	http://www.pnwherbaria.org/images/jpeg.php?Image=EWU004623.jpg
889	university of rhode island_kiri-04716_1_Salix bebbiana	university of rhode island_kiri-04716	university of rhode island	kiri-04716	Tracheophyta	Magnoliopsida	Malpighiales	Salicaceae	salix bebbiana	Salix bebbiana	Salix bebbiana Sarg.	NA	NA	NA	Salix bebbiana	41.4467	-71.54742	1964-05-08	iDigBio	758b97d4-aa83-4f39-98bf-4beec57bf494	NA	https://bisque.cyverse.org/image_service/00-rjoQKzxd3FbVACfqwx5JR
890	university of rhode island_kiri-04720_1_Salix bebbiana	university of rhode island_kiri-04720	university of rhode island	kiri-04720	Tracheophyta	Magnoliopsida	Malpighiales	Salicaceae	salix bebbiana	Salix bebbiana	Salix bebbiana Sarg.	NA	NA	NA	Salix bebbiana	41.4467	-71.54742	1964-05-08	iDigBio	c8aeccdb-b8e9-496f-82d1-9bf81a528427	NA	https://bisque.cyverse.org/image_service/00-apy4YUKn89X9kdzs37tzSN
891	university of rhode island_kiri-04722_1_Salix bebbiana	university of rhode island_kiri-04722	university of rhode island	kiri-04722	Tracheophyta	Magnoliopsida	Malpighiales	Salicaceae	salix bebbiana	Salix bebbiana	Salix bebbiana Sarg.	NA	NA	NA	Salix bebbiana	41.4467	-71.54742	1964-05-01	iDigBio	687d58f9-5845-4287-8021-c5dad35f3ebe	NA	https://bisque.cyverse.org/image_service/00-rtXGX9m4h6Y5dn74RjYSrL
892	university of rhode island_kiri-04710_1_Salix bebbiana	university of rhode island_kiri-04710	university of rhode island	kiri-04710	Tracheophyta	Magnoliopsida	Malpighiales	Salicaceae	salix bebbiana	Salix bebbiana	Salix bebbiana Sarg.	NA	NA	NA	Salix bebbiana	41.4467	-71.54742	1964-05-08	iDigBio	096c5053-c794-47eb-8ac4-359084ba8839	NA	https://bisque.cyverse.org/image_service/00-Vcz8rsGPAabPuRSVYq2Khk
893	university of rhode island_kiri-04703_1_Salix bebbiana	university of rhode island_kiri-04703	university of rhode island	kiri-04703	Tracheophyta	Magnoliopsida	Malpighiales	Salicaceae	salix bebbiana	Salix bebbiana	Salix bebbiana Sarg.	NA	NA	NA	Salix bebbiana	41.4467	-71.54742	1964-05-08	iDigBio	0cf77370-fb05-45ca-bd3c-4dc8f9a71587	NA	https://bisque.cyverse.org/image_service/00-R43CtiEoM32JYyubD5ZgLX
894	university of rhode island_kiri-04707_1_Salix bebbiana	university of rhode island_kiri-04707	university of rhode island	kiri-04707	Tracheophyta	Magnoliopsida	Malpighiales	Salicaceae	salix bebbiana	Salix bebbiana	Salix bebbiana Sarg.	NA	NA	NA	Salix bebbiana	41.4467	-71.54742	1964-05-08	iDigBio	b7c85208-9081-436e-ae35-f632b1f86854	NA	https://bisque.cyverse.org/image_service/00-LfXohotuuaef7hTF7BKzYW
895	university of rhode island_kiri-04689_1_Salix bebbiana	university of rhode island_kiri-04689	university of rhode island	kiri-04689	Tracheophyta	Magnoliopsida	Malpighiales	Salicaceae	salix bebbiana	Salix bebbiana	Salix bebbiana Sarg.	NA	NA	NA	Salix bebbiana	41.4467	-71.54742	1964-05-09	iDigBio	48536823-8137-48db-ae08-58b272f078b8	NA	https://bisque.cyverse.org/image_service/00-LmYaEPx5wjS68ZMaG2AWDj
896	university of rhode island_kiri-04723_1_Salix bebbiana	university of rhode island_kiri-04723	university of rhode island	kiri-04723	Tracheophyta	Magnoliopsida	Malpighiales	Salicaceae	salix bebbiana	Salix bebbiana	Salix bebbiana Sarg.	NA	NA	NA	Salix bebbiana	41.4467	-71.54742	1964-05-08	iDigBio	9796016a-6cc1-4b3f-bb87-c043ee0d9777	NA	https://bisque.cyverse.org/image_service/00-iCKVYS2ZNRBkjKVMJNqA4d
897	university of rhode island_kiri-04693_1_Salix bebbiana	university of rhode island_kiri-04693	university of rhode island	kiri-04693	Tracheophyta	Magnoliopsida	Malpighiales	Salicaceae	salix bebbiana	Salix bebbiana	Salix bebbiana Sarg.	NA	NA	NA	Salix bebbiana	41.4467	-71.54742	1964-05-09	iDigBio	b8241fd2-20c4-4db1-9438-02abc37ef8ff	NA	https://bisque.cyverse.org/image_service/00-WJKVDnW3t5TLeZGMGrcAVT
898	university of rhode island_kiri-04695_1_Salix bebbiana	university of rhode island_kiri-04695	university of rhode island	kiri-04695	Tracheophyta	Magnoliopsida	Malpighiales	Salicaceae	salix bebbiana	Salix bebbiana	Salix bebbiana Sarg.	NA	NA	NA	Salix bebbiana	41.4467	-71.54742	1964-05-09	iDigBio	26565f24-9bea-41fa-a579-79372c124ac4	NA	https://bisque.cyverse.org/image_service/00-9sSoiZpo3J39TYTATsaL3B
899	university of rhode island_kiri-04704_1_Salix bebbiana	university of rhode island_kiri-04704	university of rhode island	kiri-04704	Tracheophyta	Magnoliopsida	Malpighiales	Salicaceae	salix bebbiana	Salix bebbiana	Salix bebbiana Sarg.	NA	NA	NA	Salix bebbiana	41.4467	-71.54742	1964-05-08	iDigBio	c67f902c-8fd3-4645-a86a-338f47bd7f5e	NA	https://bisque.cyverse.org/image_service/00-cQ4xFd4DbMqKGodoAE74qC
900	university of rhode island_kiri-04708_1_Salix bebbiana	university of rhode island_kiri-04708	university of rhode island	kiri-04708	Tracheophyta	Magnoliopsida	Malpighiales	Salicaceae	salix bebbiana	Salix bebbiana	Salix bebbiana Sarg.	NA	NA	NA	Salix bebbiana	41.4467	-71.54742	1964-05-08	iDigBio	99662194-f233-4a76-92fe-7d3076517b62	NA	https://bisque.cyverse.org/image_service/00-td4DGkfmD2gEskpTcoNdZn
901	university of rhode island_kiri-04711_1_Salix bebbiana	university of rhode island_kiri-04711	university of rhode island	kiri-04711	Tracheophyta	Magnoliopsida	Malpighiales	Salicaceae	salix bebbiana	Salix bebbiana	Salix bebbiana Sarg.	NA	NA	NA	Salix bebbiana	41.4467	-71.54742	1964-05-08	iDigBio	0b40e362-adf8-4582-9920-a891d04177f0	NA	https://bisque.cyverse.org/image_service/00-anW5T9G8FXe9VMDMfrVdwJ
902	university of rhode island_kiri-04713_1_Salix bebbiana	university of rhode island_kiri-04713	university of rhode island	kiri-04713	Tracheophyta	Magnoliopsida	Malpighiales	Salicaceae	salix bebbiana	Salix bebbiana	Salix bebbiana Sarg.	NA	NA	NA	Salix bebbiana	41.4467	-71.54742	1964-05-08	iDigBio	cf072471-7451-4b0a-9c53-ae78bc090c23	NA	https://bisque.cyverse.org/image_service/00-xvFPU2mom824mBKHLRvgBg
903	university of rhode island_kiri-04691_1_Salix bebbiana	university of rhode island_kiri-04691	university of rhode island	kiri-04691	Tracheophyta	Magnoliopsida	Malpighiales	Salicaceae	salix bebbiana	Salix bebbiana	Salix bebbiana Sarg.	NA	NA	NA	Salix bebbiana	41.4467	-71.54742	1964-05-09	iDigBio	ac4a51e8-768a-4d52-80e0-e94d3a25d2b8	NA	https://bisque.cyverse.org/image_service/00-52UuQrYmnKyE6axKmJfFmk
904	university of rhode island_kiri-04709_1_Salix bebbiana	university of rhode island_kiri-04709	university of rhode island	kiri-04709	Tracheophyta	Magnoliopsida	Malpighiales	Salicaceae	salix bebbiana	Salix bebbiana	Salix bebbiana Sarg.	NA	NA	NA	Salix bebbiana	41.4467	-71.54742	1964-05-08	iDigBio	2df67f32-99f5-42e4-bd40-5361085d3474	NA	https://bisque.cyverse.org/image_service/00-FjCnqsGYHj5SDUC5ySZcna
905	university of rhode island_kiri-04719_1_Salix bebbiana	university of rhode island_kiri-04719	university of rhode island	kiri-04719	Tracheophyta	Magnoliopsida	Malpighiales	Salicaceae	salix bebbiana	Salix bebbiana	Salix bebbiana Sarg.	NA	NA	NA	Salix bebbiana	41.4467	-71.54742	1964-05-08	iDigBio	87ec1aec-ccf4-40ae-b519-ef1c9f4df740	NA	https://bisque.cyverse.org/image_service/00-Mk2zTnasTRj8uKsC5HsfHk
906	university of rhode island_kiri-04699_1_Salix bebbiana	university of rhode island_kiri-04699	university of rhode island	kiri-04699	Tracheophyta	Magnoliopsida	Malpighiales	Salicaceae	salix bebbiana	Salix bebbiana	Salix bebbiana Sarg.	NA	NA	NA	Salix bebbiana	41.4467	-71.54742	1964-05-09	iDigBio	d5f1e154-3fcf-490b-a636-4127f2ba7203	NA	https://bisque.cyverse.org/image_service/00-giY7TyRmQ8kvQ2rffFMVGd
907	university of rhode island_kiri-04715_1_Salix bebbiana	university of rhode island_kiri-04715	university of rhode island	kiri-04715	Tracheophyta	Magnoliopsida	Malpighiales	Salicaceae	salix bebbiana	Salix bebbiana	Salix bebbiana Sarg.	NA	NA	NA	Salix bebbiana	41.4467	-71.54742	1964-05-08	iDigBio	d1620ec6-ef17-4b18-87ec-e35fce0143f9	NA	https://bisque.cyverse.org/image_service/00-9PdAnRKzuLsfPAmCRwUBLf
908	university of rhode island_kiri-04725_1_Salix bebbiana	university of rhode island_kiri-04725	university of rhode island	kiri-04725	Tracheophyta	Magnoliopsida	Malpighiales	Salicaceae	salix bebbiana	Salix bebbiana	Salix bebbiana Sarg.	NA	NA	NA	Salix bebbiana	41.4467	-71.54742	1964-05-08	iDigBio	4fe0ff8e-0a5a-494c-8ab0-c24af42a60ee	NA	https://bisque.cyverse.org/image_service/00-XkwsgCufXTJ3nSShMwBNnS
909	university of rhode island_kiri-04697_1_Salix bebbiana	university of rhode island_kiri-04697	university of rhode island	kiri-04697	Tracheophyta	Magnoliopsida	Malpighiales	Salicaceae	salix bebbiana	Salix bebbiana	Salix bebbiana Sarg.	NA	NA	NA	Salix bebbiana	41.4467	-71.54742	1964-05-09	iDigBio	a6136eaa-f971-43bb-b20f-60b88092b188	NA	https://bisque.cyverse.org/image_service/00-udciFWRxmeYWtwxuPwz4si
910	university of rhode island_kiri-04724_1_Salix bebbiana	university of rhode island_kiri-04724	university of rhode island	kiri-04724	Tracheophyta	Magnoliopsida	Malpighiales	Salicaceae	salix bebbiana	Salix bebbiana	Salix bebbiana Sarg.	NA	NA	NA	Salix bebbiana	41.4467	-71.54742	1964-05-08	iDigBio	6171422c-377f-4d36-99dc-9b4f92ff6003	NA	https://bisque.cyverse.org/image_service/00-9XjhiXogYKpd2SQfA7AuhV
911	university of rhode island_kiri-04718_1_Salix bebbiana	university of rhode island_kiri-04718	university of rhode island	kiri-04718	Tracheophyta	Magnoliopsida	Malpighiales	Salicaceae	salix bebbiana	Salix bebbiana	Salix bebbiana Sarg.	NA	NA	NA	Salix bebbiana	41.4467	-71.54742	1964-05-08	iDigBio	f9aac12a-acea-4c15-b4c6-4fe3db9ad825	NA	https://bisque.cyverse.org/image_service/00-YQb2QZkQYoqTsnECdW8s2N
912	university of rhode island_kiri-04694_1_Salix bebbiana	university of rhode island_kiri-04694	university of rhode island	kiri-04694	Tracheophyta	Magnoliopsida	Malpighiales	Salicaceae	salix bebbiana	Salix bebbiana	Salix bebbiana Sarg.	NA	NA	NA	Salix bebbiana	41.4467	-71.54742	1964-05-09	iDigBio	594fcdae-d45d-4c84-80cf-4d19b4f130d2	NA	https://bisque.cyverse.org/image_service/00-nFjyWRhcJ5NAYEPsRYe8Ee
913	university of rhode island_kiri-04706_1_Salix bebbiana	university of rhode island_kiri-04706	university of rhode island	kiri-04706	Tracheophyta	Magnoliopsida	Malpighiales	Salicaceae	salix bebbiana	Salix bebbiana	Salix bebbiana Sarg.	NA	NA	NA	Salix bebbiana	41.39946	-71.67046	1964-05-08	iDigBio	ca88d7d7-429d-4c70-b09c-0ae0d33ca1a9	NA	https://bisque.cyverse.org/image_service/00-wqKtksigoLPVdKgDJyDpgf
914	uam_uam:herb:87882_1_Salix bebbiana	uam_uam:herb:87882	uam	uam:herb:87882	Tracheophyta	Magnoliopsida	Malpighiales	Salicaceae	salix bebbiana	Salix bebbiana	Salix bebbiana Sarg.	Salix bebbiana Sarg.	Salix bebbiana Sarg.	Salix bebbiana Sarg.	Salix bebbiana	64.95	-147.66	1964-06-09	iDigBio and GBIF	81a5ede7-0c95-43e9-b0fb-5fbafc551637	1146392541.0	http://arctos.database.museum/media/222155?open
915	uam_uam:herb:87882_2_Salix bebbiana	uam_uam:herb:87882	uam	uam:herb:87882	Tracheophyta	Magnoliopsida	Malpighiales	Salicaceae	salix bebbiana	Salix bebbiana	Salix bebbiana Sarg.	Salix bebbiana Sarg.	Salix bebbiana Sarg.	Salix bebbiana Sarg.	Salix bebbiana	64.95	-147.66	1964-06-09	iDigBio and GBIF	81a5ede7-0c95-43e9-b0fb-5fbafc551637	1146392541.0	http://arctos.database.museum/media/49278?open
916	uam_uam:herb:87882_3_Salix bebbiana	uam_uam:herb:87882	uam	uam:herb:87882	Tracheophyta	Magnoliopsida	Malpighiales	Salicaceae	salix bebbiana	Salix bebbiana	Salix bebbiana Sarg.	Salix bebbiana Sarg.	Salix bebbiana Sarg.	Salix bebbiana Sarg.	Salix bebbiana	64.95	-147.66	1964-06-09	iDigBio and GBIF	81a5ede7-0c95-43e9-b0fb-5fbafc551637	1146392541.0	http://arctos.database.museum/media/99269?open
917	university of rhode island_kiri-04690_1_Salix bebbiana	university of rhode island_kiri-04690	university of rhode island	kiri-04690	Tracheophyta	Magnoliopsida	Malpighiales	Salicaceae	salix bebbiana	Salix bebbiana	Salix bebbiana Sarg.	NA	NA	NA	Salix bebbiana	41.4467	-71.54742	1964-06-09	iDigBio	8306ea76-daec-463b-ba59-f1ad1f3c8397	NA	https://bisque.cyverse.org/image_service/00-jWa2kg2bKMWHGx6G5g4vR8
918	des_des00033989_1_Salix bebbiana	des_des00033989	des	des00033989	Tracheophyta	Magnoliopsida	Malpighiales	Salicaceae	salix bebbiana	Salix bebbiana	Salix bebbiana Sarg.	Salix bebbiana Sarg.	Salix bebbiana Sarg.	Salix bebbiana Sarg.	Salix bebbiana	33.428444	-108.593583	1964-06-06	iDigBio and GBIF	d31f8c3b-9918-4f59-a349-f577d87431bd	1846511776.0	http://hasbrouck.asu.edu/imglib/seinet/DES/DES00033/DES00033989_lg.jpg
919	des_des00033939_1_Salix bebbiana	des_des00033939	des	des00033939	Tracheophyta	Magnoliopsida	Malpighiales	Salicaceae	salix bebbiana	Salix bebbiana	Salix bebbiana Sarg.	Salix bebbiana Sarg.	Salix bebbiana Sarg.	Salix bebbiana Sarg.	Salix bebbiana	33.93574	-109.54227	1964-06-24	iDigBio and GBIF	02384358-7136-4830-8229-d8080ad412b7	1846512247.0	http://hasbrouck.asu.edu/imglib/seinet/DES/DES00033/DES00033939_lg.jpg
920	uam_uam:herb:87308_1_Salix bebbiana	uam_uam:herb:87308	uam	uam:herb:87308	Tracheophyta	Magnoliopsida	Malpighiales	Salicaceae	salix bebbiana	Salix bebbiana	Salix bebbiana Sarg.	Salix bebbiana Sarg.	Salix bebbiana Sarg.	Salix bebbiana Sarg.	Salix bebbiana	64.85	-148.01	1964-07-21	iDigBio and GBIF	1341ea8a-745e-4f3b-9873-cd107dccd042	1146391889.0	http://arctos.database.museum/media/222151?open
921	uam_uam:herb:87308_2_Salix bebbiana	uam_uam:herb:87308	uam	uam:herb:87308	Tracheophyta	Magnoliopsida	Malpighiales	Salicaceae	salix bebbiana	Salix bebbiana	Salix bebbiana Sarg.	Salix bebbiana Sarg.	Salix bebbiana Sarg.	Salix bebbiana Sarg.	Salix bebbiana	64.85	-148.01	1964-07-21	iDigBio and GBIF	1341ea8a-745e-4f3b-9873-cd107dccd042	1146391889.0	http://arctos.database.museum/media/47770?open
922	uam_uam:herb:87308_3_Salix bebbiana	uam_uam:herb:87308	uam	uam:herb:87308	Tracheophyta	Magnoliopsida	Malpighiales	Salicaceae	salix bebbiana	Salix bebbiana	Salix bebbiana Sarg.	Salix bebbiana Sarg.	Salix bebbiana Sarg.	Salix bebbiana Sarg.	Salix bebbiana	64.85	-148.01	1964-07-21	iDigBio and GBIF	1341ea8a-745e-4f3b-9873-cd107dccd042	1146391889.0	http://arctos.database.museum/media/99259?open
923	uam_uam:herb:70916_1_Salix bebbiana	uam_uam:herb:70916	uam	uam:herb:70916	Tracheophyta	Magnoliopsida	Malpighiales	Salicaceae	salix bebbiana	Salix bebbiana	Salix bebbiana Sarg.	Salix bebbiana Sarg.	Salix bebbiana Sarg.	Salix bebbiana Sarg.	Salix bebbiana	63.78	-144.5	1964-08-10	iDigBio and GBIF	e5d07a19-3990-4092-963f-3a601be817fb	1146373903.0	http://arctos.database.museum/media/222164?open
924	uam_uam:herb:70916_2_Salix bebbiana	uam_uam:herb:70916	uam	uam:herb:70916	Tracheophyta	Magnoliopsida	Malpighiales	Salicaceae	salix bebbiana	Salix bebbiana	Salix bebbiana Sarg.	Salix bebbiana Sarg.	Salix bebbiana Sarg.	Salix bebbiana Sarg.	Salix bebbiana	63.78	-144.5	1964-08-10	iDigBio and GBIF	e5d07a19-3990-4092-963f-3a601be817fb	1146373903.0	http://arctos.database.museum/media/99904?open
925	uam_uam:herb:70916_3_Salix bebbiana	uam_uam:herb:70916	uam	uam:herb:70916	Tracheophyta	Magnoliopsida	Malpighiales	Salicaceae	salix bebbiana	Salix bebbiana	Salix bebbiana Sarg.	Salix bebbiana Sarg.	Salix bebbiana Sarg.	Salix bebbiana Sarg.	Salix bebbiana	63.78	-144.5	1964-08-10	iDigBio and GBIF	e5d07a19-3990-4092-963f-3a601be817fb	1146373903.0	http://arctos.database.museum/media/34522?open
926	uam_uam:herb:70918_1_Salix bebbiana	uam_uam:herb:70918	uam	uam:herb:70918	Tracheophyta	Magnoliopsida	Malpighiales	Salicaceae	salix bebbiana	Salix bebbiana	Salix bebbiana Sarg.	Salix bebbiana Sarg.	Salix bebbiana Sarg.	Salix bebbiana Sarg.	Salix bebbiana	63.78	-144.5	1964-08-10	iDigBio and GBIF	54c135d4-9870-4298-9a44-505ac7ef43af	1146373890.0	http://arctos.database.museum/media/221779?open
927	uam_uam:herb:70918_2_Salix bebbiana	uam_uam:herb:70918	uam	uam:herb:70918	Tracheophyta	Magnoliopsida	Malpighiales	Salicaceae	salix bebbiana	Salix bebbiana	Salix bebbiana Sarg.	Salix bebbiana Sarg.	Salix bebbiana Sarg.	Salix bebbiana Sarg.	Salix bebbiana	63.78	-144.5	1964-08-10	iDigBio and GBIF	54c135d4-9870-4298-9a44-505ac7ef43af	1146373890.0	http://arctos.database.museum/media/99997?open
928	uam_uam:herb:70918_3_Salix bebbiana	uam_uam:herb:70918	uam	uam:herb:70918	Tracheophyta	Magnoliopsida	Malpighiales	Salicaceae	salix bebbiana	Salix bebbiana	Salix bebbiana Sarg.	Salix bebbiana Sarg.	Salix bebbiana Sarg.	Salix bebbiana Sarg.	Salix bebbiana	63.78	-144.5	1964-08-10	iDigBio and GBIF	54c135d4-9870-4298-9a44-505ac7ef43af	1146373890.0	http://arctos.database.museum/media/34524?open
929	uam_uam:herb:70914_1_Salix bebbiana	uam_uam:herb:70914	uam	uam:herb:70914	Tracheophyta	Magnoliopsida	Malpighiales	Salicaceae	salix bebbiana	Salix bebbiana	Salix bebbiana Sarg.	Salix bebbiana Sarg.	Salix bebbiana Sarg.	Salix bebbiana Sarg.	Salix bebbiana	63.78	-144.5	1964-08-10	iDigBio and GBIF	6e8260d3-ffa6-4aad-8352-971307bb547b	1146373882.0	http://arctos.database.museum/media/221896?open
930	uam_uam:herb:70914_2_Salix bebbiana	uam_uam:herb:70914	uam	uam:herb:70914	Tracheophyta	Magnoliopsida	Malpighiales	Salicaceae	salix bebbiana	Salix bebbiana	Salix bebbiana Sarg.	Salix bebbiana Sarg.	Salix bebbiana Sarg.	Salix bebbiana Sarg.	Salix bebbiana	63.78	-144.5	1964-08-10	iDigBio and GBIF	6e8260d3-ffa6-4aad-8352-971307bb547b	1146373882.0	http://arctos.database.museum/media/99994?open
931	uam_uam:herb:70914_3_Salix bebbiana	uam_uam:herb:70914	uam	uam:herb:70914	Tracheophyta	Magnoliopsida	Malpighiales	Salicaceae	salix bebbiana	Salix bebbiana	Salix bebbiana Sarg.	Salix bebbiana Sarg.	Salix bebbiana Sarg.	Salix bebbiana Sarg.	Salix bebbiana	63.78	-144.5	1964-08-10	iDigBio and GBIF	6e8260d3-ffa6-4aad-8352-971307bb547b	1146373882.0	http://arctos.database.museum/media/34520?open
932	uwm_uwm0014109_1_Salix bebbiana	uwm_uwm0014109	uwm	uwm0014109	Tracheophyta	Magnoliopsida	Malpighiales	Salicaceae	salix bebbiana	Salix bebbiana	Salix bebbiana Sarg.	NA	NA	NA	Salix bebbiana	45.753436	-88.976337	1964-09-29	iDigBio	4182274c-5e5d-4d62-9219-2952930b5035	NA	http://storage.idigbio.org/uwm/aquatic/UWM0014/UWM0014109_lg.jpg
933	uam_uam:herb:87714_1_Salix bebbiana	uam_uam:herb:87714	uam	uam:herb:87714	Tracheophyta	Magnoliopsida	Malpighiales	Salicaceae	salix bebbiana	Salix bebbiana	Salix bebbiana Sarg.	Salix bebbiana Sarg.	Salix bebbiana Sarg.	Salix bebbiana Sarg.	Salix bebbiana	64.86	-147.86	1965-05-26	iDigBio and GBIF	8c39b666-5ce9-4873-884b-3f660e43e6d8	1146392355.0	http://arctos.database.museum/media/221897?open
934	uam_uam:herb:87714_2_Salix bebbiana	uam_uam:herb:87714	uam	uam:herb:87714	Tracheophyta	Magnoliopsida	Malpighiales	Salicaceae	salix bebbiana	Salix bebbiana	Salix bebbiana Sarg.	Salix bebbiana Sarg.	Salix bebbiana Sarg.	Salix bebbiana Sarg.	Salix bebbiana	64.86	-147.86	1965-05-26	iDigBio and GBIF	8c39b666-5ce9-4873-884b-3f660e43e6d8	1146392355.0	http://arctos.database.museum/media/64212?open
935	uam_uam:herb:87714_3_Salix bebbiana	uam_uam:herb:87714	uam	uam:herb:87714	Tracheophyta	Magnoliopsida	Malpighiales	Salicaceae	salix bebbiana	Salix bebbiana	Salix bebbiana Sarg.	Salix bebbiana Sarg.	Salix bebbiana Sarg.	Salix bebbiana Sarg.	Salix bebbiana	64.86	-147.86	1965-05-26	iDigBio and GBIF	8c39b666-5ce9-4873-884b-3f660e43e6d8	1146392355.0	http://arctos.database.museum/media/99995?open
936	uam_uam:herb:88237_1_Salix bebbiana	uam_uam:herb:88237	uam	uam:herb:88237	Tracheophyta	Magnoliopsida	Malpighiales	Salicaceae	salix bebbiana	Salix bebbiana	Salix bebbiana Sarg.	Salix bebbiana Sarg.	Salix bebbiana Sarg.	Salix bebbiana Sarg.	Salix bebbiana	64.85	-146.95	1965-06-15	iDigBio and GBIF	1aef1135-8a9f-4757-8e43-193dd8425a7f	1146392886.0	http://arctos.database.museum/media/221810?open
937	uam_uam:herb:88237_2_Salix bebbiana	uam_uam:herb:88237	uam	uam:herb:88237	Tracheophyta	Magnoliopsida	Malpighiales	Salicaceae	salix bebbiana	Salix bebbiana	Salix bebbiana Sarg.	Salix bebbiana Sarg.	Salix bebbiana Sarg.	Salix bebbiana Sarg.	Salix bebbiana	64.85	-146.95	1965-06-15	iDigBio and GBIF	1aef1135-8a9f-4757-8e43-193dd8425a7f	1146392886.0	http://arctos.database.museum/media/64010?open
938	uam_uam:herb:88237_3_Salix bebbiana	uam_uam:herb:88237	uam	uam:herb:88237	Tracheophyta	Magnoliopsida	Malpighiales	Salicaceae	salix bebbiana	Salix bebbiana	Salix bebbiana Sarg.	Salix bebbiana Sarg.	Salix bebbiana Sarg.	Salix bebbiana Sarg.	Salix bebbiana	64.85	-146.95	1965-06-15	iDigBio and GBIF	1aef1135-8a9f-4757-8e43-193dd8425a7f	1146392886.0	http://arctos.database.museum/media/99240?open
939	uam_uam:herb:87858_1_Salix bebbiana	uam_uam:herb:87858	uam	uam:herb:87858	Tracheophyta	Magnoliopsida	Malpighiales	Salicaceae	salix bebbiana	Salix bebbiana	Salix bebbiana Sarg.	Salix bebbiana Sarg.	Salix bebbiana Sarg.	Salix bebbiana Sarg.	Salix bebbiana	64.85	-147.8	1965-06-05	iDigBio and GBIF	6b4a7764-23ed-42b9-9887-28e212023a91	1146392509.0	http://arctos.database.museum/media/222850?open
940	uam_uam:herb:87858_2_Salix bebbiana	uam_uam:herb:87858	uam	uam:herb:87858	Tracheophyta	Magnoliopsida	Malpighiales	Salicaceae	salix bebbiana	Salix bebbiana	Salix bebbiana Sarg.	Salix bebbiana Sarg.	Salix bebbiana Sarg.	Salix bebbiana Sarg.	Salix bebbiana	64.85	-147.8	1965-06-05	iDigBio and GBIF	6b4a7764-23ed-42b9-9887-28e212023a91	1146392509.0	http://arctos.database.museum/media/63881?open
941	uam_uam:herb:87858_3_Salix bebbiana	uam_uam:herb:87858	uam	uam:herb:87858	Tracheophyta	Magnoliopsida	Malpighiales	Salicaceae	salix bebbiana	Salix bebbiana	Salix bebbiana Sarg.	Salix bebbiana Sarg.	Salix bebbiana Sarg.	Salix bebbiana Sarg.	Salix bebbiana	64.85	-147.8	1965-06-05	iDigBio and GBIF	6b4a7764-23ed-42b9-9887-28e212023a91	1146392509.0	http://arctos.database.museum/media/99270?open
942	uam_uam:herb:87496_1_Salix bebbiana	uam_uam:herb:87496	uam	uam:herb:87496	Tracheophyta	Magnoliopsida	Malpighiales	Salicaceae	salix bebbiana	Salix bebbiana	Salix bebbiana Sarg.	Salix bebbiana Sarg.	Salix bebbiana Sarg.	Salix bebbiana Sarg.	Salix bebbiana	64.86	-147.83	1965-06-03	iDigBio and GBIF	e3b07e3b-115e-49dc-823b-931f97653fed	1146392094.0	http://arctos.database.museum/media/222152?open
943	uam_uam:herb:87496_2_Salix bebbiana	uam_uam:herb:87496	uam	uam:herb:87496	Tracheophyta	Magnoliopsida	Malpighiales	Salicaceae	salix bebbiana	Salix bebbiana	Salix bebbiana Sarg.	Salix bebbiana Sarg.	Salix bebbiana Sarg.	Salix bebbiana Sarg.	Salix bebbiana	64.86	-147.83	1965-06-03	iDigBio and GBIF	e3b07e3b-115e-49dc-823b-931f97653fed	1146392094.0	http://arctos.database.museum/media/48021?open
944	uam_uam:herb:87496_3_Salix bebbiana	uam_uam:herb:87496	uam	uam:herb:87496	Tracheophyta	Magnoliopsida	Malpighiales	Salicaceae	salix bebbiana	Salix bebbiana	Salix bebbiana Sarg.	Salix bebbiana Sarg.	Salix bebbiana Sarg.	Salix bebbiana Sarg.	Salix bebbiana	64.86	-147.83	1965-06-03	iDigBio and GBIF	e3b07e3b-115e-49dc-823b-931f97653fed	1146392094.0	http://arctos.database.museum/media/99264?open
945	mca_mca0016940_1_Salix bebbiana	mca_mca0016940	mca	mca0016940	Tracheophyta	Magnoliopsida	Malpighiales	Salicaceae	salix bebbiana	Salix bebbiana	Salix bebbiana Sarg.	NA	NA	NA	Salix bebbiana	40.601487	-75.395181	1965-06-10	iDigBio	005712b2-0293-44a5-a88e-e0c7cd6959f8	NA	http://mam.ansp.org/image/MCA/Fullsize/0016/MCA0016940.jpg
946	mont_60834_1_Salix bebbiana	mont_60834	mont	60834	Tracheophyta	Magnoliopsida	Malpighiales	Salicaceae	salix bebbiana	Salix bebbiana	Salix bebbiana Sarg.	NA	NA	NA	Salix bebbiana	48.55778	-112.11972	1965-06-15	iDigBio	41adfd61-2010-46da-b87a-208727bbf190	NA	http://www.pnwherbaria.org/images/jpeg.php?Image=MONT048395.jpg
947	cmn_can 10024838_1_Salix bebbiana	cmn_can 10024838	cmn	can 10024838	Tracheophyta	Magnoliopsida	Malpighiales	Salicaceae	salix bebbiana	Salix bebbiana	Salix bebbiana Sarg.	Salix bebbiana Sarg.	Salix bebbiana Sarg.	Salix bebbiana Sarg.	Salix bebbiana	62.45	-114.366667	1965-06-23	iDigBio and GBIF	81237f07-e28e-442f-b588-c7d6c30d1b3f	1804409876.0	http://ipt.nature.ca/multimedia/Botany/VascPlant/CAN10024838.jpg
948	cmn_can 10024973_1_Salix bebbiana	cmn_can 10024973	cmn	can 10024973	Tracheophyta	Magnoliopsida	Malpighiales	Salicaceae	salix bebbiana	Salix bebbiana	Salix bebbiana Sarg.	Salix bebbiana Sarg.	Salix bebbiana Sarg.	Salix bebbiana Sarg.	Salix bebbiana	62.455556	-114.35	1965-06-23	iDigBio and GBIF	bbd00835-8f0b-44e2-8a42-0688160c663f	1804385561.0	http://ipt.nature.ca/multimedia/Botany/VascPlant/CAN10024973.jpg
949	uam_uam:herb:90363_1_Salix bebbiana	uam_uam:herb:90363	uam	uam:herb:90363	Tracheophyta	Magnoliopsida	Malpighiales	Salicaceae	salix bebbiana	Salix bebbiana	Salix bebbiana Sarg.	Salix bebbiana Sarg.	Salix bebbiana Sarg.	Salix bebbiana Sarg.	Salix bebbiana	60.0	-111.88	1965-07-15	iDigBio and GBIF	504feea7-f4c1-45fc-876b-2054304486f8	1146395222.0	http://arctos.database.museum/media/221955?open
950	uam_uam:herb:90363_2_Salix bebbiana	uam_uam:herb:90363	uam	uam:herb:90363	Tracheophyta	Magnoliopsida	Malpighiales	Salicaceae	salix bebbiana	Salix bebbiana	Salix bebbiana Sarg.	Salix bebbiana Sarg.	Salix bebbiana Sarg.	Salix bebbiana Sarg.	Salix bebbiana	60.0	-111.88	1965-07-15	iDigBio and GBIF	504feea7-f4c1-45fc-876b-2054304486f8	1146395222.0	http://arctos.database.museum/media/48774?open
951	uam_uam:herb:90363_3_Salix bebbiana	uam_uam:herb:90363	uam	uam:herb:90363	Tracheophyta	Magnoliopsida	Malpighiales	Salicaceae	salix bebbiana	Salix bebbiana	Salix bebbiana Sarg.	Salix bebbiana Sarg.	Salix bebbiana Sarg.	Salix bebbiana Sarg.	Salix bebbiana	60.0	-111.88	1965-07-15	iDigBio and GBIF	504feea7-f4c1-45fc-876b-2054304486f8	1146395222.0	http://arctos.database.museum/media/100716?open
952	uam_uam:herb:48447_1_Salix bebbiana	uam_uam:herb:48447	uam	uam:herb:48447	Tracheophyta	Magnoliopsida	Malpighiales	Salicaceae	salix bebbiana	Salix bebbiana	Salix bebbiana Sarg.	Salix bebbiana Sarg.	Salix bebbiana Sarg.	Salix bebbiana Sarg.	Salix bebbiana	58.7	-156.66	1965-07-23	iDigBio and GBIF	f17a573f-c0ba-4921-8ca6-2a84819aad00	1146349230.0	http://arctos.database.museum/media/221814?open
953	uam_uam:herb:48447_2_Salix bebbiana	uam_uam:herb:48447	uam	uam:herb:48447	Tracheophyta	Magnoliopsida	Malpighiales	Salicaceae	salix bebbiana	Salix bebbiana	Salix bebbiana Sarg.	Salix bebbiana Sarg.	Salix bebbiana Sarg.	Salix bebbiana Sarg.	Salix bebbiana	58.7	-156.66	1965-07-23	iDigBio and GBIF	f17a573f-c0ba-4921-8ca6-2a84819aad00	1146349230.0	http://arctos.database.museum/media/26175?open
954	uam_uam:herb:48447_3_Salix bebbiana	uam_uam:herb:48447	uam	uam:herb:48447	Tracheophyta	Magnoliopsida	Malpighiales	Salicaceae	salix bebbiana	Salix bebbiana	Salix bebbiana Sarg.	Salix bebbiana Sarg.	Salix bebbiana Sarg.	Salix bebbiana Sarg.	Salix bebbiana	58.7	-156.66	1965-07-23	iDigBio and GBIF	f17a573f-c0ba-4921-8ca6-2a84819aad00	1146349230.0	http://arctos.database.museum/media/99908?open
955	wis_v0316125wis_1_Salix bebbiana	wis_v0316125wis	wis	v0316125wis	Tracheophyta	Magnoliopsida	Malpighiales	Salicaceae	salix bebbiana	Salix bebbiana	Salix bebbiana Sarg.	NA	NA	NA	Salix bebbiana	48.77343	-85.885809	1965-07-04	iDigBio	3e56131e-51bd-4524-ba10-9cb303d5fa12	NA	http://storage.idigbio.org/wis/aquatic/v0316/v0316125WIS_lg.jpg
956	mich_mich-v-1453048_1_Salix bebbiana	mich_mich-v-1453048	mich	mich-v-1453048	Tracheophyta	Magnoliopsida	Malpighiales	Salicaceae	salix bebbiana	Salix bebbiana	Salix bebbiana Sarg.	NA	NA	NA	Salix bebbiana	48.77343	-85.885809	1965-07-04	iDigBio	18567c3c-281b-480e-b173-c40c6f788bf8	NA	https://api.idigbio.org/v2/media/e125b8f97afaf677cfe78eb722206c34?size=fullsize
957	university of rhode island_kiri-04537_1_Salix bebbiana	university of rhode island_kiri-04537	university of rhode island	kiri-04537	Tracheophyta	Magnoliopsida	Malpighiales	Salicaceae	salix bebbiana	Salix bebbiana	Salix bebbiana Sarg.	NA	NA	NA	Salix bebbiana	41.56585	-71.63109	1965-07-11	iDigBio	d78a7aa3-d744-4bcf-a5ef-8ab78c0eda55	NA	https://bisque.cyverse.org/image_service/00-3mofBe8yNYq4iajcs6brtL
958	eiu_eiu014272_1_Salix bebbiana	eiu_eiu014272	eiu	eiu014272	Tracheophyta	Magnoliopsida	Malpighiales	Salicaceae	salix bebbiana	Salix bebbiana	Salix bebbiana Sarg.	NA	NA	NA	Salix bebbiana	60.016667	-111.866667	1965-07-15	iDigBio	7a49119a-24bf-4bde-bccd-5abea906e082	NA	http://swbiodiversity.org/imglib/arizona/EIU/EIU014/EIU014272.jpg
959	cmn_can 10024914_1_Salix bebbiana	cmn_can 10024914	cmn	can 10024914	Tracheophyta	Magnoliopsida	Malpighiales	Salicaceae	salix bebbiana	Salix bebbiana	Salix bebbiana Sarg.	Salix bebbiana Sarg.	Salix bebbiana Sarg.	Salix bebbiana Sarg.	Salix bebbiana	68.55	-128.483333	1965-07-10	iDigBio and GBIF	37cd8d52-0291-4c36-8cb0-cd0cd6fba969	1804471526.0	http://ipt.nature.ca/multimedia/Botany/VascPlant/CAN10024914.jpg
960	montu_128510_1_Salix bebbiana	montu_128510	montu	128510	Tracheophyta	Magnoliopsida	Malpighiales	Salicaceae	salix bebbiana	Salix bebbiana	Salix bebbiana Sarg.	NA	NA	NA	Salix bebbiana	47.4047	-113.7894	1965-07-15	iDigBio	ad560a30-eadc-445c-99e2-70d657c831ec	NA	http://www.pnwherbaria.org/images/jpeg.php?Image=MONTU128510.jpg
961	montu_97604_1_Salix bebbiana	montu_97604	montu	97604	Tracheophyta	Magnoliopsida	Malpighiales	Salicaceae	salix bebbiana	Salix bebbiana	Salix bebbiana Sarg.	NA	NA	NA	Salix bebbiana	47.7243	-114.209297	1965-07-08	iDigBio	4a34c6fd-030c-4c47-9fde-8ebdb934eca9	NA	http://www.pnwherbaria.org/images/jpeg.php?Image=MONTU097604.jpg
962	id_135376_1_Salix bebbiana	id_135376	id	135376	Tracheophyta	Magnoliopsida	Malpighiales	Salicaceae	salix bebbiana	Salix bebbiana	Salix bebbiana Sarg.	NA	NA	NA	Salix bebbiana	60.016667	-111.866667	1965-07-15	iDigBio	e1f793de-6992-4648-a21e-b0018d11f3ed	NA	http://herbarium.lib.uidaho.edu/images/jpeg.php?Image=ID079501.jpg
963	uwl_uwl0004578_1_Salix bebbiana	uwl_uwl0004578	uwl	uwl0004578	Tracheophyta	Magnoliopsida	Malpighiales	Salicaceae	salix bebbiana	Salix bebbiana	Salix bebbiana Sarg.	NA	NA	NA	Salix bebbiana	43.048174	-88.971566	1966-05-21	iDigBio	48ff7f0c-1204-43c7-95c7-91b5504cc8bb	NA	http://storage.idigbio.org/uwl/aquatic/UWL0004/UWL0004578_lg.jpg
964	uwm_uwm0014114_1_Salix bebbiana	uwm_uwm0014114	uwm	uwm0014114	Tracheophyta	Magnoliopsida	Malpighiales	Salicaceae	salix bebbiana	Salix bebbiana	Salix bebbiana Sarg.	NA	NA	NA	Salix bebbiana	43.062296	-88.923987	1966-05-21	iDigBio	e762e0f3-993c-46c0-9bc4-2971ab5b9457	NA	http://storage.idigbio.org/uwm/aquatic/UWM0014/UWM0014114_lg.jpg
965	montu_99540_1_Salix bebbiana	montu_99540	montu	99540	Tracheophyta	Magnoliopsida	Malpighiales	Salicaceae	salix bebbiana	Salix bebbiana	Salix bebbiana Sarg.	NA	NA	NA	Salix bebbiana	47.32493	-114.225949	1966-05-28	iDigBio	0bcf5be4-4f85-4ece-ab83-524598150108	NA	http://www.pnwherbaria.org/images/jpeg.php?Image=MONTU099540.jpg
966	cmn_can 10025075_1_Salix bebbiana	cmn_can 10025075	cmn	can 10025075	Tracheophyta	Magnoliopsida	Malpighiales	Salicaceae	salix bebbiana	Salix bebbiana	Salix bebbiana Sarg.	Salix bebbiana Sarg.	Salix bebbiana Sarg.	Salix bebbiana Sarg.	Salix bebbiana	60.05	-128.666667	1966-06-24	iDigBio and GBIF	ceaec5d6-8f4d-4d61-8399-02924827895b	1804537678.0	http://ipt.nature.ca/multimedia/Botany/VascPlant/CAN10025075.jpg
967	cmn_can 10025012_1_Salix bebbiana	cmn_can 10025012	cmn	can 10025012	Tracheophyta	Magnoliopsida	Malpighiales	Salicaceae	salix bebbiana	Salix bebbiana	Salix bebbiana Sarg.	Salix bebbiana Sarg.	Salix bebbiana Sarg.	Salix bebbiana Sarg.	Salix bebbiana	64.2	-140.35	1966-06-26	iDigBio and GBIF	9b30ca86-be55-4145-877c-c7ef11d2db58	1804475553.0	http://ipt.nature.ca/multimedia/Botany/VascPlant/CAN10025012.jpg
968	cmn_can 10024984_1_Salix bebbiana	cmn_can 10024984	cmn	can 10024984	Tracheophyta	Magnoliopsida	Malpighiales	Salicaceae	salix bebbiana	Salix bebbiana	Salix bebbiana Sarg.	Salix bebbiana Sarg.	Salix bebbiana Sarg.	Salix bebbiana Sarg.	Salix bebbiana	60.1	-132.45	1966-06-24	iDigBio and GBIF	37d7dd6a-8a48-46e6-acb8-99f24da845c0	1804590874.0	http://ipt.nature.ca/multimedia/Botany/VascPlant/CAN10024984.jpg
969	cmn_can 10025076_1_Salix bebbiana	cmn_can 10025076	cmn	can 10025076	Tracheophyta	Magnoliopsida	Malpighiales	Salicaceae	salix bebbiana	Salix bebbiana	Salix bebbiana Sarg.	Salix bebbiana Sarg.	Salix bebbiana Sarg.	Salix bebbiana Sarg.	Salix bebbiana	60.05	-128.666667	1966-06-24	iDigBio and GBIF	3d8063df-3a8d-452c-bb34-d516f90af90c	1804478879.0	http://ipt.nature.ca/multimedia/Botany/VascPlant/CAN10025076.jpg
970	cmn_can 10024982_1_Salix bebbiana	cmn_can 10024982	cmn	can 10024982	Tracheophyta	Magnoliopsida	Malpighiales	Salicaceae	salix bebbiana	Salix bebbiana	Salix bebbiana Sarg.	Salix bebbiana Sarg.	Salix bebbiana Sarg.	Salix bebbiana Sarg.	Salix bebbiana	60.55	-134.283333	1966-06-24	iDigBio and GBIF	09e7f702-75b8-4a72-916a-96ca179be49c	1804383201.0	http://ipt.nature.ca/multimedia/Botany/VascPlant/CAN10024982.jpg
971	uam_uam:herb:71061_1_Salix bebbiana	uam_uam:herb:71061	uam	uam:herb:71061	Tracheophyta	Magnoliopsida	Malpighiales	Salicaceae	salix bebbiana	Salix bebbiana	Salix bebbiana Sarg.	Salix bebbiana Sarg.	Salix bebbiana Sarg.	Salix bebbiana Sarg.	Salix bebbiana	63.91	-144.86	1966-07-23	iDigBio and GBIF	85dfbb14-e0b4-45d3-8302-3fd98936e74c	1146374004.0	http://arctos.database.museum/media/222144?open
972	uam_uam:herb:71061_2_Salix bebbiana	uam_uam:herb:71061	uam	uam:herb:71061	Tracheophyta	Magnoliopsida	Malpighiales	Salicaceae	salix bebbiana	Salix bebbiana	Salix bebbiana Sarg.	Salix bebbiana Sarg.	Salix bebbiana Sarg.	Salix bebbiana Sarg.	Salix bebbiana	63.91	-144.86	1966-07-23	iDigBio and GBIF	85dfbb14-e0b4-45d3-8302-3fd98936e74c	1146374004.0	http://arctos.database.museum/media/35667?open
973	uam_uam:herb:71061_3_Salix bebbiana	uam_uam:herb:71061	uam	uam:herb:71061	Tracheophyta	Magnoliopsida	Malpighiales	Salicaceae	salix bebbiana	Salix bebbiana	Salix bebbiana Sarg.	Salix bebbiana Sarg.	Salix bebbiana Sarg.	Salix bebbiana Sarg.	Salix bebbiana	63.91	-144.86	1966-07-23	iDigBio and GBIF	85dfbb14-e0b4-45d3-8302-3fd98936e74c	1146374004.0	http://arctos.database.museum/media/99243?open
974	uwm_uwm0014111_1_Salix bebbiana	uwm_uwm0014111	uwm	uwm0014111	Tracheophyta	Magnoliopsida	Malpighiales	Salicaceae	salix bebbiana	Salix bebbiana	Salix bebbiana Sarg.	NA	NA	NA	Salix bebbiana	45.760202	-88.975433	1966-07-05	iDigBio	4f1dd47a-f80c-4401-a704-5404e5a91ab9	NA	http://storage.idigbio.org/uwm/aquatic/UWM0014/UWM0014111_lg.jpg
975	des_des00039285_1_Salix bebbiana	des_des00039285	des	des00039285	Tracheophyta	Magnoliopsida	Malpighiales	Salicaceae	salix bebbiana	Salix bebbiana	Salix bebbiana Sarg.	Salix bebbiana Sarg.	Salix bebbiana Sarg.	Salix bebbiana Sarg.	Salix bebbiana	33.385833	-108.620278	1966-07-22	iDigBio and GBIF	b63e9b27-a5c5-49f5-ac05-68b1d06f3a83	1846512096.0	http://hasbrouck.asu.edu/imglib/seinet/DES/DES00039/DES00039285_lg.jpg
976	montu_91837_1_Salix bebbiana	montu_91837	montu	91837	Tracheophyta	Magnoliopsida	Malpighiales	Salicaceae	salix bebbiana	Salix bebbiana	Salix bebbiana Sarg.	NA	NA	NA	Salix bebbiana	47.333263	-114.251506	1966-07-07	iDigBio	fd184df1-c430-4cce-8229-5d83cf2f3ba5	NA	http://www.pnwherbaria.org/images/jpeg.php?Image=MONTU091837.jpg
977	cmc_cmc00011731_1_Salix bebbiana	cmc_cmc00011731	cmc	cmc00011731	Tracheophyta	Magnoliopsida	Malpighiales	Salicaceae	salix bebbiana	Salix bebbiana	Salix bebbiana Sarg.	Salix bebbiana Sarg.	Salix bebbiana Sarg.	Salix bebbiana Sarg.	Salix bebbiana	43.386323	-84.894988	1966-10-20	iDigBio and GBIF	baf32a7e-5d86-42a4-8911-ba0fb4fd10a5	1978892251.0	http://plantdata.bio.cmich.edu/symbiota_grab/CMC/0/1/17/31/CMC00011731.JPG
978	ewu_4624_1_Salix bebbiana	ewu_4624	ewu	4624	Tracheophyta	Magnoliopsida	Malpighiales	Salicaceae	salix bebbiana	Salix bebbiana	Salix bebbiana Sarg.	NA	NA	NA	Salix bebbiana	47.664043	-117.468867	1967-04-14	iDigBio	d375323c-a3bc-44e6-af18-60b9418558cb	NA	http://www.pnwherbaria.org/images/jpeg.php?Image=EWU004624.jpg
979	ewu_4625_1_Salix bebbiana	ewu_4625	ewu	4625	Tracheophyta	Magnoliopsida	Malpighiales	Salicaceae	salix bebbiana	Salix bebbiana	Salix bebbiana Sarg.	NA	NA	NA	Salix bebbiana	47.664043	-117.468867	1967-04-14	iDigBio	d1beefc6-9299-4704-b1aa-c39591af46b1	NA	http://www.pnwherbaria.org/images/jpeg.php?Image=EWU004625.jpg
980	university of massachusetts_371209_1_Salix bebbiana	university of massachusetts_371209	university of massachusetts	371209	Tracheophyta	Magnoliopsida	Malpighiales	Salicaceae	salix bebbiana	Salix bebbiana	Salix bebbiana Sarg.	NA	NA	NA	Salix bebbiana	41.90493	-72.5673	1967-05-31	iDigBio	28aef39a-419b-4e78-9f58-83b3f0365ffe	NA	https://bisque.cyverse.org/image_service/00-BWHTc48N4j9LWVAv4xksvJ
981	ewu_4618_1_Salix bebbiana	ewu_4618	ewu	4618	Tracheophyta	Magnoliopsida	Malpighiales	Salicaceae	salix bebbiana	Salix bebbiana	Salix bebbiana Sarg.	NA	NA	NA	Salix bebbiana	47.664043	-117.468867	1967-05-27	iDigBio	d68f85c6-a1b5-4f4b-88dc-6be2cf44cf98	NA	http://www.pnwherbaria.org/images/jpeg.php?Image=EWU004618.jpg
982	university of massachusetts_371155_1_Salix bebbiana	university of massachusetts_371155	university of massachusetts	371155	Tracheophyta	Magnoliopsida	Malpighiales	Salicaceae	salix bebbiana	Salix bebbiana	Salix bebbiana Sarg.	NA	NA	NA	Salix bebbiana	42.1250935	-72.7495384	1967-05-22	iDigBio	461e2a31-7645-4aa8-af31-17e12eba8142	NA	https://bisque.cyverse.org/image_service/00-UwRixKDMGADeQcgfpibMSD
983	ewu_4617_1_Salix bebbiana	ewu_4617	ewu	4617	Tracheophyta	Magnoliopsida	Malpighiales	Salicaceae	salix bebbiana	Salix bebbiana	Salix bebbiana Sarg.	NA	NA	NA	Salix bebbiana	47.664043	-117.468867	1967-05-27	iDigBio	73d9f930-a0da-46be-8906-7722dda58c7e	NA	http://www.pnwherbaria.org/images/jpeg.php?Image=EWU004617.jpg
984	uam_uam:herb:51558_1_Salix bebbiana	uam_uam:herb:51558	uam	uam:herb:51558	Tracheophyta	Magnoliopsida	Malpighiales	Salicaceae	salix bebbiana	Salix bebbiana	Salix bebbiana Sarg.	Salix bebbiana Sarg.	Salix bebbiana Sarg.	Salix bebbiana Sarg.	Salix bebbiana	59.66	-151.53	1967-06-13	iDigBio and GBIF	66354026-6bfd-419b-83c0-fc676069c6c6	1146352642.0	http://arctos.database.museum/media/222143?open
985	uam_uam:herb:51558_2_Salix bebbiana	uam_uam:herb:51558	uam	uam:herb:51558	Tracheophyta	Magnoliopsida	Malpighiales	Salicaceae	salix bebbiana	Salix bebbiana	Salix bebbiana Sarg.	Salix bebbiana Sarg.	Salix bebbiana Sarg.	Salix bebbiana Sarg.	Salix bebbiana	59.66	-151.53	1967-06-13	iDigBio and GBIF	66354026-6bfd-419b-83c0-fc676069c6c6	1146352642.0	http://arctos.database.museum/media/99241?open
986	uam_uam:herb:51558_3_Salix bebbiana	uam_uam:herb:51558	uam	uam:herb:51558	Tracheophyta	Magnoliopsida	Malpighiales	Salicaceae	salix bebbiana	Salix bebbiana	Salix bebbiana Sarg.	Salix bebbiana Sarg.	Salix bebbiana Sarg.	Salix bebbiana Sarg.	Salix bebbiana	59.66	-151.53	1967-06-13	iDigBio and GBIF	66354026-6bfd-419b-83c0-fc676069c6c6	1146352642.0	http://arctos.database.museum/media/38578?open
987	uam_uam:herb:58409_1_Salix bebbiana	uam_uam:herb:58409	uam	uam:herb:58409	Tracheophyta	Magnoliopsida	Malpighiales	Salicaceae	salix bebbiana	Salix bebbiana	Salix bebbiana Sarg.	Salix bebbiana Sarg.	Salix bebbiana Sarg.	Salix bebbiana Sarg.	Salix bebbiana	60.8	-148.86	1967-06-24	iDigBio and GBIF	cc7ef908-2dfe-4dd6-8e4a-bcb34ee1ce2d	1146360202.0	http://arctos.database.museum/media/222937?open
988	uam_uam:herb:58409_2_Salix bebbiana	uam_uam:herb:58409	uam	uam:herb:58409	Tracheophyta	Magnoliopsida	Malpighiales	Salicaceae	salix bebbiana	Salix bebbiana	Salix bebbiana Sarg.	Salix bebbiana Sarg.	Salix bebbiana Sarg.	Salix bebbiana Sarg.	Salix bebbiana	60.8	-148.86	1967-06-24	iDigBio and GBIF	cc7ef908-2dfe-4dd6-8e4a-bcb34ee1ce2d	1146360202.0	http://arctos.database.museum/media/27772?open
989	uam_uam:herb:58409_3_Salix bebbiana	uam_uam:herb:58409	uam	uam:herb:58409	Tracheophyta	Magnoliopsida	Malpighiales	Salicaceae	salix bebbiana	Salix bebbiana	Salix bebbiana Sarg.	Salix bebbiana Sarg.	Salix bebbiana Sarg.	Salix bebbiana Sarg.	Salix bebbiana	60.8	-148.86	1967-06-24	iDigBio and GBIF	cc7ef908-2dfe-4dd6-8e4a-bcb34ee1ce2d	1146360202.0	http://arctos.database.museum/media/99951?open
990	uam_uam:herb:87215_1_Salix bebbiana	uam_uam:herb:87215	uam	uam:herb:87215	Tracheophyta	Magnoliopsida	Malpighiales	Salicaceae	salix bebbiana	Salix bebbiana	Salix bebbiana Sarg.	Salix bebbiana Sarg.	Salix bebbiana Sarg.	Salix bebbiana Sarg.	Salix bebbiana	64.83	-147.66	1967-06-05	iDigBio and GBIF	d126dbc0-b35f-4767-835b-d3b07374fb89	1146391755.0	http://arctos.database.museum/media/221894?open
991	uam_uam:herb:87215_2_Salix bebbiana	uam_uam:herb:87215	uam	uam:herb:87215	Tracheophyta	Magnoliopsida	Malpighiales	Salicaceae	salix bebbiana	Salix bebbiana	Salix bebbiana Sarg.	Salix bebbiana Sarg.	Salix bebbiana Sarg.	Salix bebbiana Sarg.	Salix bebbiana	64.83	-147.66	1967-06-05	iDigBio and GBIF	d126dbc0-b35f-4767-835b-d3b07374fb89	1146391755.0	http://arctos.database.museum/media/48862?open
992	uam_uam:herb:87215_3_Salix bebbiana	uam_uam:herb:87215	uam	uam:herb:87215	Tracheophyta	Magnoliopsida	Malpighiales	Salicaceae	salix bebbiana	Salix bebbiana	Salix bebbiana Sarg.	Salix bebbiana Sarg.	Salix bebbiana Sarg.	Salix bebbiana Sarg.	Salix bebbiana	64.83	-147.66	1967-06-05	iDigBio and GBIF	d126dbc0-b35f-4767-835b-d3b07374fb89	1146391755.0	http://arctos.database.museum/media/99992?open
993	uam_uam:herb:62358_1_Salix bebbiana	uam_uam:herb:62358	uam	uam:herb:62358	Tracheophyta	Magnoliopsida	Malpighiales	Salicaceae	salix bebbiana	Salix bebbiana	Salix bebbiana Sarg.	Salix bebbiana Sarg.	Salix bebbiana Sarg.	Salix bebbiana Sarg.	Salix bebbiana	61.46	-149.28	1967-06-22	iDigBio and GBIF	bf68b090-ac6c-4043-8516-00aed03ea966	1146364513.0	http://arctos.database.museum/media/221945?open
994	uam_uam:herb:62358_2_Salix bebbiana	uam_uam:herb:62358	uam	uam:herb:62358	Tracheophyta	Magnoliopsida	Malpighiales	Salicaceae	salix bebbiana	Salix bebbiana	Salix bebbiana Sarg.	Salix bebbiana Sarg.	Salix bebbiana Sarg.	Salix bebbiana Sarg.	Salix bebbiana	61.46	-149.28	1967-06-22	iDigBio and GBIF	bf68b090-ac6c-4043-8516-00aed03ea966	1146364513.0	http://arctos.database.museum/media/42924?open
995	uam_uam:herb:62358_3_Salix bebbiana	uam_uam:herb:62358	uam	uam:herb:62358	Tracheophyta	Magnoliopsida	Malpighiales	Salicaceae	salix bebbiana	Salix bebbiana	Salix bebbiana Sarg.	Salix bebbiana Sarg.	Salix bebbiana Sarg.	Salix bebbiana Sarg.	Salix bebbiana	61.46	-149.28	1967-06-22	iDigBio and GBIF	bf68b090-ac6c-4043-8516-00aed03ea966	1146364513.0	http://arctos.database.museum/media/100078?open
996	uam_uam:herb:63248_1_Salix bebbiana	uam_uam:herb:63248	uam	uam:herb:63248	Tracheophyta	Magnoliopsida	Malpighiales	Salicaceae	salix bebbiana	Salix bebbiana	Salix bebbiana Sarg.	Salix bebbiana Sarg.	Salix bebbiana Sarg.	Salix bebbiana Sarg.	Salix bebbiana	61.83	-148.13	1967-06-21	iDigBio and GBIF	5ee4a61f-9fbb-43d5-ac6d-785abc4eca3b	1146365486.0	http://arctos.database.museum/media/221653?open
997	uam_uam:herb:63248_2_Salix bebbiana	uam_uam:herb:63248	uam	uam:herb:63248	Tracheophyta	Magnoliopsida	Malpighiales	Salicaceae	salix bebbiana	Salix bebbiana	Salix bebbiana Sarg.	Salix bebbiana Sarg.	Salix bebbiana Sarg.	Salix bebbiana Sarg.	Salix bebbiana	61.83	-148.13	1967-06-21	iDigBio and GBIF	5ee4a61f-9fbb-43d5-ac6d-785abc4eca3b	1146365486.0	http://arctos.database.museum/media/38468?open
998	uam_uam:herb:63248_3_Salix bebbiana	uam_uam:herb:63248	uam	uam:herb:63248	Tracheophyta	Magnoliopsida	Malpighiales	Salicaceae	salix bebbiana	Salix bebbiana	Salix bebbiana Sarg.	Salix bebbiana Sarg.	Salix bebbiana Sarg.	Salix bebbiana Sarg.	Salix bebbiana	61.83	-148.13	1967-06-21	iDigBio and GBIF	5ee4a61f-9fbb-43d5-ac6d-785abc4eca3b	1146365486.0	http://arctos.database.museum/media/100088?open
999	uam_uam:herb:57163_1_Salix bebbiana	uam_uam:herb:57163	uam	uam:herb:57163	Tracheophyta	Magnoliopsida	Malpighiales	Salicaceae	salix bebbiana	Salix bebbiana	Salix bebbiana Sarg.	Salix bebbiana Sarg.	Salix bebbiana Sarg.	Salix bebbiana Sarg.	Salix bebbiana	60.15	-151.5	1967-06-12	iDigBio and GBIF	2cffcecb-b876-47df-824d-edecdcfb5d9a	1146358815.0	http://arctos.database.museum/media/221742?open
1000	uam_uam:herb:57163_2_Salix bebbiana	uam_uam:herb:57163	uam	uam:herb:57163	Tracheophyta	Magnoliopsida	Malpighiales	Salicaceae	salix bebbiana	Salix bebbiana	Salix bebbiana Sarg.	Salix bebbiana Sarg.	Salix bebbiana Sarg.	Salix bebbiana Sarg.	Salix bebbiana	60.15	-151.5	1967-06-12	iDigBio and GBIF	2cffcecb-b876-47df-824d-edecdcfb5d9a	1146358815.0	http://arctos.database.museum/media/18212?open
1001	uam_uam:herb:57163_3_Salix bebbiana	uam_uam:herb:57163	uam	uam:herb:57163	Tracheophyta	Magnoliopsida	Malpighiales	Salicaceae	salix bebbiana	Salix bebbiana	Salix bebbiana Sarg.	Salix bebbiana Sarg.	Salix bebbiana Sarg.	Salix bebbiana Sarg.	Salix bebbiana	60.15	-151.5	1967-06-12	iDigBio and GBIF	2cffcecb-b876-47df-824d-edecdcfb5d9a	1146358815.0	http://arctos.database.museum/media/99242?open
1002	wis_v0315990wis_1_Salix bebbiana	wis_v0315990wis	wis	v0315990wis	Tracheophyta	Magnoliopsida	Malpighiales	Salicaceae	salix bebbiana	Salix bebbiana	Salix bebbiana Sarg.	NA	NA	NA	Salix bebbiana	46.071456	-74.2799	1967-06-26	iDigBio	a570b2c5-bd6c-4e8f-8212-2373d0c66233	NA	http://storage.idigbio.org/wis/aquatic/v0315/v0315990WIS_lg.jpg
1003	university of massachusetts_371201_1_Salix bebbiana	university of massachusetts_371201	university of massachusetts	371201	Tracheophyta	Magnoliopsida	Malpighiales	Salicaceae	salix bebbiana	Salix bebbiana	Salix bebbiana Sarg.	NA	NA	NA	Salix bebbiana	42.45649	-71.88128	1967-06-28	iDigBio	cc55db53-2f04-412a-8fff-d9d6d8e61011	NA	https://bisque.cyverse.org/image_service/00-WgKBtXUKUxSDfEr9kDJznT
1004	university of massachusetts_371229_1_Salix bebbiana	university of massachusetts_371229	university of massachusetts	371229	Tracheophyta	Magnoliopsida	Malpighiales	Salicaceae	salix bebbiana	Salix bebbiana	Salix bebbiana Sarg.	NA	NA	NA	Salix bebbiana	43.13093	-72.2151	1967-06-07	iDigBio	d311cb06-7cf3-43fa-b135-6e8e079d0d4a	NA	https://bisque.cyverse.org/image_service/00-Mz88FfMZbvP8W5fuxWk2Th
1005	vt_uvmvt057062_1_Salix bebbiana	vt_uvmvt057062	vt	uvmvt057062	Tracheophyta	Magnoliopsida	Malpighiales	Salicaceae	salix bebbiana	Salix bebbiana	Salix bebbiana Sarg.	Salix bebbiana Sarg.	Salix bebbiana Sarg.	Salix bebbiana Sarg.	Salix bebbiana	44.8965	-71.96899	1967-06-13	iDigBio and GBIF	2923d7b4-6782-487e-a594-8988f557e724	2573071247.0	https://bisque.cyverse.org/image_service/00-h5GZdAwhCFqkMcej9kJJcB
1006	university of massachusetts_371248_1_Salix bebbiana	university of massachusetts_371248	university of massachusetts	371248	Tracheophyta	Magnoliopsida	Malpighiales	Salicaceae	salix bebbiana	Salix bebbiana	Salix bebbiana Sarg.	NA	NA	NA	Salix bebbiana	42.8530645	-72.5641822	1967-06-14	iDigBio	6fde2cbe-2ba5-47b2-8e9f-1d1139f0d8ce	NA	https://bisque.cyverse.org/image_service/00-DV8rXopnSTni3JXXkTxKK9
1007	university of vermont_uvmvt080298_1_Salix bebbiana	university of vermont_uvmvt080298	university of vermont	uvmvt080298	Tracheophyta	Magnoliopsida	Malpighiales	Salicaceae	salix bebbiana	Salix bebbiana	Salix bebbiana Sarg.	Salix bebbiana Sarg.	Salix bebbiana Sarg.	Salix bebbiana Sarg.	Salix bebbiana	44.88669	-68.71656	1967-06-28	iDigBio and GBIF	fcf2fe83-848a-46d2-b4de-21fc25d20cb9	2573118320.0	https://bisque.cyverse.org/image_service/00-RRdGvyhhnQmT8U3DKM9FWS
1008	university of vermont_uvmvt057839_1_Salix bebbiana	university of vermont_uvmvt057839	university of vermont	uvmvt057839	Tracheophyta	Magnoliopsida	Malpighiales	Salicaceae	salix bebbiana	Salix bebbiana	Salix bebbiana Sarg.	Salix bebbiana Sarg.	Salix bebbiana Sarg.	Salix bebbiana Sarg.	Salix bebbiana	44.88669	-68.71656	1967-06-28	iDigBio and GBIF	37c375ee-6ee9-427e-9351-63c71e02bd0f	2573074101.0	https://bisque.cyverse.org/image_service/00-XNaUdgEHQdwYHz2ujbVREX
1009	uam_uam:herb:77572_1_Salix bebbiana	uam_uam:herb:77572	uam	uam:herb:77572	Tracheophyta	Magnoliopsida	Malpighiales	Salicaceae	salix bebbiana	Salix bebbiana	Salix bebbiana Sarg.	Salix bebbiana Sarg.	Salix bebbiana Sarg.	Salix bebbiana Sarg.	Salix bebbiana	67.1	-158.25	1967-07-31	iDigBio and GBIF	a324288d-790c-47c8-8643-445b7728730b	1146381180.0	http://arctos.database.museum/media/221741?open
1010	uam_uam:herb:77572_2_Salix bebbiana	uam_uam:herb:77572	uam	uam:herb:77572	Tracheophyta	Magnoliopsida	Malpighiales	Salicaceae	salix bebbiana	Salix bebbiana	Salix bebbiana Sarg.	Salix bebbiana Sarg.	Salix bebbiana Sarg.	Salix bebbiana Sarg.	Salix bebbiana	67.1	-158.25	1967-07-31	iDigBio and GBIF	a324288d-790c-47c8-8643-445b7728730b	1146381180.0	http://arctos.database.museum/media/64122?open
1011	uam_uam:herb:77572_3_Salix bebbiana	uam_uam:herb:77572	uam	uam:herb:77572	Tracheophyta	Magnoliopsida	Malpighiales	Salicaceae	salix bebbiana	Salix bebbiana	Salix bebbiana Sarg.	Salix bebbiana Sarg.	Salix bebbiana Sarg.	Salix bebbiana Sarg.	Salix bebbiana	67.1	-158.25	1967-07-31	iDigBio and GBIF	a324288d-790c-47c8-8643-445b7728730b	1146381180.0	http://arctos.database.museum/media/99239?open
1012	uam_uam:herb:77501_1_Salix bebbiana	uam_uam:herb:77501	uam	uam:herb:77501	Tracheophyta	Magnoliopsida	Malpighiales	Salicaceae	salix bebbiana	Salix bebbiana	Salix bebbiana Sarg.	Salix bebbiana Sarg.	Salix bebbiana Sarg.	Salix bebbiana Sarg.	Salix bebbiana	67.1	-158.25	1967-07-31	iDigBio and GBIF	5d63c21e-cc10-4cad-9997-8ff257247c31	1146381101.0	http://arctos.database.museum/media/222853?open
1013	uam_uam:herb:77501_2_Salix bebbiana	uam_uam:herb:77501	uam	uam:herb:77501	Tracheophyta	Magnoliopsida	Malpighiales	Salicaceae	salix bebbiana	Salix bebbiana	Salix bebbiana Sarg.	Salix bebbiana Sarg.	Salix bebbiana Sarg.	Salix bebbiana Sarg.	Salix bebbiana	67.1	-158.25	1967-07-31	iDigBio and GBIF	5d63c21e-cc10-4cad-9997-8ff257247c31	1146381101.0	http://arctos.database.museum/media/50387?open
1014	uam_uam:herb:77501_3_Salix bebbiana	uam_uam:herb:77501	uam	uam:herb:77501	Tracheophyta	Magnoliopsida	Malpighiales	Salicaceae	salix bebbiana	Salix bebbiana	Salix bebbiana Sarg.	Salix bebbiana Sarg.	Salix bebbiana Sarg.	Salix bebbiana Sarg.	Salix bebbiana	67.1	-158.25	1967-07-31	iDigBio and GBIF	5d63c21e-cc10-4cad-9997-8ff257247c31	1146381101.0	http://arctos.database.museum/media/99895?open
1015	university of massachusetts_371239_1_Salix bebbiana	university of massachusetts_371239	university of massachusetts	371239	Tracheophyta	Magnoliopsida	Malpighiales	Salicaceae	salix bebbiana	Salix bebbiana	Salix bebbiana Sarg.	NA	NA	NA	Salix bebbiana	42.8781338	-73.1967735	1967-07-19	iDigBio	78c139b0-4ad3-4dcb-89d9-dad346ce7671	NA	https://bisque.cyverse.org/image_service/00-PFyoBYeJhPxWf3jWZCFEhc
1016	uam_uam:herb:61665_1_Salix bebbiana	uam_uam:herb:61665	uam	uam:herb:61665	Tracheophyta	Magnoliopsida	Malpighiales	Salicaceae	salix bebbiana	Salix bebbiana	Salix bebbiana Sarg.	Salix bebbiana Sarg.	Salix bebbiana Sarg.	Salix bebbiana Sarg.	Salix bebbiana	61.76	-145.16	1967-08-01	iDigBio and GBIF	af11359c-e3ef-419a-806a-e242632748c9	1146363739.0	http://arctos.database.museum/media/221918?open
1017	uam_uam:herb:61665_2_Salix bebbiana	uam_uam:herb:61665	uam	uam:herb:61665	Tracheophyta	Magnoliopsida	Malpighiales	Salicaceae	salix bebbiana	Salix bebbiana	Salix bebbiana Sarg.	Salix bebbiana Sarg.	Salix bebbiana Sarg.	Salix bebbiana Sarg.	Salix bebbiana	61.76	-145.16	1967-08-01	iDigBio and GBIF	af11359c-e3ef-419a-806a-e242632748c9	1146363739.0	http://arctos.database.museum/media/37838?open
1018	uam_uam:herb:61665_3_Salix bebbiana	uam_uam:herb:61665	uam	uam:herb:61665	Tracheophyta	Magnoliopsida	Malpighiales	Salicaceae	salix bebbiana	Salix bebbiana	Salix bebbiana Sarg.	Salix bebbiana Sarg.	Salix bebbiana Sarg.	Salix bebbiana Sarg.	Salix bebbiana	61.76	-145.16	1967-08-01	iDigBio and GBIF	af11359c-e3ef-419a-806a-e242632748c9	1146363739.0	http://arctos.database.museum/media/100025?open
1019	university of massachusetts_371247_1_Salix bebbiana	university of massachusetts_371247	university of massachusetts	371247	Tracheophyta	Magnoliopsida	Malpighiales	Salicaceae	salix bebbiana	Salix bebbiana	Salix bebbiana Sarg.	NA	NA	NA	Salix bebbiana	43.79126	-73.17991	1967-08-08	iDigBio	c3e7b47b-89df-4ab8-8ece-2ed2dbdbea78	NA	https://bisque.cyverse.org/image_service/00-L28PF7hVYtUnN2cLAgCgz3
1020	university of massachusetts_371235_1_Salix bebbiana	university of massachusetts_371235	university of massachusetts	371235	Tracheophyta	Magnoliopsida	Malpighiales	Salicaceae	salix bebbiana	Salix bebbiana	Salix bebbiana Sarg.	NA	NA	NA	Salix bebbiana	43.37898	-72.33672	1967-08-01	iDigBio	7fd146c4-b52b-45ae-b896-9f0906fb3721	NA	https://bisque.cyverse.org/image_service/00-ftZHiPpwSDCsU74h8ENFCE
1021	uwm_uwm0014122_1_Salix bebbiana	uwm_uwm0014122	uwm	uwm0014122	Tracheophyta	Magnoliopsida	Malpighiales	Salicaceae	salix bebbiana	Salix bebbiana	Salix bebbiana Sarg.	NA	NA	NA	Salix bebbiana	43.3847	-88.008949	1967-09-11	iDigBio	d5b25860-5eb2-40d2-a9b1-9c8382332676	NA	http://storage.idigbio.org/uwm/aquatic/UWM0014/UWM0014122_lg.jpg
1022	uwm_uwm0014121_1_Salix bebbiana	uwm_uwm0014121	uwm	uwm0014121	Tracheophyta	Magnoliopsida	Malpighiales	Salicaceae	salix bebbiana	Salix bebbiana	Salix bebbiana Sarg.	NA	NA	NA	Salix bebbiana	43.3847	-88.008949	1967-09-11	iDigBio	50cca86d-553c-4fa4-b0b7-5846f702bf40	NA	http://storage.idigbio.org/uwm/aquatic/UWM0014/UWM0014121_lg.jpg
1023	montu_97606_1_Salix bebbiana	montu_97606	montu	97606	Tracheophyta	Magnoliopsida	Malpighiales	Salicaceae	salix bebbiana	Salix bebbiana	Salix bebbiana Sarg.	NA	NA	NA	Salix bebbiana	46.2729	-112.837	1967-09-16	iDigBio	858c5434-d189-4097-983e-64485c4672a3	NA	http://www.pnwherbaria.org/images/jpeg.php?Image=MONTU097606.jpg
1024	university of vermont_uvmvt057850_1_Salix bebbiana	university of vermont_uvmvt057850	university of vermont	uvmvt057850	Tracheophyta	Magnoliopsida	Malpighiales	Salicaceae	salix bebbiana	Salix bebbiana	Salix bebbiana Sarg.	Salix bebbiana Sarg.	Salix bebbiana Sarg.	Salix bebbiana Sarg.	Salix bebbiana	44.88669	-68.71656	1968-05-24	iDigBio and GBIF	4a45e45e-1c7f-4edd-b647-53dbc1833654	2573087432.0	https://bisque.cyverse.org/image_service/00-pqD9Cn5PtCYtZADMbBJiS7
1025	emc_emc005562_1_Salix bebbiana	emc_emc005562	emc	emc005562	Tracheophyta	Magnoliopsida	Malpighiales	Salicaceae	salix bebbiana	Salix bebbiana	Salix bebbiana Sarg.	NA	NA	NA	Salix bebbiana	48.35	-89.55	1968-05-18	iDigBio	5d1bdca0-fac5-487e-babf-863ed52a2556	NA	https://api.idigbio.org/v2/media/e6e5c78a403cf42d4a835a9e99a4031c?size=fullsize
1026	montu_97614_1_Salix bebbiana	montu_97614	montu	97614	Tracheophyta	Magnoliopsida	Malpighiales	Salicaceae	salix bebbiana	Salix bebbiana	Salix bebbiana Sarg.	NA	NA	NA	Salix bebbiana	47.7388	-115.021896	1968-05-29	iDigBio	080b7367-fb4d-4afe-9567-3af81f853855	NA	http://www.pnwherbaria.org/images/jpeg.php?Image=MONTU097614.jpg
1027	montu_97612_1_Salix bebbiana	montu_97612	montu	97612	Tracheophyta	Magnoliopsida	Malpighiales	Salicaceae	salix bebbiana	Salix bebbiana	Salix bebbiana Sarg.	NA	NA	NA	Salix bebbiana	48.523	-115.3537	1968-05-16	iDigBio	50b12c6e-3a7a-443e-931f-f57a2d3d1eae	NA	http://www.pnwherbaria.org/images/jpeg.php?Image=MONTU097612.jpg
1028	uam_uam:herb:67494_1_Salix bebbiana	uam_uam:herb:67494	uam	uam:herb:67494	Tracheophyta	Magnoliopsida	Malpighiales	Salicaceae	salix bebbiana	Salix bebbiana	Salix bebbiana Sarg.	Salix bebbiana Sarg.	Salix bebbiana Sarg.	Salix bebbiana Sarg.	Salix bebbiana	62.91	-145.5	1968-06-26	iDigBio and GBIF	847d6480-420c-48ec-a632-b86ee28aa53c	1146370120.0	http://arctos.database.museum/media/222963?open
1029	uam_uam:herb:67494_2_Salix bebbiana	uam_uam:herb:67494	uam	uam:herb:67494	Tracheophyta	Magnoliopsida	Malpighiales	Salicaceae	salix bebbiana	Salix bebbiana	Salix bebbiana Sarg.	Salix bebbiana Sarg.	Salix bebbiana Sarg.	Salix bebbiana Sarg.	Salix bebbiana	62.91	-145.5	1968-06-26	iDigBio and GBIF	847d6480-420c-48ec-a632-b86ee28aa53c	1146370120.0	http://arctos.database.museum/media/100082?open
1030	uam_uam:herb:67494_3_Salix bebbiana	uam_uam:herb:67494	uam	uam:herb:67494	Tracheophyta	Magnoliopsida	Malpighiales	Salicaceae	salix bebbiana	Salix bebbiana	Salix bebbiana Sarg.	Salix bebbiana Sarg.	Salix bebbiana Sarg.	Salix bebbiana Sarg.	Salix bebbiana	62.91	-145.5	1968-06-26	iDigBio and GBIF	847d6480-420c-48ec-a632-b86ee28aa53c	1146370120.0	http://arctos.database.museum/media/38242?open
1031	uam_uam:herb:57446_1_Salix bebbiana	uam_uam:herb:57446	uam	uam:herb:57446	Tracheophyta	Magnoliopsida	Malpighiales	Salicaceae	salix bebbiana	Salix bebbiana	Salix bebbiana Sarg.	Salix bebbiana Sarg.	Salix bebbiana Sarg.	Salix bebbiana Sarg.	Salix bebbiana	60.48	-151.05	1968-06-21	iDigBio and GBIF	e8566362-b37c-442c-8a28-046e05415127	1146359114.0	http://arctos.database.museum/media/222187?open
1032	uam_uam:herb:57446_2_Salix bebbiana	uam_uam:herb:57446	uam	uam:herb:57446	Tracheophyta	Magnoliopsida	Malpighiales	Salicaceae	salix bebbiana	Salix bebbiana	Salix bebbiana Sarg.	Salix bebbiana Sarg.	Salix bebbiana Sarg.	Salix bebbiana Sarg.	Salix bebbiana	60.48	-151.05	1968-06-21	iDigBio and GBIF	e8566362-b37c-442c-8a28-046e05415127	1146359114.0	http://arctos.database.museum/media/18648?open
1033	uam_uam:herb:57446_3_Salix bebbiana	uam_uam:herb:57446	uam	uam:herb:57446	Tracheophyta	Magnoliopsida	Malpighiales	Salicaceae	salix bebbiana	Salix bebbiana	Salix bebbiana Sarg.	Salix bebbiana Sarg.	Salix bebbiana Sarg.	Salix bebbiana Sarg.	Salix bebbiana	60.48	-151.05	1968-06-21	iDigBio and GBIF	e8566362-b37c-442c-8a28-046e05415127	1146359114.0	http://arctos.database.museum/media/99950?open
[truncated: 16,350 more rows]
