# Supplementary material for: Comprehensive leaf size traits dataset for seven plant species from digitised herbarium specimen images covering more than two centuries
Source: Biodivers Data J. 2021 Jul 13;9:e69806. doi: 10.3897/BDJ.9.e69806 (PMC8292298; doi:10.3897/BDJ.9.e69806)
Supplement: Supplementary material 2 — Information of digital herbarium specimen images with different kinds of problems [file bdj-09-e69806-s002.csv]

RowID	ImageID	Image	Number of leaves measured	Remarks_1	Remarks_2	Ruler	Binomial species name for aggregation
1	asu_asu0299282_1_Salix bebbiana	NA	3.0	NA	NA	NA	Salix bebbiana
2	asu_NA_1_Salix bebbiana	NA	NA	NA	NA	NA	Salix bebbiana
3	asu_NA_2_Salix bebbiana	No	NA	NA	NA	NA	Salix bebbiana
4	asu_NA_3_Salix bebbiana	No	NA	NA	NA	NA	Salix bebbiana
5	asu_NA_4_Salix bebbiana	NA	NA	Juvenile leaves	NA	NA	Salix bebbiana
6	boston university_bsn-25064_1_Salix bebbiana	NA	NA	Juvenile leaves	NA	NA	Salix bebbiana
7	brown_pbru00015548_1_Salix bebbiana	NA	NA	Juvenile leaves	NA	NA	Salix bebbiana
8	brown_pbru00015549_1_Salix bebbiana	NA	NA	NA	No leaves	NA	Salix bebbiana
9	brown_pbru00015550_1_Salix bebbiana	NA	5.0	NA	NA	NA	Salix bebbiana
10	cic_46917_1_Salix bebbiana	NA	2.0	NA	NA	NA	Salix bebbiana
11	cic_46964_1_Salix bebbiana	NA	4.0	NA	NA	NA	Salix bebbiana
12	cmc_cmc00011731_1_Salix bebbiana	NA	4.0	NA	NA	NA	Salix bebbiana
13	cmc_cmc00018481_1_Salix bebbiana	NA	5.0	NA	NA	NA	Salix bebbiana
14	cmc_cmc00018492_1_Salix bebbiana	NA	4.0	NA	NA	NA	Salix bebbiana
15	cmc_cmc00018492_2_Salix bebbiana	No	NA	NA	Photograph	NA	Salix bebbiana
16	cmc_cmc00019350_1_Salix bebbiana	NA	4.0	NA	NA	NA	Salix bebbiana
17	cmc_cmc00019633_1_Salix bebbiana	NA	NA	Sapling	NA	NA	Salix bebbiana
18	cmc_cmc00019658_1_Salix bebbiana	NA	5.0	NA	NA	NA	Salix bebbiana
19	cmn_can 10024830_1_Salix bebbiana	NA	NA	NA	NA	NA	Salix bebbiana
20	cmn_can 10024830_2_Salix bebbiana	NA	NA	NA	NA	NA	Salix bebbiana
21	cmn_can 10024831_1_Salix bebbiana	NA	NA	NA	NA	NA	Salix bebbiana
22	cmn_can 10024832_1_Salix bebbiana	NA	NA	NA	NA	NA	Salix bebbiana
23	cmn_can 10024833_1_Salix bebbiana	NA	NA	NA	NA	NA	Salix bebbiana
24	cmn_can 10024834_1_Salix bebbiana	NA	NA	NA	NA	NA	Salix bebbiana
25	cmn_can 10024835_1_Salix bebbiana	NA	NA	NA	NA	NA	Salix bebbiana
26	cmn_can 10024836_1_Salix bebbiana	NA	NA	NA	NA	NA	Salix bebbiana
27	cmn_can 10024837_1_Salix bebbiana	NA	NA	NA	NA	NA	Salix bebbiana
28	cmn_can 10024838_1_Salix bebbiana	NA	NA	NA	NA	NA	Salix bebbiana
29	cmn_can 10024839_1_Salix bebbiana	NA	NA	NA	NA	NA	Salix bebbiana
30	cmn_can 10024840_1_Salix bebbiana	NA	NA	NA	NA	NA	Salix bebbiana
31	cmn_can 10024841_1_Salix bebbiana	NA	NA	Juvenile leaves	NA	NA	Salix bebbiana
32	cmn_can 10024843_1_Salix bebbiana	NA	5.0	NA	NA	NA	Salix bebbiana
33	cmn_can 10024844_1_Salix bebbiana	NA	5.0	NA	NA	NA	Salix bebbiana
34	cmn_can 10024845_1_Salix bebbiana	NA	5.0	NA	NA	NA	Salix bebbiana
35	cmn_can 10024846_1_Salix bebbiana	NA	NA	Juvenile leaves	NA	NA	Salix bebbiana
36	cmn_can 10024847_1_Salix bebbiana	NA	5.0	NA	NA	NA	Salix bebbiana
37	cmn_can 10024848_1_Salix bebbiana	NA	3.0	NA	NA	NA	Salix bebbiana
38	cmn_can 10024848_2_Salix bebbiana	NA	NA	NA	NA	NA	Salix bebbiana
39	cmn_can 10024849_1_Salix bebbiana	NA	NA	Juvenile leaves	NA	NA	Salix bebbiana
40	cmn_can 10024850_1_Salix bebbiana	NA	4.0	NA	NA	NA	Salix bebbiana
41	cmn_can 10024851_1_Salix bebbiana	NA	4.0	NA	NA	NA	Salix bebbiana
42	cmn_can 10024852_1_Salix bebbiana	NA	4.0	NA	NA	NA	Salix bebbiana
43	cmn_can 10024853_1_Salix bebbiana	NA	4.0	NA	NA	NA	Salix bebbiana
44	cmn_can 10024854_1_Salix bebbiana	NA	4.0	NA	NA	NA	Salix bebbiana
45	cmn_can 10024855_1_Salix bebbiana	NA	4.0	NA	NA	NA	Salix bebbiana
46	cmn_can 10024856_1_Salix bebbiana	NA	5.0	NA	NA	NA	Salix bebbiana
47	cmn_can 10024857_1_Salix bebbiana	NA	4.0	NA	NA	NA	Salix bebbiana
48	cmn_can 10024859_1_Salix bebbiana	NA	4.0	NA	NA	NA	Salix bebbiana
49	cmn_can 10024860_1_Salix bebbiana	NA	5.0	NA	NA	NA	Salix bebbiana
50	cmn_can 10024861_1_Salix bebbiana	NA	4.0	NA	NA	NA	Salix bebbiana
51	cmn_can 10024862_1_Salix bebbiana	NA	NA	Juvenile leaves	NA	NA	Salix bebbiana
52	cmn_can 10024863_1_Salix bebbiana	NA	4.0	NA	NA	NA	Salix bebbiana
53	cmn_can 10024864_1_Salix bebbiana	NA	4.0	NA	NA	NA	Salix bebbiana
54	cmn_can 10024865_1_Salix bebbiana	NA	5.0	NA	NA	NA	Salix bebbiana
55	cmn_can 10024866_1_Salix bebbiana	NA	5.0	NA	NA	NA	Salix bebbiana
56	cmn_can 10024867_1_Salix bebbiana	NA	4.0	NA	NA	NA	Salix bebbiana
57	cmn_can 10024868_1_Salix bebbiana	NA	5.0	NA	NA	NA	Salix bebbiana
58	cmn_can 10024869_1_Salix bebbiana	NA	4.0	NA	NA	NA	Salix bebbiana
59	cmn_can 10024870_1_Salix bebbiana	NA	NA	Juvenile leaves	NA	NA	Salix bebbiana
60	cmn_can 10024871_1_Salix bebbiana	NA	NA	Juvenile leaves	NA	NA	Salix bebbiana
61	cmn_can 10024872_1_Salix bebbiana	NA	5.0	NA	NA	NA	Salix bebbiana
62	cmn_can 10024873_1_Salix bebbiana	NA	4.0	NA	NA	NA	Salix bebbiana
63	cmn_can 10024874_1_Salix bebbiana	NA	4.0	NA	NA	NA	Salix bebbiana
64	cmn_can 10024875_1_Salix bebbiana	NA	3.0	NA	NA	NA	Salix bebbiana
65	cmn_can 10024876_1_Salix bebbiana	NA	3.0	NA	NA	NA	Salix bebbiana
66	cmn_can 10024877_1_Salix bebbiana	NA	4.0	NA	NA	NA	Salix bebbiana
67	cmn_can 10024878_1_Salix bebbiana	NA	NA	Juvenile leaves	NA	NA	Salix bebbiana
68	cmn_can 10024879_1_Salix bebbiana	NA	4.0	NA	NA	NA	Salix bebbiana
69	cmn_can 10024880_1_Salix bebbiana	NA	5.0	NA	NA	NA	Salix bebbiana
70	cmn_can 10024881_1_Salix bebbiana	NA	4.0	NA	NA	NA	Salix bebbiana
71	cmn_can 10024882_1_Salix bebbiana	NA	3.0	NA	NA	NA	Salix bebbiana
72	cmn_can 10024883_1_Salix bebbiana	NA	3.0	NA	NA	NA	Salix bebbiana
73	cmn_can 10024884_1_Salix bebbiana	NA	4.0	NA	NA	NA	Salix bebbiana
74	cmn_can 10024886_1_Salix bebbiana	NA	5.0	NA	NA	NA	Salix bebbiana
75	cmn_can 10024887_1_Salix bebbiana	NA	5.0	NA	NA	NA	Salix bebbiana
76	cmn_can 10024888_1_Salix bebbiana	NA	5.0	NA	NA	NA	Salix bebbiana
77	cmn_can 10024889_1_Salix bebbiana	NA	5.0	NA	NA	NA	Salix bebbiana
78	cmn_can 10024889_2_Salix bebbiana	NA	NA	NA	NA	NA	Salix bebbiana
79	cmn_can 10024890_1_Salix bebbiana	NA	5.0	NA	NA	NA	Salix bebbiana
80	cmn_can 10024891_1_Salix bebbiana	NA	5.0	NA	NA	NA	Salix bebbiana
81	cmn_can 10024891_2_Salix bebbiana	NA	NA	NA	NA	NA	Salix bebbiana
82	cmn_can 10024892_1_Salix bebbiana	NA	2.0	NA	NA	NA	Salix bebbiana
83	cmn_can 10024893_1_Salix bebbiana	NA	NA	NA	NA	NA	Salix bebbiana
84	cmn_can 10024894_1_Salix bebbiana	NA	4.0	NA	NA	NA	Salix bebbiana
85	cmn_can 10024895_1_Salix bebbiana	NA	NA	Juvenile leaves	NA	NA	Salix bebbiana
86	cmn_can 10024896_1_Salix bebbiana	NA	4.0	NA	NA	NA	Salix bebbiana
87	cmn_can 10024897_1_Salix bebbiana	NA	4.0	NA	NA	NA	Salix bebbiana
88	cmn_can 10024898_1_Salix bebbiana	NA	5.0	NA	NA	NA	Salix bebbiana
89	cmn_can 10024898_2_Salix bebbiana	NA	NA	NA	NA	NA	Salix bebbiana
90	cmn_can 10024899_1_Salix bebbiana	NA	5.0	NA	NA	NA	Salix bebbiana
91	cmn_can 10024900_1_Salix bebbiana	NA	5.0	NA	NA	NA	Salix bebbiana
92	cmn_can 10024901_1_Salix bebbiana	NA	5.0	NA	NA	NA	Salix bebbiana
93	cmn_can 10024902_1_Salix bebbiana	NA	5.0	NA	NA	NA	Salix bebbiana
94	cmn_can 10024903_1_Salix bebbiana	NA	5.0	NA	NA	NA	Salix bebbiana
95	cmn_can 10024904_1_Salix bebbiana	NA	5.0	NA	NA	NA	Salix bebbiana
96	cmn_can 10024905_1_Salix bebbiana	NA	5.0	NA	NA	NA	Salix bebbiana
97	cmn_can 10024906_1_Salix bebbiana	NA	5.0	NA	NA	NA	Salix bebbiana
98	cmn_can 10024907_1_Salix bebbiana	NA	4.0	NA	NA	NA	Salix bebbiana
99	cmn_can 10024908_1_Salix bebbiana	NA	5.0	NA	NA	NA	Salix bebbiana
100	cmn_can 10024909_1_Salix bebbiana	NA	4.0	NA	NA	NA	Salix bebbiana
101	cmn_can 10024910_1_Salix bebbiana	NA	4.0	NA	NA	NA	Salix bebbiana
102	cmn_can 10024911_1_Salix bebbiana	NA	NA	Juvenile leaves	NA	NA	Salix bebbiana
103	cmn_can 10024912_1_Salix bebbiana	NA	4.0	NA	NA	NA	Salix bebbiana
104	cmn_can 10024913_1_Salix bebbiana	NA	3.0	NA	NA	NA	Salix bebbiana
105	cmn_can 10024914_1_Salix bebbiana	NA	4.0	NA	NA	NA	Salix bebbiana
106	cmn_can 10024915_1_Salix bebbiana	NA	5.0	NA	NA	NA	Salix bebbiana
107	cmn_can 10024916_1_Salix bebbiana	NA	4.0	NA	NA	NA	Salix bebbiana
108	cmn_can 10024917_1_Salix bebbiana	NA	5.0	NA	NA	NA	Salix bebbiana
109	cmn_can 10024918_1_Salix bebbiana	NA	NA	Juvenile leaves	NA	NA	Salix bebbiana
110	cmn_can 10024920_1_Salix bebbiana	NA	NA	Juvenile leaves	NA	NA	Salix bebbiana
111	cmn_can 10024921_1_Salix bebbiana	NA	NA	Juvenile leaves	NA	NA	Salix bebbiana
112	cmn_can 10024921_2_Salix bebbiana	NA	NA	NA	NA	NA	Salix bebbiana
113	cmn_can 10024922_1_Salix bebbiana	NA	4.0	NA	NA	NA	Salix bebbiana
114	cmn_can 10024923_1_Salix bebbiana	NA	5.0	NA	NA	NA	Salix bebbiana
115	cmn_can 10024924_1_Salix bebbiana	NA	NA	Juvenile leaves	NA	NA	Salix bebbiana
116	cmn_can 10024925_1_Salix bebbiana	NA	4.0	NA	NA	NA	Salix bebbiana
117	cmn_can 10024926_1_Salix bebbiana	NA	NA	Juvenile leaves	NA	NA	Salix bebbiana
118	cmn_can 10024927_1_Salix bebbiana	NA	4.0	NA	NA	NA	Salix bebbiana
119	cmn_can 10024928_1_Salix bebbiana	NA	4.0	NA	NA	NA	Salix bebbiana
120	cmn_can 10024929_1_Salix bebbiana	NA	4.0	NA	NA	NA	Salix bebbiana
121	cmn_can 10024930_1_Salix bebbiana	NA	5.0	NA	NA	NA	Salix bebbiana
122	cmn_can 10024932_1_Salix bebbiana	NA	2.0	NA	NA	NA	Salix bebbiana
123	cmn_can 10024933_1_Salix bebbiana	NA	3.0	NA	NA	NA	Salix bebbiana
124	cmn_can 10024934_1_Salix bebbiana	NA	3.0	NA	NA	NA	Salix bebbiana
125	cmn_can 10024935_1_Salix bebbiana	NA	4.0	NA	NA	NA	Salix bebbiana
126	cmn_can 10024936_1_Salix bebbiana	NA	2.0	NA	NA	NA	Salix bebbiana
127	cmn_can 10024937_1_Salix bebbiana	NA	5.0	NA	NA	NA	Salix bebbiana
128	cmn_can 10024938_1_Salix bebbiana	NA	5.0	NA	NA	NA	Salix bebbiana
129	cmn_can 10024939_1_Salix bebbiana	NA	5.0	NA	NA	NA	Salix bebbiana
130	cmn_can 10024940_1_Salix bebbiana	NA	4.0	NA	NA	NA	Salix bebbiana
131	cmn_can 10024941_1_Salix bebbiana	NA	5.0	NA	NA	NA	Salix bebbiana
132	cmn_can 10024942_1_Salix bebbiana	NA	NA	NA	NA	NA	Salix bebbiana
133	cmn_can 10024943_1_Salix bebbiana	NA	3.0	NA	NA	NA	Salix bebbiana
134	cmn_can 10024944_1_Salix bebbiana	NA	3.0	NA	NA	NA	Salix bebbiana
135	cmn_can 10024945_1_Salix bebbiana	NA	4.0	NA	NA	NA	Salix bebbiana
136	cmn_can 10024946_1_Salix bebbiana	NA	5.0	NA	NA	NA	Salix bebbiana
137	cmn_can 10024946_2_Salix bebbiana	NA	NA	NA	NA	NA	Salix bebbiana
138	cmn_can 10024947_1_Salix bebbiana	NA	3.0	NA	NA	NA	Salix bebbiana
139	cmn_can 10024948_1_Salix bebbiana	NA	NA	Sapling	NA	NA	Salix bebbiana
140	cmn_can 10024949_1_Salix bebbiana	NA	5.0	NA	NA	NA	Salix bebbiana
141	cmn_can 10024950_1_Salix bebbiana	NA	5.0	NA	NA	NA	Salix bebbiana
142	cmn_can 10024951_1_Salix bebbiana	NA	5.0	NA	NA	NA	Salix bebbiana
143	cmn_can 10024952_1_Salix bebbiana	NA	5.0	NA	NA	NA	Salix bebbiana
144	cmn_can 10024953_1_Salix bebbiana	NA	5.0	NA	NA	NA	Salix bebbiana
145	cmn_can 10024954_1_Salix bebbiana	NA	5.0	NA	NA	NA	Salix bebbiana
146	cmn_can 10024955_1_Salix bebbiana	NA	5.0	NA	NA	NA	Salix bebbiana
147	cmn_can 10024956_1_Salix bebbiana	NA	5.0	NA	NA	NA	Salix bebbiana
148	cmn_can 10024957_1_Salix bebbiana	NA	5.0	NA	NA	NA	Salix bebbiana
149	cmn_can 10024958_1_Salix bebbiana	NA	NA	Juvenile leaves	NA	NA	Salix bebbiana
150	cmn_can 10024959_1_Salix bebbiana	NA	NA	Juvenile leaves	NA	NA	Salix bebbiana
151	cmn_can 10024960_1_Salix bebbiana	NA	NA	Juvenile leaves	NA	NA	Salix bebbiana
152	cmn_can 10024961_1_Salix bebbiana	NA	NA	Juvenile leaves	NA	NA	Salix bebbiana
153	cmn_can 10024962_1_Salix bebbiana	NA	NA	Juvenile leaves	NA	NA	Salix bebbiana
154	cmn_can 10024963_1_Salix bebbiana	NA	5.0	NA	NA	NA	Salix bebbiana
155	cmn_can 10024964_1_Salix bebbiana	NA	5.0	NA	NA	NA	Salix bebbiana
156	cmn_can 10024965_1_Salix bebbiana	NA	NA	Juvenile leaves	NA	NA	Salix bebbiana
157	cmn_can 10024966_1_Salix bebbiana	NA	NA	Juvenile leaves	NA	NA	Salix bebbiana
158	cmn_can 10024967_1_Salix bebbiana	NA	5.0	NA	NA	NA	Salix bebbiana
159	cmn_can 10024968_1_Salix bebbiana	NA	NA	NA	Outlier	NA	Salix bebbiana
160	cmn_can 10024969_1_Salix bebbiana	NA	NA	NA	No leaves	NA	Salix bebbiana
161	cmn_can 10024970_1_Salix bebbiana	NA	5.0	NA	NA	NA	Salix bebbiana
162	cmn_can 10024971_1_Salix bebbiana	NA	4.0	NA	NA	NA	Salix bebbiana
163	cmn_can 10024972_1_Salix bebbiana	NA	NA	Juvenile leaves	NA	NA	Salix bebbiana
164	cmn_can 10024973_1_Salix bebbiana	NA	3.0	NA	NA	NA	Salix bebbiana
165	cmn_can 10024974_1_Salix bebbiana	NA	5.0	NA	NA	NA	Salix bebbiana
166	cmn_can 10024974_2_Salix bebbiana	NA	NA	NA	NA	NA	Salix bebbiana
167	cmn_can 10024975_1_Salix bebbiana	NA	5.0	NA	NA	NA	Salix bebbiana
168	cmn_can 10024976_1_Salix bebbiana	NA	5.0	NA	NA	NA	Salix bebbiana
169	cmn_can 10024976_2_Salix bebbiana	NA	NA	NA	NA	NA	Salix bebbiana
170	cmn_can 10024977_1_Salix bebbiana	NA	5.0	NA	NA	NA	Salix bebbiana
171	cmn_can 10024978_1_Salix bebbiana	NA	3.0	NA	NA	NA	Salix bebbiana
172	cmn_can 10024982_1_Salix bebbiana	NA	NA	Juvenile leaves	NA	NA	Salix bebbiana
173	cmn_can 10024983_1_Salix bebbiana	NA	3.0	NA	NA	NA	Salix bebbiana
174	cmn_can 10024984_1_Salix bebbiana	NA	2.0	NA	NA	NA	Salix bebbiana
175	cmn_can 10024985_1_Salix bebbiana	NA	5.0	NA	NA	NA	Salix bebbiana
176	cmn_can 10024989_1_Salix bebbiana	NA	4.0	NA	NA	NA	Salix bebbiana
177	cmn_can 10024990_1_Salix bebbiana	NA	NA	Juvenile leaves	NA	NA	Salix bebbiana
178	cmn_can 10024992_1_Salix bebbiana	NA	3.0	NA	NA	NA	Salix bebbiana
179	cmn_can 10024993_1_Salix bebbiana	NA	5.0	NA	NA	NA	Salix bebbiana
180	cmn_can 10024994_1_Salix bebbiana	NA	4.0	NA	NA	NA	Salix bebbiana
181	cmn_can 10024995_1_Salix bebbiana	NA	4.0	NA	NA	NA	Salix bebbiana
182	cmn_can 10024996_1_Salix bebbiana	NA	4.0	NA	NA	NA	Salix bebbiana
183	cmn_can 10025004_1_Salix bebbiana	NA	5.0	NA	NA	NA	Salix bebbiana
184	cmn_can 10025005_1_Salix bebbiana	NA	NA	Juvenile leaves	NA	NA	Salix bebbiana
185	cmn_can 10025006_1_Salix bebbiana	NA	NA	Juvenile leaves	NA	NA	Salix bebbiana
186	cmn_can 10025007_1_Salix bebbiana	NA	NA	Juvenile leaves	NA	NA	Salix bebbiana
187	cmn_can 10025009_1_Salix bebbiana	NA	NA	Juvenile leaves	NA	NA	Salix bebbiana
188	cmn_can 10025010_1_Salix bebbiana	NA	4.0	NA	NA	NA	Salix bebbiana
189	cmn_can 10025011_1_Salix bebbiana	NA	5.0	NA	NA	NA	Salix bebbiana
190	cmn_can 10025012_1_Salix bebbiana	NA	4.0	NA	NA	NA	Salix bebbiana
191	cmn_can 10025042_1_Salix bebbiana	NA	NA	NA	No leaves	NA	Salix bebbiana
192	cmn_can 10025049_1_Salix bebbiana	NA	NA	NA	No leaves	NA	Salix bebbiana
193	cmn_can 10025050_1_Salix bebbiana	NA	NA	Juvenile leaves	NA	NA	Salix bebbiana
194	cmn_can 10025075_1_Salix bebbiana	NA	5.0	NA	NA	NA	Salix bebbiana
195	cmn_can 10025076_1_Salix bebbiana	NA	5.0	NA	NA	NA	Salix bebbiana
196	cmn_can 10025086_1_Salix bebbiana	NA	5.0	NA	NA	NA	Salix bebbiana
197	cmn_can 10025088_1_Salix bebbiana	NA	5.0	NA	NA	NA	Salix bebbiana
198	cmn_can 10076754_1_Salix bebbiana	NA	3.0	NA	NA	NA	Salix bebbiana
199	colo_00719732_1_Salix bebbiana	NA	4.0	NA	NA	NA	Salix bebbiana
200	colo_00719799_1_Salix bebbiana	NA	NA	Juvenile leaves	NA	NA	Salix bebbiana
201	colo_00719807_1_Salix bebbiana	NA	5.0	NA	NA	NA	Salix bebbiana
202	colo_00719906_1_Salix bebbiana	NA	5.0	NA	NA	NA	Salix bebbiana
203	colo_00719922_1_Salix bebbiana	NA	4.0	NA	NA	NA	Salix bebbiana
204	colo_00719955_1_Salix bebbiana	NA	NA	Juvenile leaves	NA	NA	Salix bebbiana
205	colo_00720003_1_Salix bebbiana	NA	4.0	NA	NA	NA	Salix bebbiana
206	colo_00720029_1_Salix bebbiana	NA	5.0	NA	NA	NA	Salix bebbiana
207	colo_00720052_1_Salix bebbiana	NA	5.0	NA	NA	NA	Salix bebbiana
208	colo_00720060_1_Salix bebbiana	NA	5.0	NA	NA	NA	Salix bebbiana
209	colo_00720078_1_Salix bebbiana	NA	4.0	NA	NA	NA	Salix bebbiana
210	colo_00720086_1_Salix bebbiana	NA	NA	Juvenile leaves	NA	NA	Salix bebbiana
211	colo_00720169_1_Salix bebbiana	NA	NA	Juvenile leaves	NA	NA	Salix bebbiana
212	colo_00720177_1_Salix bebbiana	NA	NA	Juvenile leaves	NA	NA	Salix bebbiana
213	colo_00720201_1_Salix bebbiana	NA	4.0	NA	NA	NA	Salix bebbiana
214	colo_00720219_1_Salix bebbiana	NA	NA	Juvenile leaves	NA	NA	Salix bebbiana
215	colo_00720227_1_Salix bebbiana	NA	5.0	NA	NA	NA	Salix bebbiana
216	colo_00720284_1_Salix bebbiana	NA	4.0	NA	NA	NA	Salix bebbiana
217	colo_00720292_1_Salix bebbiana	NA	5.0	NA	NA	NA	Salix bebbiana
218	colo_00720300_1_Salix bebbiana	NA	5.0	NA	NA	NA	Salix bebbiana
219	colo_00720318_1_Salix bebbiana	NA	4.0	NA	NA	NA	Salix bebbiana
220	colo_00720326_1_Salix bebbiana	NA	4.0	NA	NA	NA	Salix bebbiana
221	colo_00720334_1_Salix bebbiana	NA	4.0	NA	NA	NA	Salix bebbiana
222	colo_00720342_1_Salix bebbiana	NA	4.0	NA	NA	NA	Salix bebbiana
223	colo_00720359_1_Salix bebbiana	NA	NA	NA	No leaves	NA	Salix bebbiana
224	colo_00720375_1_Salix bebbiana	NA	3.0	NA	NA	NA	Salix bebbiana
225	colo_00720391_1_Salix bebbiana	NA	4.0	NA	NA	NA	Salix bebbiana
226	colo_00720425_1_Salix bebbiana	NA	5.0	NA	NA	NA	Salix bebbiana
227	colo_00720466_1_Salix bebbiana	NA	3.0	NA	NA	NA	Salix bebbiana
228	colo_00720516_1_Salix bebbiana	NA	NA	Juvenile leaves	NA	NA	Salix bebbiana
229	colo_00720532_1_Salix bebbiana	NA	5.0	NA	NA	NA	Salix bebbiana
230	colo_00720540_1_Salix bebbiana	NA	5.0	NA	NA	NA	Salix bebbiana
231	colo_00720615_1_Salix bebbiana	NA	5.0	NA	NA	NA	Salix bebbiana
232	colo_00720631_1_Salix bebbiana	NA	NA	Juvenile leaves	NA	NA	Salix bebbiana
233	colo_00908483_1_Salix bebbiana	NA	5.0	NA	NA	NA	Salix bebbiana
234	colo_00908491_1_Salix bebbiana	No	NA	NA	NA	NA	Salix bebbiana
235	colo_00913194_1_Salix bebbiana	NA	5.0	NA	NA	NA	Salix bebbiana
236	colo_00926303_1_Salix bebbiana	NA	4.0	NA	NA	NA	Salix bebbiana
237	colo_00985135_1_Salix bebbiana	NA	2.0	NA	NA	NA	Salix bebbiana
238	colo_01737303_1_Salix bebbiana	NA	5.0	NA	NA	NA	Salix bebbiana
239	colo_01737329_1_Salix bebbiana	NA	4.0	NA	NA	NA	Salix bebbiana
240	colo_01737337_1_Salix bebbiana	NA	5.0	NA	NA	NA	Salix bebbiana
241	colo_01737345_1_Salix bebbiana	NA	5.0	NA	NA	NA	Salix bebbiana
242	colo_01737386_1_Salix bebbiana	NA	4.0	NA	NA	NA	Salix bebbiana
243	colo_01737873_1_Salix bebbiana	NA	NA	Juvenile leaves	NA	NA	Salix bebbiana
244	colo_01821503_1_Salix bebbiana	NA	5.0	NA	NA	NA	Salix bebbiana
245	colo_01830231_1_Salix bebbiana	NA	5.0	NA	NA	NA	Salix bebbiana
246	colo_01945427_1_Salix bebbiana	NA	5.0	NA	NA	NA	Salix bebbiana
247	dbg_khd00000082_1_Salix bebbiana	NA	4.0	NA	NA	NA	Salix bebbiana
248	dbg_khd00003166_1_Salix bebbiana	NA	2.0	NA	NA	NA	Salix bebbiana
249	dbg_khd00003167_1_Salix bebbiana	NA	NA	Juvenile leaves	NA	NA	Salix bebbiana
250	dbg_khd00005416_1_Salix bebbiana	NA	NA	NA	NA	No	Salix bebbiana
251	dbg_khd00035917_1_Salix bebbiana	NA	NA	Juvenile leaves	NA	NA	Salix bebbiana
252	dbg_khd00037043_1_Salix bebbiana	NA	5.0	NA	NA	NA	Salix bebbiana
253	dbg_khd00037271_1_Salix bebbiana	NA	NA	Juvenile leaves	NA	NA	Salix bebbiana
254	dbg_khd00037272_1_Salix bebbiana	NA	NA	Juvenile leaves	NA	NA	Salix bebbiana
255	dbg_khd00037273_1_Salix bebbiana	NA	NA	Juvenile leaves	NA	NA	Salix bebbiana
256	dbg_khd00037274_1_Salix bebbiana	NA	NA	Juvenile leaves	NA	NA	Salix bebbiana
257	dbg_khd00037275_1_Salix bebbiana	NA	NA	NA	No leaves	NA	Salix bebbiana
258	dbg_khd00037276_1_Salix bebbiana	NA	5.0	NA	NA	NA	Salix bebbiana
259	dbg_khd00037277_1_Salix bebbiana	NA	5.0	NA	NA	NA	Salix bebbiana
260	dbg_khd00037278_1_Salix bebbiana	NA	5.0	NA	NA	NA	Salix bebbiana
261	dbg_khd00037280_1_Salix bebbiana	NA	NA	Juvenile leaves	NA	NA	Salix bebbiana
262	dbg_khd00037281_1_Salix bebbiana	NA	4.0	NA	NA	NA	Salix bebbiana
263	dbg_khd00037282_1_Salix bebbiana	NA	NA	Juvenile leaves	NA	NA	Salix bebbiana
264	dbg_khd00037283_1_Salix bebbiana	NA	NA	Juvenile leaves	NA	NA	Salix bebbiana
265	dbg_khd00037284_1_Salix bebbiana	NA	NA	Juvenile leaves	NA	NA	Salix bebbiana
266	dbg_khd00037285_1_Salix bebbiana	NA	5.0	NA	NA	NA	Salix bebbiana
267	dbg_khd00037286_1_Salix bebbiana	NA	NA	Juvenile leaves	NA	NA	Salix bebbiana
268	dbg_khd00051150_1_Salix bebbiana	NA	4.0	NA	NA	NA	Salix bebbiana
269	dbg_khd00051151_1_Salix bebbiana	NA	3.0	NA	NA	NA	Salix bebbiana
270	dbg_khd00051152_1_Salix bebbiana	NA	4.0	NA	NA	NA	Salix bebbiana
271	dbg_khd00055144_1_Salix bebbiana	NA	5.0	NA	NA	NA	Salix bebbiana
272	dbg_khd00057800_1_Salix bebbiana	NA	NA	Juvenile leaves	NA	NA	Salix bebbiana
273	dbg_khd00057809_1_Salix bebbiana	NA	NA	Juvenile leaves	NA	NA	Salix bebbiana
274	dbg_khd00058705_1_Salix bebbiana	NA	5.0	NA	NA	NA	Salix bebbiana
275	dbg_khd00058705_2_Salix bebbiana	NA	NA	NA	NA	NA	Salix bebbiana
276	dbg_khd00059064_1_Salix bebbiana	NA	5.0	NA	NA	NA	Salix bebbiana
277	dbg_khd00059064_2_Salix bebbiana	NA	NA	NA	NA	NA	Salix bebbiana
278	dbg_khd00061364_1_Salix bebbiana	NA	3.0	NA	NA	NA	Salix bebbiana
279	dbg_khd00061966_1_Salix bebbiana	NA	5.0	NA	NA	NA	Salix bebbiana
280	dbg_khd00062702_1_Salix bebbiana	NA	4.0	NA	NA	NA	Salix bebbiana
281	dbg_khd00063357_1_Salix bebbiana	NA	5.0	NA	NA	NA	Salix bebbiana
282	dbg_khd00064014_1_Salix bebbiana	NA	4.0	NA	NA	NA	Salix bebbiana
283	dbg_khd00065039_1_Salix bebbiana	NA	5.0	NA	NA	NA	Salix bebbiana
284	des_des00020955_1_Salix bebbiana	NA	4.0	NA	NA	NA	Salix bebbiana
285	des_des00023441_1_Salix bebbiana	NA	NA	Juvenile leaves	NA	NA	Salix bebbiana
286	des_des00033939_1_Salix bebbiana	NA	4.0	NA	NA	NA	Salix bebbiana
287	des_des00033989_1_Salix bebbiana	NA	NA	Juvenile leaves	NA	NA	Salix bebbiana
288	des_des00034896_1_Salix bebbiana	NA	NA	Juvenile leaves	NA	NA	Salix bebbiana
289	des_des00039285_1_Salix bebbiana	NA	5.0	NA	NA	NA	Salix bebbiana
290	des_des00042005_1_Salix bebbiana	NA	5.0	NA	NA	NA	Salix bebbiana
291	des_des00061035_1_Salix bebbiana	NA	5.0	NA	NA	NA	Salix bebbiana
292	des_des00062179_1_Salix bebbiana	NA	5.0	NA	NA	NA	Salix bebbiana
293	des_des00063423_1_Salix bebbiana	NA	5.0	NA	NA	NA	Salix bebbiana
294	des_des00066170_1_Salix bebbiana	NA	3.0	NA	NA	NA	Salix bebbiana
295	des_des00066242_1_Salix bebbiana	NA	5.0	NA	NA	NA	Salix bebbiana
296	des_des00069121_1_Salix bebbiana	NA	5.0	NA	NA	NA	Salix bebbiana
297	des_des00069122_1_Salix bebbiana	NA	NA	Juvenile leaves	NA	NA	Salix bebbiana
298	des_des00069969_1_Salix bebbiana	NA	4.0	NA	NA	NA	Salix bebbiana
299	des_des00069973_1_Salix bebbiana	NA	5.0	NA	NA	NA	Salix bebbiana
300	des_des00073547_1_Salix bebbiana	NA	5.0	NA	NA	NA	Salix bebbiana
301	des_des00075475_1_Salix bebbiana	NA	4.0	NA	NA	NA	Salix bebbiana
302	eiu_eiu014269_1_Salix bebbiana	NA	3.0	NA	NA	NA	Salix bebbiana
303	eiu_eiu014271_1_Salix bebbiana	NA	3.0	NA	NA	NA	Salix bebbiana
304	eiu_eiu014272_1_Salix bebbiana	NA	5.0	NA	NA	NA	Salix bebbiana
305	eiu_eiu014274_1_Salix bebbiana	NA	3.0	NA	NA	NA	Salix bebbiana
306	eiu_eiu014277_1_Salix bebbiana	NA	5.0	NA	NA	NA	Salix bebbiana
307	eiu_eiu014283_1_Salix bebbiana	NA	NA	Juvenile leaves	NA	NA	Salix bebbiana
308	eiu_eiu014285_1_Salix bebbiana	NA	3.0	NA	NA	NA	Salix bebbiana
309	emc_emc005551_1_Salix bebbiana	NA	NA	Juvenile leaves	NA	NA	Salix bebbiana
310	emc_emc005553_1_Salix bebbiana	No	NA	NA	NA	NA	Salix bebbiana
311	emc_emc005554_1_Salix bebbiana	NA	NA	Juvenile leaves	NA	NA	Salix bebbiana
312	emc_emc005559_1_Salix bebbiana	No	NA	NA	NA	NA	Salix bebbiana
313	emc_emc005560_1_Salix bebbiana	NA	NA	NA	NA	NA	Salix bebbiana
314	emc_emc005561_1_Salix bebbiana	No	NA	NA	NA	NA	Salix bebbiana
315	emc_emc005562_1_Salix bebbiana	No	NA	NA	NA	NA	Salix bebbiana
316	emc_emc005563_1_Salix bebbiana	NA	NA	NA	NA	NA	Salix bebbiana
317	emc_emc013715_1_Salix bebbiana	NA	5.0	NA	NA	NA	Salix bebbiana
318	emc_emc015703_1_Salix bebbiana	NA	5.0	NA	NA	NA	Salix bebbiana
319	emc_emc015708_1_Salix bebbiana	NA	NA	Juvenile leaves	NA	NA	Salix bebbiana
320	emc_emc015714_1_Salix bebbiana	NA	4.0	NA	NA	NA	Salix bebbiana
321	emc_emc015717_1_Salix bebbiana	NA	NA	Juvenile leaves	NA	NA	Salix bebbiana
322	ewu_4617_1_Salix bebbiana	NA	5.0	NA	NA	NA	Salix bebbiana
323	ewu_4618_1_Salix bebbiana	NA	4.0	NA	NA	NA	Salix bebbiana
324	ewu_4621_1_Salix bebbiana	NA	5.0	NA	NA	NA	Salix bebbiana
325	ewu_4622_1_Salix bebbiana	NA	5.0	NA	NA	NA	Salix bebbiana
326	ewu_4623_1_Salix bebbiana	NA	NA	Juvenile leaves	NA	NA	Salix bebbiana
327	ewu_4624_1_Salix bebbiana	NA	NA	Juvenile leaves	NA	NA	Salix bebbiana
328	ewu_4625_1_Salix bebbiana	NA	NA	Juvenile leaves	NA	NA	Salix bebbiana
329	ewu_6607_1_Salix bebbiana	NA	5.0	NA	NA	NA	Salix bebbiana
330	id_103783_1_Salix bebbiana	NA	5.0	NA	NA	NA	Salix bebbiana
331	id_104919_1_Salix bebbiana	NA	NA	Juvenile leaves	NA	NA	Salix bebbiana
332	id_106407_1_Salix bebbiana	NA	NA	Juvenile leaves	NA	NA	Salix bebbiana
333	id_106408_1_Salix bebbiana	NA	NA	Juvenile leaves	NA	NA	Salix bebbiana
334	id_106932_1_Salix bebbiana	NA	5.0	NA	NA	NA	Salix bebbiana
335	id_106948_1_Salix bebbiana	NA	3.0	NA	NA	NA	Salix bebbiana
336	id_106949_1_Salix bebbiana	NA	5.0	NA	NA	NA	Salix bebbiana
337	id_107203_1_Salix bebbiana	NA	5.0	NA	NA	NA	Salix bebbiana
338	id_109587_1_Salix bebbiana	NA	3.0	NA	NA	NA	Salix bebbiana
339	id_112204_1_Salix bebbiana	NA	NA	Juvenile leaves	NA	NA	Salix bebbiana
340	id_11865_1_Salix bebbiana	NA	4.0	NA	NA	NA	Salix bebbiana
341	id_118784_1_Salix bebbiana	NA	5.0	NA	NA	NA	Salix bebbiana
342	id_119824_1_Salix bebbiana	NA	5.0	NA	NA	NA	Salix bebbiana
343	id_12272_1_Salix bebbiana	NA	NA	Juvenile leaves	NA	NA	Salix bebbiana
344	id_123894_1_Salix bebbiana	NA	5.0	NA	NA	NA	Salix bebbiana
345	id_128063_1_Salix bebbiana	NA	5.0	NA	NA	NA	Salix bebbiana
346	id_128725_1_Salix bebbiana	NA	NA	Juvenile leaves	NA	NA	Salix bebbiana
347	id_129792_1_Salix bebbiana	NA	NA	Juvenile leaves	NA	NA	Salix bebbiana
348	id_132876_1_Salix bebbiana	NA	5.0	NA	NA	NA	Salix bebbiana
349	id_135376_1_Salix bebbiana	NA	5.0	NA	NA	NA	Salix bebbiana
350	id_142513_1_Salix bebbiana	NA	2.0	NA	NA	NA	Salix bebbiana
351	id_146204_1_Salix bebbiana	NA	NA	Juvenile leaves	NA	NA	Salix bebbiana
352	id_146826_1_Salix bebbiana	NA	5.0	NA	NA	NA	Salix bebbiana
353	id_149468_1_Salix bebbiana	NA	4.0	NA	NA	NA	Salix bebbiana
354	id_149470_1_Salix bebbiana	NA	4.0	NA	NA	NA	Salix bebbiana
355	id_149471_1_Salix bebbiana	NA	4.0	NA	NA	NA	Salix bebbiana
356	id_149472_1_Salix bebbiana	NA	5.0	NA	NA	NA	Salix bebbiana
357	id_149473_1_Salix bebbiana	NA	5.0	NA	NA	NA	Salix bebbiana
358	id_149475_1_Salix bebbiana	NA	5.0	NA	NA	NA	Salix bebbiana
359	id_149477_1_Salix bebbiana	NA	NA	Juvenile leaves	NA	NA	Salix bebbiana
360	id_160183_1_Salix bebbiana	NA	5.0	NA	NA	NA	Salix bebbiana
361	id_160675_1_Salix bebbiana	NA	5.0	NA	NA	NA	Salix bebbiana
362	id_160716_1_Salix bebbiana	NA	5.0	NA	NA	NA	Salix bebbiana
363	id_163481_1_Salix bebbiana	NA	5.0	NA	NA	NA	Salix bebbiana
364	id_169480_1_Salix bebbiana	NA	5.0	NA	NA	NA	Salix bebbiana
365	id_170611_1_Salix bebbiana	NA	5.0	NA	NA	NA	Salix bebbiana
366	id_170611_2_Salix bebbiana	NA	NA	NA	NA	NA	Salix bebbiana
367	id_170654_1_Salix bebbiana	NA	4.0	NA	NA	NA	Salix bebbiana
368	id_170654_2_Salix bebbiana	NA	NA	NA	NA	NA	Salix bebbiana
369	id_20144_1_Salix bebbiana	NA	5.0	NA	NA	NA	Salix bebbiana
370	id_26931_1_Salix bebbiana	NA	5.0	NA	NA	NA	Salix bebbiana
371	id_26932_1_Salix bebbiana	NA	3.0	NA	NA	NA	Salix bebbiana
372	id_26933_1_Salix bebbiana	NA	2.0	NA	NA	NA	Salix bebbiana
373	id_34583_1_Salix bebbiana	NA	4.0	NA	NA	NA	Salix bebbiana
374	id_35571_1_Salix bebbiana	NA	4.0	NA	NA	NA	Salix bebbiana
375	id_40026_1_Salix bebbiana	NA	NA	Juvenile leaves	NA	NA	Salix bebbiana
376	id_40062_1_Salix bebbiana	NA	4.0	NA	NA	NA	Salix bebbiana
377	id_40159_1_Salix bebbiana	NA	5.0	NA	NA	NA	Salix bebbiana
378	id_40194_1_Salix bebbiana	NA	5.0	NA	NA	NA	Salix bebbiana
379	id_64919_1_Salix bebbiana	NA	4.0	NA	NA	NA	Salix bebbiana
380	id_73886_1_Salix bebbiana	NA	4.0	NA	NA	NA	Salix bebbiana
381	id_73887_1_Salix bebbiana	NA	5.0	NA	NA	NA	Salix bebbiana
382	id_73888_1_Salix bebbiana	NA	5.0	NA	NA	NA	Salix bebbiana
383	id_77811_1_Salix bebbiana	NA	5.0	NA	NA	NA	Salix bebbiana
384	id_81516_1_Salix bebbiana	NA	5.0	NA	NA	NA	Salix bebbiana
385	id_83360_1_Salix bebbiana	NA	5.0	NA	NA	NA	Salix bebbiana
386	id_83718_1_Salix bebbiana	NA	4.0	NA	NA	NA	Salix bebbiana
387	id_83801_1_Salix bebbiana	NA	4.0	NA	NA	NA	Salix bebbiana
388	id_83961_1_Salix bebbiana	NA	4.0	NA	NA	NA	Salix bebbiana
389	id_83966_1_Salix bebbiana	NA	NA	Juvenile leaves	NA	NA	Salix bebbiana
390	id_84063_1_Salix bebbiana	NA	5.0	NA	NA	NA	Salix bebbiana
391	id_86495_1_Salix bebbiana	NA	5.0	NA	NA	NA	Salix bebbiana
392	id_86545_1_Salix bebbiana	NA	5.0	NA	NA	NA	Salix bebbiana
393	id_89697_1_Salix bebbiana	NA	NA	Juvenile leaves	NA	NA	Salix bebbiana
394	id_89814_1_Salix bebbiana	NA	5.0	NA	NA	NA	Salix bebbiana
395	id_89935_1_Salix bebbiana	NA	5.0	NA	NA	NA	Salix bebbiana
396	id_90117_1_Salix bebbiana	NA	5.0	NA	NA	NA	Salix bebbiana
397	id_91362_1_Salix bebbiana	NA	NA	Juvenile leaves	NA	NA	Salix bebbiana
398	id_93470_1_Salix bebbiana	NA	5.0	NA	NA	NA	Salix bebbiana
399	id_93471_1_Salix bebbiana	NA	5.0	NA	NA	NA	Salix bebbiana
400	id_93650_1_Salix bebbiana	NA	5.0	NA	NA	NA	Salix bebbiana
401	id_93823_1_Salix bebbiana	NA	4.0	NA	NA	NA	Salix bebbiana
402	id_93824_1_Salix bebbiana	NA	5.0	NA	NA	NA	Salix bebbiana
403	id_93825_1_Salix bebbiana	NA	5.0	NA	NA	NA	Salix bebbiana
404	id_93826_1_Salix bebbiana	NA	4.0	NA	NA	NA	Salix bebbiana
405	id_98836_1_Salix bebbiana	NA	NA	Juvenile leaves	NA	NA	Salix bebbiana
406	ids_1993.013_1_Salix bebbiana	NA	5.0	NA	NA	NA	Salix bebbiana
407	ids_1993.013_2_Salix bebbiana	NA	3.0	NA	NA	NA	Salix bebbiana
408	ids_1994.041_1_Salix bebbiana	NA	4.0	NA	NA	NA	Salix bebbiana
409	ids_1994.041_2_Salix bebbiana	NA	5.0	NA	NA	NA	Salix bebbiana
410	ids_1997.001_1_Salix bebbiana	NA	5.0	NA	NA	NA	Salix bebbiana
411	ids_2012.008_1_Salix bebbiana	NA	NA	Juvenile leaves	NA	NA	Salix bebbiana
412	ids_2012.008_2_Salix bebbiana	NA	4.0	NA	NA	NA	Salix bebbiana
413	ids_2012.008_3_Salix bebbiana	NA	5.0	NA	NA	NA	Salix bebbiana
414	ids_2015.001_1_Salix bebbiana	NA	NA	Juvenile leaves	NA	NA	Salix bebbiana
415	ids_2015.001_2_Salix bebbiana	NA	NA	Juvenile leaves	NA	NA	Salix bebbiana
416	ids_2015.001_3_Salix bebbiana	NA	3.0	NA	NA	NA	Salix bebbiana
417	ids_2015.001_4_Salix bebbiana	NA	5.0	NA	NA	NA	Salix bebbiana
418	ids_2015.001_5_Salix bebbiana	NA	2.0	NA	NA	NA	Salix bebbiana
419	ids_2015.001_6_Salix bebbiana	NA	NA	Juvenile leaves	NA	NA	Salix bebbiana
420	ids_2017.004_1_Salix bebbiana	NA	NA	Juvenile leaves	NA	NA	Salix bebbiana
421	ids_2017.004_2_Salix bebbiana	NA	2.0	NA	NA	NA	Salix bebbiana
422	ids_2017.016_1_Salix bebbiana	NA	NA	NA	Outlier	NA	Salix bebbiana
423	ills_ills00083603_1_Salix bebbiana	NA	4.0	NA	NA	NA	Salix bebbiana
424	ills_ills00083604_1_Salix bebbiana	NA	5.0	NA	NA	NA	Salix bebbiana
425	ills_ills00083605_1_Salix bebbiana	NA	2.0	NA	NA	NA	Salix bebbiana
426	ills_ills00083606_1_Salix bebbiana	NA	NA	Juvenile leaves	NA	NA	Salix bebbiana
427	ills_ills00083617_1_Salix bebbiana	NA	5.0	NA	NA	NA	Salix bebbiana
428	ills_ills00083618_1_Salix bebbiana	NA	4.0	NA	NA	NA	Salix bebbiana
429	ills_ills00083817_1_Salix bebbiana	NA	5.0	NA	NA	NA	Salix bebbiana
430	ind_ind-0069841_1_Salix bebbiana	NA	NA	NA	NA	NA	Salix bebbiana
431	ind_ind-0069850_1_Salix bebbiana	NA	NA	NA	NA	NA	Salix bebbiana
432	ind_ind-0069887_1_Salix bebbiana	NA	4.0	NA	NA	NA	Salix bebbiana
433	ind_ind-0069892_1_Salix bebbiana	NA	NA	NA	NA	NA	Salix bebbiana
434	ind_ind-0069915_1_Salix bebbiana	NA	NA	Juvenile leaves	NA	NA	Salix bebbiana
435	mca_mca0016897_1_Salix bebbiana	NA	3.0	NA	NA	NA	Salix bebbiana
436	mca_mca0016898_1_Salix bebbiana	NA	2.0	NA	NA	NA	Salix bebbiana
437	mca_mca0016899_1_Salix bebbiana	NA	1.0	NA	NA	NA	Salix bebbiana
438	mca_mca0016902_1_Salix bebbiana	NA	2.0	NA	NA	NA	Salix bebbiana
439	mca_mca0016903_1_Salix bebbiana	NA	NA	Juvenile leaves	NA	NA	Salix bebbiana
440	mca_mca0016904_1_Salix bebbiana	NA	NA	Juvenile leaves	NA	NA	Salix bebbiana
441	mca_mca0016918_1_Salix bebbiana	NA	NA	Juvenile leaves	NA	NA	Salix bebbiana
442	mca_mca0016919_1_Salix bebbiana	NA	2.0	NA	NA	NA	Salix bebbiana
443	mca_mca0016926_1_Salix bebbiana	NA	1.0	NA	NA	NA	Salix bebbiana
444	mca_mca0016930_1_Salix bebbiana	NA	2.0	NA	NA	NA	Salix bebbiana
445	mca_mca0016931_1_Salix bebbiana	NA	1.0	NA	NA	NA	Salix bebbiana
446	mca_mca0016938_1_Salix bebbiana	NA	2.0	NA	NA	NA	Salix bebbiana
447	mca_mca0016939_1_Salix bebbiana	NA	NA	NA	No leaves	NA	Salix bebbiana
448	mca_mca0016940_1_Salix bebbiana	NA	2.0	NA	NA	NA	Salix bebbiana
449	mich_mich-v-1453039_1_Salix bebbiana	NA	NA	NA	NA	NA	Salix bebbiana
450	mich_mich-v-1453046_1_Salix bebbiana	NA	NA	Juvenile leaves	NA	NA	Salix bebbiana
451	mich_mich-v-1453048_1_Salix bebbiana	NA	4.0	NA	NA	NA	Salix bebbiana
452	mich_mich-v-1453057_1_Salix bebbiana	NA	4.0	NA	NA	NA	Salix bebbiana
453	mich_mich-v-1453060_1_Salix bebbiana	NA	5.0	NA	NA	NA	Salix bebbiana
454	mich_mich-v-1480915_1_Salix bebbiana	NA	3.0	NA	NA	NA	Salix bebbiana
455	mich_mich-v-1482834_1_Salix bebbiana	NA	NA	Juvenile leaves	NA	NA	Salix bebbiana
456	mich_mich-v-1482835_1_Salix bebbiana	NA	5.0	NA	NA	NA	Salix bebbiana
457	mich_mich-v-1482842_1_Salix bebbiana	NA	3.0	NA	NA	NA	Salix bebbiana
458	min_349832_1_Salix bebbiana	NA	3.0	NA	NA	NA	Salix bebbiana
459	min_362466_1_Salix bebbiana	NA	4.0	NA	NA	NA	Salix bebbiana
460	min_363089_1_Salix bebbiana	NA	2.0	NA	NA	NA	Salix bebbiana
461	min_367569_1_Salix bebbiana	NA	NA	Juvenile leaves	NA	NA	Salix bebbiana
462	min_369999_1_Salix bebbiana	NA	NA	Juvenile leaves	NA	NA	Salix bebbiana
463	min_391906_1_Salix bebbiana	NA	NA	Juvenile leaves	NA	NA	Salix bebbiana
464	min_419078_1_Salix bebbiana	NA	3.0	NA	NA	NA	Salix bebbiana
465	min_435486_1_Salix bebbiana	NA	4.0	NA	NA	NA	Salix bebbiana
466	min_435490_1_Salix bebbiana	NA	5.0	NA	NA	NA	Salix bebbiana
467	min_436890_1_Salix bebbiana	NA	4.0	NA	NA	NA	Salix bebbiana
468	min_439253_1_Salix bebbiana	NA	NA	Juvenile leaves	NA	NA	Salix bebbiana
469	min_454897_1_Salix bebbiana	NA	4.0	NA	NA	NA	Salix bebbiana
470	min_461883_1_Salix bebbiana	NA	5.0	NA	NA	NA	Salix bebbiana
471	min_461905_1_Salix bebbiana	NA	5.0	NA	NA	NA	Salix bebbiana
472	min_462069_1_Salix bebbiana	NA	NA	Juvenile leaves	NA	NA	Salix bebbiana
473	min_462134_1_Salix bebbiana	NA	NA	Juvenile leaves	NA	NA	Salix bebbiana
474	min_462217_1_Salix bebbiana	NA	NA	Juvenile leaves	NA	NA	Salix bebbiana
475	min_462327_1_Salix bebbiana	NA	5.0	NA	NA	NA	Salix bebbiana
476	min_471861_1_Salix bebbiana	NA	NA	Juvenile leaves	NA	NA	Salix bebbiana
477	min_475165_1_Salix bebbiana	NA	NA	Juvenile leaves	NA	NA	Salix bebbiana
478	min_475168_1_Salix bebbiana	NA	NA	Juvenile leaves	NA	NA	Salix bebbiana
479	min_475197_1_Salix bebbiana	NA	NA	Juvenile leaves	NA	NA	Salix bebbiana
480	min_475250_1_Salix bebbiana	NA	5.0	NA	NA	NA	Salix bebbiana
481	min_475255_1_Salix bebbiana	NA	4.0	NA	NA	NA	Salix bebbiana
482	min_476901_1_Salix bebbiana	NA	5.0	NA	NA	NA	Salix bebbiana
483	min_477481_1_Salix bebbiana	NA	3.0	NA	NA	NA	Salix bebbiana
484	min_477598_1_Salix bebbiana	NA	NA	Juvenile leaves	NA	NA	Salix bebbiana
485	min_478320_1_Salix bebbiana	NA	4.0	NA	NA	NA	Salix bebbiana
486	min_479106_1_Salix bebbiana	NA	4.0	NA	NA	NA	Salix bebbiana
487	min_480867_1_Salix bebbiana	NA	4.0	NA	NA	NA	Salix bebbiana
488	min_480908_1_Salix bebbiana	NA	NA	Juvenile leaves	NA	NA	Salix bebbiana
489	min_482142_1_Salix bebbiana	NA	3.0	NA	NA	NA	Salix bebbiana
490	min_483684_1_Salix bebbiana	NA	5.0	NA	NA	NA	Salix bebbiana
491	min_488044_1_Salix bebbiana	NA	3.0	NA	NA	NA	Salix bebbiana
492	min_488878_1_Salix bebbiana	NA	NA	Juvenile leaves	NA	NA	Salix bebbiana
493	min_489303_1_Salix bebbiana	NA	5.0	NA	NA	NA	Salix bebbiana
494	min_489603_1_Salix bebbiana	NA	3.0	NA	NA	NA	Salix bebbiana
495	min_491074_1_Salix bebbiana	NA	NA	Juvenile leaves	NA	NA	Salix bebbiana
496	min_491669_1_Salix bebbiana	NA	4.0	NA	NA	NA	Salix bebbiana
497	min_508859_1_Salix bebbiana	NA	NA	Juvenile leaves	NA	NA	Salix bebbiana
498	min_509079_1_Salix bebbiana	NA	4.0	NA	NA	NA	Salix bebbiana
499	min_509634_1_Salix bebbiana	NA	NA	Juvenile leaves	NA	NA	Salix bebbiana
500	min_509701_1_Salix bebbiana	NA	NA	Juvenile leaves	NA	NA	Salix bebbiana
501	min_509717_1_Salix bebbiana	NA	NA	Juvenile leaves	NA	NA	Salix bebbiana
502	min_511580_1_Salix bebbiana	NA	5.0	NA	NA	NA	Salix bebbiana
503	min_516001_1_Salix bebbiana	NA	5.0	NA	NA	NA	Salix bebbiana
504	min_539906_1_Salix bebbiana	NA	NA	Juvenile leaves	NA	NA	Salix bebbiana
505	min_539915_1_Salix bebbiana	NA	5.0	NA	NA	NA	Salix bebbiana
506	min_540014_1_Salix bebbiana	NA	4.0	NA	NA	NA	Salix bebbiana
507	min_682037_1_Salix bebbiana	NA	4.0	NA	NA	NA	Salix bebbiana
508	min_721485_1_Salix bebbiana	NA	5.0	NA	NA	NA	Salix bebbiana
509	min_722804_1_Salix bebbiana	NA	5.0	NA	NA	NA	Salix bebbiana
510	min_727231_1_Salix bebbiana	NA	3.0	NA	NA	NA	Salix bebbiana
511	min_727296_1_Salix bebbiana	NA	4.0	NA	NA	NA	Salix bebbiana
512	min_795990_1_Salix bebbiana	NA	5.0	NA	NA	NA	Salix bebbiana
513	min_840488_1_Salix bebbiana	NA	4.0	NA	NA	NA	Salix bebbiana
514	min_897061_1_Salix bebbiana	NA	NA	Juvenile leaves	NA	NA	Salix bebbiana
515	min_897072_1_Salix bebbiana	NA	NA	Juvenile leaves	NA	NA	Salix bebbiana
516	min_904497_1_Salix bebbiana	NA	5.0	NA	NA	NA	Salix bebbiana
517	min_904498_1_Salix bebbiana	NA	4.0	NA	NA	NA	Salix bebbiana
518	min_905654_1_Salix bebbiana	NA	NA	Juvenile leaves	NA	NA	Salix bebbiana
519	min_918165_1_Salix bebbiana	NA	4.0	NA	NA	NA	Salix bebbiana
520	min_918175_1_Salix bebbiana	NA	3.0	NA	NA	NA	Salix bebbiana
521	min_919377_1_Salix bebbiana	NA	4.0	NA	NA	NA	Salix bebbiana
522	min_920156_1_Salix bebbiana	NA	NA	Juvenile leaves	NA	NA	Salix bebbiana
523	min_921849_1_Salix bebbiana	NA	3.0	NA	NA	NA	Salix bebbiana
524	min_921852_1_Salix bebbiana	NA	3.0	NA	NA	NA	Salix bebbiana
525	min_923305_1_Salix bebbiana	NA	5.0	NA	NA	NA	Salix bebbiana
526	min_930723_1_Salix bebbiana	NA	5.0	NA	NA	NA	Salix bebbiana
527	min_936236_1_Salix bebbiana	NA	5.0	NA	NA	NA	Salix bebbiana
528	min_936237_1_Salix bebbiana	NA	4.0	NA	NA	NA	Salix bebbiana
529	min_96418_1_Salix bebbiana	NA	3.0	NA	NA	NA	Salix bebbiana
530	min_96605_1_Salix bebbiana	NA	4.0	NA	NA	NA	Salix bebbiana
531	moar_moar0011625_1_Salix bebbiana	NA	NA	Juvenile leaves	NA	NA	Salix bebbiana
532	moar_moar0011626_1_Salix bebbiana	NA	4.0	NA	NA	NA	Salix bebbiana
533	moar_moar0011627_1_Salix bebbiana	NA	5.0	NA	NA	NA	Salix bebbiana
534	moar_moar0011628_1_Salix bebbiana	NA	5.0	NA	NA	NA	Salix bebbiana
535	moar_moar0011629_1_Salix bebbiana	NA	5.0	NA	NA	NA	Salix bebbiana
536	moar_moar0011630_1_Salix bebbiana	NA	NA	Juvenile leaves	NA	NA	Salix bebbiana
537	moar_moar0011631_1_Salix bebbiana	NA	NA	Juvenile leaves	NA	NA	Salix bebbiana
538	moar_moar0011632_1_Salix bebbiana	NA	5.0	NA	NA	NA	Salix bebbiana
539	moar_moar0011633_1_Salix bebbiana	NA	5.0	NA	NA	NA	Salix bebbiana
540	moar_moar0011634_1_Salix bebbiana	NA	4.0	NA	NA	NA	Salix bebbiana
541	moar_moar0011635_1_Salix bebbiana	NA	4.0	NA	NA	NA	Salix bebbiana
542	moar_moar0011636_1_Salix bebbiana	NA	5.0	NA	NA	NA	Salix bebbiana
543	moar_moar0011637_1_Salix bebbiana	NA	5.0	NA	NA	NA	Salix bebbiana
544	moar_moar0011638_1_Salix bebbiana	NA	4.0	NA	NA	NA	Salix bebbiana
545	moar_moar0011639_1_Salix bebbiana	NA	5.0	NA	NA	NA	Salix bebbiana
546	moar_moar0011640_1_Salix bebbiana	NA	4.0	NA	NA	NA	Salix bebbiana
547	moar_moar0011641_1_Salix bebbiana	NA	NA	Juvenile leaves	NA	NA	Salix bebbiana
548	moar_moar0011642_1_Salix bebbiana	NA	4.0	NA	NA	NA	Salix bebbiana
549	moar_moar0011643_1_Salix bebbiana	NA	5.0	NA	NA	NA	Salix bebbiana
550	moar_moar0011644_1_Salix bebbiana	NA	4.0	NA	NA	NA	Salix bebbiana
551	moar_moar0014588_1_Salix bebbiana	NA	3.0	NA	NA	NA	Salix bebbiana
552	mont_12144_1_Salix bebbiana	NA	5.0	NA	NA	NA	Salix bebbiana
553	mont_12146_1_Salix bebbiana	NA	5.0	NA	NA	NA	Salix bebbiana
554	mont_12147_1_Salix bebbiana	NA	NA	NA	NA	NA	Salix bebbiana
555	mont_12148_1_Salix bebbiana	NA	NA	Juvenile leaves	NA	NA	Salix bebbiana
556	mont_12213_1_Salix bebbiana	NA	4.0	NA	NA	NA	Salix bebbiana
557	mont_12216_1_Salix bebbiana	NA	NA	Juvenile leaves	NA	NA	Salix bebbiana
558	mont_12218_1_Salix bebbiana	NA	NA	Juvenile leaves	NA	NA	Salix bebbiana
559	mont_12221_1_Salix bebbiana	NA	5.0	NA	NA	NA	Salix bebbiana
560	mont_12222_1_Salix bebbiana	NA	5.0	NA	NA	NA	Salix bebbiana
561	mont_21444_1_Salix bebbiana	NA	NA	Juvenile leaves	NA	NA	Salix bebbiana
562	mont_21906_1_Salix bebbiana	NA	5.0	NA	NA	NA	Salix bebbiana
563	mont_32226b_1_Salix bebbiana	NA	NA	Juvenile leaves	NA	NA	Salix bebbiana
564	mont_33227_1_Salix bebbiana	NA	5.0	NA	NA	NA	Salix bebbiana
565	mont_33228_1_Salix bebbiana	NA	3.0	NA	NA	NA	Salix bebbiana
566	mont_33229_1_Salix bebbiana	NA	5.0	NA	NA	NA	Salix bebbiana
567	mont_33233_1_Salix bebbiana	NA	NA	Juvenile leaves	NA	NA	Salix bebbiana
568	mont_33234_1_Salix bebbiana	NA	NA	Juvenile leaves	NA	NA	Salix bebbiana
569	mont_33237_1_Salix bebbiana	NA	4.0	NA	NA	NA	Salix bebbiana
570	mont_33239_1_Salix bebbiana	NA	3.0	NA	NA	NA	Salix bebbiana
571	mont_33240_1_Salix bebbiana	NA	NA	Juvenile leaves	NA	NA	Salix bebbiana
572	mont_33244_1_Salix bebbiana	NA	2.0	NA	NA	NA	Salix bebbiana
573	mont_33246_1_Salix bebbiana	NA	3.0	NA	NA	NA	Salix bebbiana
574	mont_33247_1_Salix bebbiana	NA	NA	Juvenile leaves	NA	NA	Salix bebbiana
575	mont_33307_1_Salix bebbiana	NA	NA	Juvenile leaves	NA	NA	Salix bebbiana
576	mont_33355_1_Salix bebbiana	NA	3.0	NA	NA	NA	Salix bebbiana
577	mont_33356_1_Salix bebbiana	NA	4.0	NA	NA	NA	Salix bebbiana
578	mont_40023_1_Salix bebbiana	NA	5.0	NA	NA	NA	Salix bebbiana
579	mont_40143_1_Salix bebbiana	NA	NA	Juvenile leaves	NA	NA	Salix bebbiana
580	mont_42417_1_Salix bebbiana	NA	5.0	NA	NA	NA	Salix bebbiana
581	mont_49280_1_Salix bebbiana	NA	NA	Juvenile leaves	NA	NA	Salix bebbiana
582	mont_51830_1_Salix bebbiana	NA	5.0	NA	NA	NA	Salix bebbiana
583	mont_54443_1_Salix bebbiana	NA	5.0	NA	NA	NA	Salix bebbiana
584	mont_54673_1_Salix bebbiana	NA	5.0	NA	NA	NA	Salix bebbiana
585	mont_54877_1_Salix bebbiana	NA	4.0	NA	NA	NA	Salix bebbiana
586	mont_54878_1_Salix bebbiana	NA	5.0	NA	NA	NA	Salix bebbiana
587	mont_55885_1_Salix bebbiana	NA	4.0	NA	NA	NA	Salix bebbiana
588	mont_55890_1_Salix bebbiana	NA	2.0	NA	NA	NA	Salix bebbiana
589	mont_57538_1_Salix bebbiana	NA	3.0	NA	NA	NA	Salix bebbiana
590	mont_58237_1_Salix bebbiana	NA	NA	Juvenile leaves	NA	NA	Salix bebbiana
591	mont_59869_1_Salix bebbiana	NA	5.0	NA	NA	NA	Salix bebbiana
592	mont_60834_1_Salix bebbiana	NA	3.0	NA	NA	NA	Salix bebbiana
593	mont_64343_1_Salix bebbiana	NA	5.0	NA	NA	NA	Salix bebbiana
594	mont_64364_1_Salix bebbiana	NA	4.0	NA	NA	NA	Salix bebbiana
595	mont_64369_1_Salix bebbiana	NA	3.0	NA	NA	NA	Salix bebbiana
596	mont_64385_1_Salix bebbiana	NA	2.0	NA	NA	NA	Salix bebbiana
597	mont_64391_1_Salix bebbiana	NA	5.0	NA	NA	NA	Salix bebbiana
598	mont_64402_1_Salix bebbiana	NA	4.0	NA	NA	NA	Salix bebbiana
599	mont_65755_1_Salix bebbiana	NA	4.0	NA	NA	NA	Salix bebbiana
600	mont_65829_1_Salix bebbiana	NA	NA	Juvenile leaves	NA	NA	Salix bebbiana
601	mont_65831_1_Salix bebbiana	NA	5.0	NA	NA	NA	Salix bebbiana
602	mont_67930_1_Salix bebbiana	NA	5.0	NA	NA	NA	Salix bebbiana
603	mont_68195_1_Salix bebbiana	NA	NA	Juvenile leaves	NA	NA	Salix bebbiana
604	mont_69524_1_Salix bebbiana	NA	NA	Juvenile leaves	NA	NA	Salix bebbiana
605	mont_69525_1_Salix bebbiana	NA	NA	Juvenile leaves	NA	NA	Salix bebbiana
606	mont_69617_1_Salix bebbiana	NA	5.0	NA	NA	NA	Salix bebbiana
607	mont_69694_1_Salix bebbiana	NA	5.0	NA	NA	NA	Salix bebbiana
608	mont_69704_1_Salix bebbiana	NA	5.0	NA	NA	NA	Salix bebbiana
609	mont_69855_1_Salix bebbiana	NA	5.0	NA	NA	NA	Salix bebbiana
610	mont_80318_1_Salix bebbiana	NA	NA	Juvenile leaves	NA	NA	Salix bebbiana
611	mont_80319_1_Salix bebbiana	NA	2.0	NA	NA	NA	Salix bebbiana
612	mont_80320_1_Salix bebbiana	NA	4.0	NA	NA	NA	Salix bebbiana
613	mont_80321_1_Salix bebbiana	NA	3.0	NA	NA	NA	Salix bebbiana
614	mont_80322_1_Salix bebbiana	NA	5.0	NA	NA	NA	Salix bebbiana
615	mont_80323_1_Salix bebbiana	NA	NA	Juvenile leaves	NA	NA	Salix bebbiana
616	mont_80325_1_Salix bebbiana	NA	NA	Juvenile leaves	NA	NA	Salix bebbiana
617	mont_80336_1_Salix bebbiana	NA	5.0	NA	NA	NA	Salix bebbiana
618	montu_102190_1_Salix bebbiana	NA	5.0	NA	NA	NA	Salix bebbiana
619	montu_102211_1_Salix bebbiana	NA	3.0	NA	NA	NA	Salix bebbiana
620	montu_104169_1_Salix bebbiana	NA	NA	Juvenile leaves	NA	NA	Salix bebbiana
621	montu_104221_1_Salix bebbiana	NA	4.0	NA	NA	NA	Salix bebbiana
622	montu_104536_1_Salix bebbiana	NA	NA	Juvenile leaves	NA	NA	Salix bebbiana
623	montu_105298_1_Salix bebbiana	NA	5.0	NA	NA	NA	Salix bebbiana
624	montu_10965_1_Salix bebbiana	NA	4.0	NA	NA	NA	Salix bebbiana
625	montu_110897_1_Salix bebbiana	NA	5.0	NA	NA	NA	Salix bebbiana
626	montu_111987_1_Salix bebbiana	NA	2.0	NA	NA	NA	Salix bebbiana
627	montu_111988_1_Salix bebbiana	NA	NA	Juvenile leaves	NA	NA	Salix bebbiana
628	montu_111989_1_Salix bebbiana	NA	3.0	NA	NA	NA	Salix bebbiana
629	montu_112815_1_Salix bebbiana	NA	3.0	NA	NA	NA	Salix bebbiana
630	montu_113043_1_Salix bebbiana	NA	3.0	NA	NA	NA	Salix bebbiana
631	montu_114308_1_Salix bebbiana	NA	NA	Juvenile leaves	NA	NA	Salix bebbiana
632	montu_118231_1_Salix bebbiana	NA	NA	Juvenile leaves	NA	NA	Salix bebbiana
633	montu_118608_1_Salix bebbiana	NA	NA	Juvenile leaves	NA	NA	Salix bebbiana
634	montu_118622_1_Salix bebbiana	NA	4.0	NA	NA	NA	Salix bebbiana
635	montu_123878_1_Salix bebbiana	NA	5.0	NA	NA	NA	Salix bebbiana
636	montu_125717_1_Salix bebbiana	NA	NA	Juvenile leaves	NA	NA	Salix bebbiana
637	montu_126160_1_Salix bebbiana	NA	5.0	NA	NA	NA	Salix bebbiana
638	montu_128510_1_Salix bebbiana	NA	4.0	NA	NA	NA	Salix bebbiana
639	montu_131179_1_Salix bebbiana	NA	5.0	NA	NA	NA	Salix bebbiana
640	montu_131179_2_Salix bebbiana	NA	NA	NA	NA	NA	Salix bebbiana
641	montu_132455_1_Salix bebbiana	NA	4.0	NA	NA	NA	Salix bebbiana
642	montu_132522_1_Salix bebbiana	NA	3.0	NA	NA	NA	Salix bebbiana
643	montu_132576_1_Salix bebbiana	NA	5.0	NA	NA	NA	Salix bebbiana
644	montu_142256_1_Salix bebbiana	NA	4.0	NA	NA	NA	Salix bebbiana
645	montu_142628_1_Salix bebbiana	NA	3.0	NA	NA	NA	Salix bebbiana
646	montu_143744_1_Salix bebbiana	NA	NA	Juvenile leaves	NA	NA	Salix bebbiana
647	montu_15498_1_Salix bebbiana	NA	NA	Juvenile leaves	NA	NA	Salix bebbiana
648	montu_15718_1_Salix bebbiana	NA	NA	Juvenile leaves	NA	NA	Salix bebbiana
649	montu_160161_1_Salix bebbiana	NA	NA	Juvenile leaves	NA	NA	Salix bebbiana
650	montu_160963_1_Salix bebbiana	NA	5.0	NA	NA	NA	Salix bebbiana
651	montu_160997_1_Salix bebbiana	NA	5.0	NA	NA	NA	Salix bebbiana
652	montu_162026_1_Salix bebbiana	NA	4.0	NA	NA	NA	Salix bebbiana
653	montu_16599_1_Salix bebbiana	NA	5.0	NA	NA	NA	Salix bebbiana
654	montu_18080_1_Salix bebbiana	NA	5.0	NA	NA	NA	Salix bebbiana
655	montu_2147_1_Salix bebbiana	NA	NA	Juvenile leaves	NA	NA	Salix bebbiana
656	montu_2148_1_Salix bebbiana	NA	NA	Juvenile leaves	NA	NA	Salix bebbiana
657	montu_21488_1_Salix bebbiana	NA	NA	Juvenile leaves	NA	NA	Salix bebbiana
658	montu_21489_1_Salix bebbiana	NA	NA	Juvenile leaves	NA	NA	Salix bebbiana
659	montu_2149_1_Salix bebbiana	NA	4.0	NA	NA	NA	Salix bebbiana
660	montu_21492_1_Salix bebbiana	NA	4.0	NA	NA	NA	Salix bebbiana
661	montu_2150_1_Salix bebbiana	NA	NA	NA	No leaves	NA	Salix bebbiana
662	montu_2151_1_Salix bebbiana	NA	NA	Juvenile leaves	NA	NA	Salix bebbiana
663	montu_2155_1_Salix bebbiana	NA	5.0	NA	NA	NA	Salix bebbiana
664	montu_2157_1_Salix bebbiana	NA	4.0	NA	NA	NA	Salix bebbiana
665	montu_2158_1_Salix bebbiana	NA	NA	Juvenile leaves	NA	NA	Salix bebbiana
666	montu_2159_1_Salix bebbiana	NA	4.0	NA	NA	NA	Salix bebbiana
667	montu_2160_1_Salix bebbiana	NA	NA	Juvenile leaves	NA	NA	Salix bebbiana
668	montu_2230_1_Salix bebbiana	NA	3.0	NA	NA	NA	Salix bebbiana
669	montu_2231_1_Salix bebbiana	NA	2.0	NA	NA	NA	Salix bebbiana
670	montu_2241_1_Salix bebbiana	NA	NA	Juvenile leaves	NA	NA	Salix bebbiana
671	montu_2242_1_Salix bebbiana	NA	5.0	NA	NA	NA	Salix bebbiana
672	montu_2243_1_Salix bebbiana	NA	5.0	NA	NA	NA	Salix bebbiana
673	montu_2291_1_Salix bebbiana	NA	4.0	NA	NA	NA	Salix bebbiana
674	montu_2304_1_Salix bebbiana	NA	5.0	NA	NA	NA	Salix bebbiana
675	montu_24067_1_Salix bebbiana	NA	NA	Juvenile leaves	NA	NA	Salix bebbiana
676	montu_24193_1_Salix bebbiana	NA	NA	Juvenile leaves	NA	NA	Salix bebbiana
677	montu_24224_1_Salix bebbiana	NA	NA	Juvenile leaves	NA	NA	Salix bebbiana
678	montu_24602_1_Salix bebbiana	NA	2.0	NA	NA	NA	Salix bebbiana
679	montu_24668_1_Salix bebbiana	NA	NA	Juvenile leaves	NA	NA	Salix bebbiana
680	montu_28299_1_Salix bebbiana	NA	2.0	NA	NA	NA	Salix bebbiana
681	montu_29783_1_Salix bebbiana	NA	2.0	NA	NA	NA	Salix bebbiana
682	montu_31855_1_Salix bebbiana	NA	2.0	NA	NA	NA	Salix bebbiana
683	montu_31859_1_Salix bebbiana	NA	4.0	NA	NA	NA	Salix bebbiana
684	montu_31860_1_Salix bebbiana	NA	NA	NA	No leaves	NA	Salix bebbiana
685	montu_31872_1_Salix bebbiana	NA	NA	Juvenile leaves	NA	NA	Salix bebbiana
686	montu_31941_1_Salix bebbiana	NA	3.0	NA	NA	NA	Salix bebbiana
687	montu_32111_1_Salix bebbiana	NA	NA	Juvenile leaves	NA	NA	Salix bebbiana
688	montu_33832_1_Salix bebbiana	NA	3.0	NA	NA	NA	Salix bebbiana
689	montu_38950_1_Salix bebbiana	NA	NA	Juvenile leaves	NA	NA	Salix bebbiana
690	montu_38959_1_Salix bebbiana	NA	3.0	NA	NA	NA	Salix bebbiana
691	montu_49318_1_Salix bebbiana	NA	NA	Juvenile leaves	NA	NA	Salix bebbiana
692	montu_49828_1_Salix bebbiana	NA	4.0	NA	NA	NA	Salix bebbiana
693	montu_50592_1_Salix bebbiana	NA	NA	Juvenile leaves	NA	NA	Salix bebbiana
694	montu_50593_1_Salix bebbiana	NA	5.0	NA	NA	NA	Salix bebbiana
695	montu_50600_1_Salix bebbiana	NA	NA	Juvenile leaves	NA	NA	Salix bebbiana
696	montu_50610_1_Salix bebbiana	NA	NA	Juvenile leaves	NA	NA	Salix bebbiana
697	montu_51172_1_Salix bebbiana	NA	4.0	NA	NA	NA	Salix bebbiana
698	montu_58427_1_Salix bebbiana	NA	5.0	NA	NA	NA	Salix bebbiana
699	montu_58948_1_Salix bebbiana	NA	NA	Juvenile leaves	NA	NA	Salix bebbiana
700	montu_58949_1_Salix bebbiana	NA	3.0	NA	NA	NA	Salix bebbiana
701	montu_58950_1_Salix bebbiana	NA	5.0	NA	NA	NA	Salix bebbiana
702	montu_58951_1_Salix bebbiana	NA	3.0	NA	NA	NA	Salix bebbiana
703	montu_58952_1_Salix bebbiana	NA	NA	Juvenile leaves	NA	NA	Salix bebbiana
704	montu_58953_1_Salix bebbiana	NA	4.0	NA	NA	NA	Salix bebbiana
705	montu_58954_1_Salix bebbiana	NA	5.0	NA	NA	NA	Salix bebbiana
706	montu_58959_1_Salix bebbiana	NA	4.0	NA	NA	NA	Salix bebbiana
707	montu_58960_1_Salix bebbiana	NA	4.0	NA	NA	NA	Salix bebbiana
708	montu_58961_1_Salix bebbiana	NA	NA	Juvenile leaves	NA	NA	Salix bebbiana
709	montu_58964_1_Salix bebbiana	NA	5.0	NA	NA	NA	Salix bebbiana
710	montu_58965_1_Salix bebbiana	NA	5.0	NA	NA	NA	Salix bebbiana
711	montu_58966_1_Salix bebbiana	NA	5.0	NA	NA	NA	Salix bebbiana
712	montu_58967_1_Salix bebbiana	NA	NA	Juvenile leaves	NA	NA	Salix bebbiana
713	montu_58968_1_Salix bebbiana	NA	5.0	NA	NA	NA	Salix bebbiana
714	montu_58969_1_Salix bebbiana	NA	4.0	NA	NA	NA	Salix bebbiana
715	montu_58970_1_Salix bebbiana	NA	3.0	NA	NA	NA	Salix bebbiana
716	montu_58971_1_Salix bebbiana	NA	5.0	NA	NA	NA	Salix bebbiana
717	montu_58973_1_Salix bebbiana	NA	4.0	NA	NA	NA	Salix bebbiana
718	montu_58974_1_Salix bebbiana	NA	4.0	NA	NA	NA	Salix bebbiana
719	montu_58975_1_Salix bebbiana	NA	5.0	NA	NA	NA	Salix bebbiana
720	montu_58976_1_Salix bebbiana	NA	NA	Juvenile leaves	NA	NA	Salix bebbiana
721	montu_73350_1_Salix bebbiana	NA	4.0	NA	NA	NA	Salix bebbiana
722	montu_74793_1_Salix bebbiana	NA	NA	Juvenile leaves	NA	NA	Salix bebbiana
723	montu_74795_1_Salix bebbiana	NA	5.0	NA	NA	NA	Salix bebbiana
724	montu_74863_1_Salix bebbiana	NA	NA	Juvenile leaves	NA	NA	Salix bebbiana
725	montu_78923_1_Salix bebbiana	NA	4.0	NA	NA	NA	Salix bebbiana
726	montu_79098_1_Salix bebbiana	NA	NA	Juvenile leaves	NA	NA	Salix bebbiana
727	montu_79100_1_Salix bebbiana	NA	3.0	NA	NA	NA	Salix bebbiana
728	montu_79559_1_Salix bebbiana	NA	NA	Juvenile leaves	NA	NA	Salix bebbiana
729	montu_80918_1_Salix bebbiana	NA	5.0	NA	NA	NA	Salix bebbiana
730	montu_81884_1_Salix bebbiana	NA	5.0	NA	NA	NA	Salix bebbiana
731	montu_83369_1_Salix bebbiana	NA	NA	Juvenile leaves	NA	NA	Salix bebbiana
732	montu_84276_1_Salix bebbiana	NA	5.0	NA	NA	NA	Salix bebbiana
733	montu_84277_1_Salix bebbiana	NA	NA	Juvenile leaves	NA	NA	Salix bebbiana
734	montu_84278_1_Salix bebbiana	NA	NA	Juvenile leaves	NA	NA	Salix bebbiana
735	montu_88968_1_Salix bebbiana	NA	4.0	NA	NA	NA	Salix bebbiana
736	montu_90366_1_Salix bebbiana	NA	NA	Juvenile leaves	NA	NA	Salix bebbiana
737	montu_91640_1_Salix bebbiana	NA	5.0	NA	NA	NA	Salix bebbiana
738	montu_91649_1_Salix bebbiana	NA	3.0	NA	NA	NA	Salix bebbiana
739	montu_91650_1_Salix bebbiana	NA	NA	Juvenile leaves	NA	NA	Salix bebbiana
740	montu_91651_1_Salix bebbiana	NA	NA	Juvenile leaves	NA	NA	Salix bebbiana
741	montu_91652_1_Salix bebbiana	NA	NA	Juvenile leaves	NA	NA	Salix bebbiana
742	montu_91837_1_Salix bebbiana	NA	5.0	NA	NA	NA	Salix bebbiana
743	montu_92478_1_Salix bebbiana	NA	5.0	NA	NA	NA	Salix bebbiana
744	montu_92588_1_Salix bebbiana	NA	3.0	NA	NA	NA	Salix bebbiana
745	montu_94626_1_Salix bebbiana	NA	2.0	NA	NA	NA	Salix bebbiana
746	montu_94629_1_Salix bebbiana	NA	5.0	NA	NA	NA	Salix bebbiana
747	montu_95114_1_Salix bebbiana	NA	5.0	NA	NA	NA	Salix bebbiana
748	montu_97604_1_Salix bebbiana	NA	5.0	NA	NA	NA	Salix bebbiana
749	montu_97606_1_Salix bebbiana	NA	4.0	NA	NA	NA	Salix bebbiana
750	montu_97612_1_Salix bebbiana	NA	NA	Juvenile leaves	NA	NA	Salix bebbiana
751	montu_97613_1_Salix bebbiana	NA	4.0	NA	NA	NA	Salix bebbiana
752	montu_97614_1_Salix bebbiana	NA	4.0	NA	NA	NA	Salix bebbiana
753	montu_97615_1_Salix bebbiana	NA	5.0	NA	NA	NA	Salix bebbiana
754	montu_97616_1_Salix bebbiana	NA	4.0	NA	NA	NA	Salix bebbiana
755	montu_97617_1_Salix bebbiana	NA	4.0	NA	NA	NA	Salix bebbiana
756	montu_9825_1_Salix bebbiana	NA	NA	Juvenile leaves	NA	NA	Salix bebbiana
757	montu_99540_1_Salix bebbiana	NA	NA	Juvenile leaves	NA	NA	Salix bebbiana
758	montu_99541_1_Salix bebbiana	NA	4.0	NA	NA	NA	Salix bebbiana
759	montu_99542_1_Salix bebbiana	NA	5.0	NA	NA	NA	Salix bebbiana
760	mor_0086585mor_1_Salix bebbiana	NA	5.0	NA	NA	NA	Salix bebbiana
761	mor_0086640mor_1_Salix bebbiana	NA	4.0	NA	NA	NA	Salix bebbiana
762	nava_nava00011555_1_Salix bebbiana	NA	5.0	NA	NA	NA	Salix bebbiana
763	nava_nava00012725_1_Salix bebbiana	NA	5.0	NA	NA	NA	Salix bebbiana
764	nava_nava00012758_1_Salix bebbiana	NA	3.0	NA	NA	NA	Salix bebbiana
765	o_363999_1_Salix bebbiana	NA	5.0	NA	NA	NA	Salix bebbiana
766	o_364002_1_Salix bebbiana	NA	3.0	NA	NA	NA	Salix bebbiana
767	o_364009_1_Salix bebbiana	NA	5.0	NA	NA	NA	Salix bebbiana
768	o_381901_1_Salix bebbiana	NA	3.0	NA	NA	NA	Salix bebbiana
769	o_381906_1_Salix bebbiana	NA	4.0	NA	NA	NA	Salix bebbiana
770	o_381907_1_Salix bebbiana	NA	5.0	NA	NA	NA	Salix bebbiana
771	os_os108686_1_Salix bebbiana	NA	3.0	NA	NA	NA	Salix bebbiana
772	os_os114452_1_Salix bebbiana	NA	3.0	NA	NA	NA	Salix bebbiana
773	os_os151576_1_Salix bebbiana	NA	4.0	NA	NA	NA	Salix bebbiana
774	os_os152552_1_Salix bebbiana	NA	5.0	NA	NA	NA	Salix bebbiana
775	os_os174484_1_Salix bebbiana	NA	NA	Juvenile leaves	NA	NA	Salix bebbiana
776	os_os174485_1_Salix bebbiana	NA	5.0	NA	NA	NA	Salix bebbiana
777	os_os174700_1_Salix bebbiana	NA	NA	NA	NA	NA	Salix bebbiana
778	os_os182487_1_Salix bebbiana	NA	5.0	NA	NA	NA	Salix bebbiana
779	os_os182658_1_Salix bebbiana	NA	4.0	NA	NA	NA	Salix bebbiana
780	os_os186637_1_Salix bebbiana	NA	4.0	NA	NA	NA	Salix bebbiana
781	os_os21619_1_Salix bebbiana	NA	3.0	NA	NA	NA	Salix bebbiana
782	os_os27350_1_Salix bebbiana	NA	2.0	NA	NA	NA	Salix bebbiana
783	os_os27352_1_Salix bebbiana	NA	5.0	NA	NA	NA	Salix bebbiana
784	os_os27353_1_Salix bebbiana	NA	NA	Juvenile leaves	NA	NA	Salix bebbiana
785	os_os27354_1_Salix bebbiana	NA	5.0	NA	NA	NA	Salix bebbiana
786	os_os27355_1_Salix bebbiana	NA	2.0	NA	NA	NA	Salix bebbiana
787	os_os27358_1_Salix bebbiana	NA	4.0	NA	NA	NA	Salix bebbiana
788	os_os27359_1_Salix bebbiana	NA	3.0	NA	NA	NA	Salix bebbiana
789	os_os27360_1_Salix bebbiana	NA	NA	NA	NA	NA	Salix bebbiana
790	os_os27407_1_Salix bebbiana	NA	NA	NA	NA	NA	Salix bebbiana
791	os_os27408_1_Salix bebbiana	NA	4.0	NA	NA	NA	Salix bebbiana
792	os_os27409_1_Salix bebbiana	NA	3.0	NA	NA	NA	Salix bebbiana
793	os_os27410_1_Salix bebbiana	NA	2.0	NA	NA	NA	Salix bebbiana
794	os_os27411_1_Salix bebbiana	NA	2.0	NA	NA	NA	Salix bebbiana
795	os_os27412_1_Salix bebbiana	NA	3.0	NA	NA	NA	Salix bebbiana
796	os_os27413_1_Salix bebbiana	NA	2.0	NA	NA	NA	Salix bebbiana
797	os_os350506_1_Salix bebbiana	NA	5.0	NA	NA	NA	Salix bebbiana
798	os_os357698_1_Salix bebbiana	NA	5.0	NA	NA	NA	Salix bebbiana
799	os_os357699_1_Salix bebbiana	NA	NA	NA	No leaves	NA	Salix bebbiana
800	os_os357700_1_Salix bebbiana	NA	4.0	NA	NA	NA	Salix bebbiana
801	os_os357701_1_Salix bebbiana	NA	5.0	NA	NA	NA	Salix bebbiana
802	os_os357702_1_Salix bebbiana	NA	5.0	NA	NA	NA	Salix bebbiana
803	os_os357703_1_Salix bebbiana	NA	NA	Juvenile leaves	No leaves	NA	Salix bebbiana
804	os_os357706_1_Salix bebbiana	NA	NA	Juvenile leaves	NA	NA	Salix bebbiana
805	os_os357707_1_Salix bebbiana	NA	NA	Juvenile leaves	NA	NA	Salix bebbiana
806	os_os357708_1_Salix bebbiana	NA	3.0	NA	NA	NA	Salix bebbiana
807	os_os357709_1_Salix bebbiana	NA	2.0	NA	NA	NA	Salix bebbiana
808	os_os395432_1_Salix bebbiana	NA	5.0	NA	NA	NA	Salix bebbiana
809	os_os421438_1_Salix bebbiana	NA	4.0	NA	NA	NA	Salix bebbiana
810	os_os429049_1_Salix bebbiana	NA	5.0	NA	NA	NA	Salix bebbiana
811	os_os429052_1_Salix bebbiana	NA	5.0	NA	NA	NA	Salix bebbiana
812	os_os429055_1_Salix bebbiana	NA	5.0	NA	NA	NA	Salix bebbiana
813	os_os430760_1_Salix bebbiana	NA	3.0	NA	NA	NA	Salix bebbiana
814	os_os431017_1_Salix bebbiana	NA	NA	NA	NA	NA	Salix bebbiana
815	os_os436327_1_Salix bebbiana	NA	NA	NA	NA	NA	Salix bebbiana
816	os_os436328_1_Salix bebbiana	NA	4.0	NA	NA	NA	Salix bebbiana
817	os_os60977_1_Salix bebbiana	NA	NA	NA	NA	NA	Salix bebbiana
818	os_os78256_1_Salix bebbiana	NA	3.0	NA	NA	NA	Salix bebbiana
819	os_os78309_1_Salix bebbiana	NA	4.0	NA	NA	NA	Salix bebbiana
820	os_os79964_1_Salix bebbiana	NA	NA	Juvenile leaves	NA	NA	Salix bebbiana
821	os_os79966_1_Salix bebbiana	NA	2.0	NA	NA	NA	Salix bebbiana
822	os_os79967_1_Salix bebbiana	NA	5.0	NA	NA	NA	Salix bebbiana
823	os_os81583_1_Salix bebbiana	NA	3.0	NA	NA	NA	Salix bebbiana
824	os_os81584_1_Salix bebbiana	NA	4.0	NA	NA	NA	Salix bebbiana
825	os_os81585_1_Salix bebbiana	NA	3.0	NA	NA	NA	Salix bebbiana
826	os_os92574_1_Salix bebbiana	NA	2.0	NA	NA	NA	Salix bebbiana
827	os_os92575_1_Salix bebbiana	NA	5.0	NA	NA	NA	Salix bebbiana
828	os_os92576_1_Salix bebbiana	NA	5.0	NA	NA	NA	Salix bebbiana
829	os_os92577_1_Salix bebbiana	NA	4.0	NA	NA	NA	Salix bebbiana
830	os_os92578_1_Salix bebbiana	NA	4.0	NA	NA	NA	Salix bebbiana
831	os_os92579_1_Salix bebbiana	NA	4.0	NA	NA	NA	Salix bebbiana
832	os_os96225_1_Salix bebbiana	NA	5.0	NA	NA	NA	Salix bebbiana
833	srp_20957_1_Salix bebbiana	NA	NA	Juvenile leaves	NA	NA	Salix bebbiana
834	srp_29469_1_Salix bebbiana	NA	4.0	NA	NA	NA	Salix bebbiana
835	srp_30422_1_Salix bebbiana	NA	4.0	NA	NA	NA	Salix bebbiana
836	srp_30554_1_Salix bebbiana	NA	3.0	NA	NA	NA	Salix bebbiana
837	srp_41448_1_Salix bebbiana	NA	5.0	NA	NA	NA	Salix bebbiana
838	srp_41449_1_Salix bebbiana	NA	4.0	NA	NA	NA	Salix bebbiana
839	srp_41452_1_Salix bebbiana	NA	5.0	NA	NA	NA	Salix bebbiana
840	srp_41453_1_Salix bebbiana	NA	5.0	NA	NA	NA	Salix bebbiana
841	srp_41454_1_Salix bebbiana	NA	3.0	NA	NA	NA	Salix bebbiana
842	srp_51982_1_Salix bebbiana	NA	5.0	NA	NA	NA	Salix bebbiana
843	srp_52715_1_Salix bebbiana	NA	NA	Juvenile leaves	NA	NA	Salix bebbiana
844	srp_55450_1_Salix bebbiana	NA	2.0	NA	NA	NA	Salix bebbiana
845	srp_61707_1_Salix bebbiana	NA	5.0	NA	NA	NA	Salix bebbiana
846	srp_65573_1_Salix bebbiana	NA	2.0	NA	NA	NA	Salix bebbiana
847	trh_19411_1_Salix bebbiana	NA	4.0	NA	NA	NA	Salix bebbiana
848	trh_19419_1_Salix bebbiana	NA	3.0	NA	NA	NA	Salix bebbiana
849	uaah_10083_1_Salix bebbiana	NA	4.0	NA	NA	NA	Salix bebbiana
850	uaah_10187_1_Salix bebbiana	NA	5.0	NA	NA	NA	Salix bebbiana
851	uaah_10285_1_Salix bebbiana	NA	4.0	NA	NA	NA	Salix bebbiana
852	uaah_10286_1_Salix bebbiana	NA	5.0	NA	NA	NA	Salix bebbiana
853	uaah_10649_1_Salix bebbiana	NA	4.0	NA	NA	NA	Salix bebbiana
854	uaah_10650_1_Salix bebbiana	NA	4.0	NA	NA	NA	Salix bebbiana
855	uaah_10651_1_Salix bebbiana	NA	3.0	NA	NA	NA	Salix bebbiana
856	uaah_4342_1_Salix bebbiana	NA	NA	Sapling	NA	NA	Salix bebbiana
857	uaah_7114_1_Salix bebbiana	NA	NA	NA	No leaves	NA	Salix bebbiana
858	uaah_7138_1_Salix bebbiana	NA	4.0	NA	NA	NA	Salix bebbiana
859	uaah_8052_1_Salix bebbiana	NA	2.0	NA	NA	NA	Salix bebbiana
860	uaah_8095_1_Salix bebbiana	NA	4.0	NA	NA	NA	Salix bebbiana
861	uaah_9172_1_Salix bebbiana	NA	5.0	NA	NA	NA	Salix bebbiana
862	uaah_9667_1_Salix bebbiana	NA	5.0	NA	NA	NA	Salix bebbiana
863	uam_uam:herb:10282_1_Salix bebbiana	NA	5.0	NA	NA	NA	Salix bebbiana
864	uam_uam:herb:10282_2_Salix bebbiana	NA	NA	NA	NA	NA	Salix bebbiana
865	uam_uam:herb:10282_3_Salix bebbiana	NA	NA	NA	NA	NA	Salix bebbiana
866	uam_uam:herb:108205_1_Salix bebbiana	NA	4.0	NA	NA	NA	Salix bebbiana
867	uam_uam:herb:108205_2_Salix bebbiana	NA	NA	NA	NA	NA	Salix bebbiana
868	uam_uam:herb:108205_3_Salix bebbiana	NA	NA	NA	NA	NA	Salix bebbiana
869	uam_uam:herb:108207_1_Salix bebbiana	NA	5.0	NA	NA	NA	Salix bebbiana
870	uam_uam:herb:108207_2_Salix bebbiana	NA	NA	NA	NA	NA	Salix bebbiana
871	uam_uam:herb:108207_3_Salix bebbiana	NA	NA	NA	NA	NA	Salix bebbiana
872	uam_uam:herb:108208_1_Salix bebbiana	NA	4.0	NA	NA	NA	Salix bebbiana
873	uam_uam:herb:108208_2_Salix bebbiana	NA	NA	NA	NA	NA	Salix bebbiana
874	uam_uam:herb:108208_3_Salix bebbiana	NA	NA	NA	NA	NA	Salix bebbiana
875	uam_uam:herb:108209_1_Salix bebbiana	NA	3.0	NA	NA	NA	Salix bebbiana
876	uam_uam:herb:108209_2_Salix bebbiana	NA	NA	NA	NA	NA	Salix bebbiana
877	uam_uam:herb:108209_3_Salix bebbiana	NA	NA	NA	NA	NA	Salix bebbiana
878	uam_uam:herb:108214_1_Salix bebbiana	NA	3.0	NA	NA	NA	Salix bebbiana
879	uam_uam:herb:108214_2_Salix bebbiana	NA	NA	NA	NA	NA	Salix bebbiana
880	uam_uam:herb:108214_3_Salix bebbiana	NA	NA	NA	NA	NA	Salix bebbiana
881	uam_uam:herb:11292_1_Salix bebbiana	NA	5.0	NA	NA	NA	Salix bebbiana
882	uam_uam:herb:11292_2_Salix bebbiana	NA	NA	NA	NA	NA	Salix bebbiana
883	uam_uam:herb:11292_3_Salix bebbiana	NA	NA	NA	NA	NA	Salix bebbiana
884	uam_uam:herb:11312_1_Salix bebbiana	NA	3.0	NA	NA	NA	Salix bebbiana
885	uam_uam:herb:11312_2_Salix bebbiana	NA	NA	NA	NA	NA	Salix bebbiana
886	uam_uam:herb:11312_3_Salix bebbiana	NA	NA	NA	NA	NA	Salix bebbiana
887	uam_uam:herb:11314_1_Salix bebbiana	NA	5.0	NA	NA	NA	Salix bebbiana
888	uam_uam:herb:11314_2_Salix bebbiana	NA	NA	NA	NA	NA	Salix bebbiana
889	uam_uam:herb:11314_3_Salix bebbiana	NA	NA	NA	NA	NA	Salix bebbiana
890	uam_uam:herb:11323_1_Salix bebbiana	NA	4.0	NA	NA	NA	Salix bebbiana
891	uam_uam:herb:11323_2_Salix bebbiana	NA	NA	NA	NA	NA	Salix bebbiana
892	uam_uam:herb:11323_3_Salix bebbiana	NA	NA	NA	NA	NA	Salix bebbiana
893	uam_uam:herb:11324_1_Salix bebbiana	NA	3.0	NA	NA	NA	Salix bebbiana
894	uam_uam:herb:11324_2_Salix bebbiana	NA	NA	NA	NA	NA	Salix bebbiana
895	uam_uam:herb:11324_3_Salix bebbiana	NA	NA	NA	NA	NA	Salix bebbiana
896	uam_uam:herb:11325_1_Salix bebbiana	NA	5.0	NA	NA	NA	Salix bebbiana
897	uam_uam:herb:11325_2_Salix bebbiana	NA	NA	NA	NA	NA	Salix bebbiana
898	uam_uam:herb:11325_3_Salix bebbiana	NA	NA	NA	NA	NA	Salix bebbiana
899	uam_uam:herb:11326_1_Salix bebbiana	NA	4.0	NA	NA	NA	Salix bebbiana
900	uam_uam:herb:11326_2_Salix bebbiana	NA	NA	NA	NA	NA	Salix bebbiana
901	uam_uam:herb:11326_3_Salix bebbiana	NA	NA	NA	NA	NA	Salix bebbiana
902	uam_uam:herb:11329_1_Salix bebbiana	NA	5.0	NA	NA	NA	Salix bebbiana
903	uam_uam:herb:11329_2_Salix bebbiana	NA	NA	NA	NA	NA	Salix bebbiana
904	uam_uam:herb:11329_3_Salix bebbiana	NA	NA	NA	NA	NA	Salix bebbiana
905	uam_uam:herb:11361_1_Salix bebbiana	NA	4.0	NA	NA	NA	Salix bebbiana
906	uam_uam:herb:11361_2_Salix bebbiana	NA	NA	NA	NA	NA	Salix bebbiana
907	uam_uam:herb:11361_3_Salix bebbiana	NA	NA	NA	NA	NA	Salix bebbiana
908	uam_uam:herb:11366_1_Salix bebbiana	NA	3.0	NA	NA	NA	Salix bebbiana
909	uam_uam:herb:11366_2_Salix bebbiana	NA	NA	NA	NA	NA	Salix bebbiana
910	uam_uam:herb:11366_3_Salix bebbiana	NA	NA	NA	NA	NA	Salix bebbiana
911	uam_uam:herb:11371_1_Salix bebbiana	NA	5.0	NA	NA	NA	Salix bebbiana
912	uam_uam:herb:11371_2_Salix bebbiana	NA	NA	NA	NA	NA	Salix bebbiana
913	uam_uam:herb:11371_3_Salix bebbiana	NA	NA	NA	NA	NA	Salix bebbiana
914	uam_uam:herb:11376_1_Salix bebbiana	NA	3.0	NA	NA	NA	Salix bebbiana
915	uam_uam:herb:11376_2_Salix bebbiana	NA	NA	NA	NA	NA	Salix bebbiana
916	uam_uam:herb:11376_3_Salix bebbiana	NA	NA	NA	NA	NA	Salix bebbiana
917	uam_uam:herb:11377_1_Salix bebbiana	NA	3.0	NA	NA	NA	Salix bebbiana
918	uam_uam:herb:11377_2_Salix bebbiana	NA	NA	NA	NA	NA	Salix bebbiana
919	uam_uam:herb:11377_3_Salix bebbiana	NA	NA	NA	NA	NA	Salix bebbiana
920	uam_uam:herb:11946_1_Salix bebbiana	NA	5.0	NA	NA	NA	Salix bebbiana
921	uam_uam:herb:11946_2_Salix bebbiana	NA	NA	NA	NA	NA	Salix bebbiana
922	uam_uam:herb:11946_3_Salix bebbiana	NA	NA	NA	NA	NA	Salix bebbiana
923	uam_uam:herb:129078_1_Salix bebbiana	NA	4.0	NA	NA	NA	Salix bebbiana
924	uam_uam:herb:129078_2_Salix bebbiana	NA	NA	NA	NA	NA	Salix bebbiana
925	uam_uam:herb:130007_1_Salix bebbiana	NA	5.0	NA	NA	NA	Salix bebbiana
926	uam_uam:herb:130007_2_Salix bebbiana	NA	NA	NA	NA	NA	Salix bebbiana
927	uam_uam:herb:130007_3_Salix bebbiana	NA	NA	NA	NA	NA	Salix bebbiana
928	uam_uam:herb:130514_1_Salix bebbiana	NA	4.0	NA	NA	NA	Salix bebbiana
929	uam_uam:herb:130514_2_Salix bebbiana	NA	NA	NA	NA	NA	Salix bebbiana
930	uam_uam:herb:130514_3_Salix bebbiana	NA	NA	NA	NA	NA	Salix bebbiana
931	uam_uam:herb:130732_1_Salix bebbiana	NA	5.0	NA	NA	NA	Salix bebbiana
932	uam_uam:herb:130732_2_Salix bebbiana	NA	NA	NA	NA	NA	Salix bebbiana
933	uam_uam:herb:130732_3_Salix bebbiana	NA	NA	NA	NA	NA	Salix bebbiana
934	uam_uam:herb:131048_1_Salix bebbiana	NA	4.0	NA	NA	NA	Salix bebbiana
935	uam_uam:herb:131048_2_Salix bebbiana	NA	NA	NA	NA	NA	Salix bebbiana
936	uam_uam:herb:131048_3_Salix bebbiana	NA	NA	NA	NA	NA	Salix bebbiana
937	uam_uam:herb:131251_1_Salix bebbiana	NA	4.0	NA	NA	NA	Salix bebbiana
938	uam_uam:herb:131251_2_Salix bebbiana	NA	NA	NA	NA	NA	Salix bebbiana
939	uam_uam:herb:131251_3_Salix bebbiana	NA	NA	NA	NA	NA	Salix bebbiana
940	uam_uam:herb:131270_1_Salix bebbiana	NA	5.0	NA	NA	NA	Salix bebbiana
941	uam_uam:herb:131270_2_Salix bebbiana	NA	NA	NA	NA	NA	Salix bebbiana
942	uam_uam:herb:131270_3_Salix bebbiana	NA	NA	NA	NA	NA	Salix bebbiana
943	uam_uam:herb:131298_1_Salix bebbiana	NA	4.0	NA	NA	NA	Salix bebbiana
944	uam_uam:herb:131298_2_Salix bebbiana	NA	NA	NA	NA	NA	Salix bebbiana
945	uam_uam:herb:131298_3_Salix bebbiana	NA	NA	NA	NA	NA	Salix bebbiana
946	uam_uam:herb:131300_1_Salix bebbiana	NA	5.0	NA	NA	NA	Salix bebbiana
947	uam_uam:herb:131300_2_Salix bebbiana	NA	NA	NA	NA	NA	Salix bebbiana
948	uam_uam:herb:131300_3_Salix bebbiana	NA	NA	NA	NA	NA	Salix bebbiana
949	uam_uam:herb:131322_1_Salix bebbiana	NA	5.0	NA	NA	NA	Salix bebbiana
950	uam_uam:herb:131322_2_Salix bebbiana	NA	NA	NA	NA	NA	Salix bebbiana
951	uam_uam:herb:131322_3_Salix bebbiana	NA	NA	NA	NA	NA	Salix bebbiana
952	uam_uam:herb:131327_1_Salix bebbiana	NA	5.0	NA	NA	NA	Salix bebbiana
953	uam_uam:herb:131327_2_Salix bebbiana	NA	NA	NA	NA	NA	Salix bebbiana
954	uam_uam:herb:131327_3_Salix bebbiana	NA	NA	NA	NA	NA	Salix bebbiana
955	uam_uam:herb:131468_1_Salix bebbiana	NA	5.0	NA	NA	NA	Salix bebbiana
956	uam_uam:herb:131468_2_Salix bebbiana	NA	NA	NA	NA	NA	Salix bebbiana
957	uam_uam:herb:131468_3_Salix bebbiana	NA	NA	NA	NA	NA	Salix bebbiana
958	uam_uam:herb:131533_1_Salix bebbiana	NA	3.0	NA	NA	NA	Salix bebbiana
959	uam_uam:herb:131533_2_Salix bebbiana	NA	NA	NA	NA	NA	Salix bebbiana
960	uam_uam:herb:131534_1_Salix bebbiana	NA	4.0	NA	NA	NA	Salix bebbiana
961	uam_uam:herb:131534_2_Salix bebbiana	NA	NA	NA	NA	NA	Salix bebbiana
962	uam_uam:herb:131534_3_Salix bebbiana	NA	NA	NA	NA	NA	Salix bebbiana
963	uam_uam:herb:131564_1_Salix bebbiana	NA	6.0	NA	NA	NA	Salix bebbiana
964	uam_uam:herb:131564_2_Salix bebbiana	NA	NA	NA	NA	NA	Salix bebbiana
965	uam_uam:herb:131564_3_Salix bebbiana	NA	NA	NA	NA	NA	Salix bebbiana
966	uam_uam:herb:131731_1_Salix bebbiana	NA	5.0	NA	NA	NA	Salix bebbiana
967	uam_uam:herb:131731_2_Salix bebbiana	NA	NA	NA	NA	NA	Salix bebbiana
968	uam_uam:herb:131731_3_Salix bebbiana	NA	NA	NA	NA	NA	Salix bebbiana
969	uam_uam:herb:131757_1_Salix bebbiana	NA	2.0	NA	NA	NA	Salix bebbiana
970	uam_uam:herb:131757_2_Salix bebbiana	NA	NA	NA	NA	NA	Salix bebbiana
971	uam_uam:herb:131816_1_Salix bebbiana	NA	4.0	NA	NA	NA	Salix bebbiana
972	uam_uam:herb:131816_2_Salix bebbiana	NA	NA	NA	NA	NA	Salix bebbiana
973	uam_uam:herb:131816_3_Salix bebbiana	NA	NA	NA	NA	NA	Salix bebbiana
974	uam_uam:herb:13239_1_Salix bebbiana	NA	4.0	NA	NA	NA	Salix bebbiana
975	uam_uam:herb:13239_2_Salix bebbiana	NA	NA	NA	NA	NA	Salix bebbiana
976	uam_uam:herb:13239_3_Salix bebbiana	NA	NA	NA	NA	NA	Salix bebbiana
977	uam_uam:herb:135441_1_Salix bebbiana	NA	5.0	NA	NA	NA	Salix bebbiana
978	uam_uam:herb:135441_2_Salix bebbiana	NA	NA	NA	NA	NA	Salix bebbiana
979	uam_uam:herb:135441_3_Salix bebbiana	NA	NA	NA	NA	NA	Salix bebbiana
980	uam_uam:herb:135442_1_Salix bebbiana	NA	4.0	NA	NA	NA	Salix bebbiana
981	uam_uam:herb:135442_2_Salix bebbiana	NA	NA	NA	NA	NA	Salix bebbiana
982	uam_uam:herb:135442_3_Salix bebbiana	NA	NA	NA	NA	NA	Salix bebbiana
983	uam_uam:herb:135475_1_Salix bebbiana	NA	3.0	NA	NA	NA	Salix bebbiana
984	uam_uam:herb:135475_2_Salix bebbiana	NA	NA	NA	NA	NA	Salix bebbiana
985	uam_uam:herb:135475_3_Salix bebbiana	NA	NA	NA	NA	NA	Salix bebbiana
986	uam_uam:herb:137873_1_Salix bebbiana	NA	2.0	NA	NA	NA	Salix bebbiana
987	uam_uam:herb:137873_2_Salix bebbiana	NA	NA	NA	NA	NA	Salix bebbiana
988	uam_uam:herb:137895_1_Salix bebbiana	NA	5.0	NA	NA	NA	Salix bebbiana
989	uam_uam:herb:137895_2_Salix bebbiana	NA	NA	NA	NA	NA	Salix bebbiana
990	uam_uam:herb:138019_1_Salix bebbiana	NA	4.0	NA	NA	NA	Salix bebbiana
991	uam_uam:herb:138019_2_Salix bebbiana	NA	NA	NA	NA	NA	Salix bebbiana
992	uam_uam:herb:138019_3_Salix bebbiana	NA	NA	NA	NA	NA	Salix bebbiana
993	uam_uam:herb:138796_1_Salix bebbiana	NA	2.0	NA	NA	NA	Salix bebbiana
994	uam_uam:herb:138796_2_Salix bebbiana	NA	NA	NA	NA	NA	Salix bebbiana
995	uam_uam:herb:138796_3_Salix bebbiana	NA	NA	NA	NA	NA	Salix bebbiana
996	uam_uam:herb:139248_1_Salix bebbiana	NA	5.0	NA	NA	NA	Salix bebbiana
997	uam_uam:herb:139248_2_Salix bebbiana	NA	NA	NA	NA	NA	Salix bebbiana
998	uam_uam:herb:139248_3_Salix bebbiana	NA	NA	NA	NA	NA	Salix bebbiana
999	uam_uam:herb:139249_1_Salix bebbiana	NA	5.0	NA	NA	NA	Salix bebbiana
1000	uam_uam:herb:139249_2_Salix bebbiana	NA	NA	NA	NA	NA	Salix bebbiana
1001	uam_uam:herb:139249_3_Salix bebbiana	NA	NA	NA	NA	NA	Salix bebbiana
1002	uam_uam:herb:139344_1_Salix bebbiana	NA	4.0	NA	NA	NA	Salix bebbiana
1003	uam_uam:herb:139344_2_Salix bebbiana	NA	NA	NA	NA	NA	Salix bebbiana
1004	uam_uam:herb:139344_3_Salix bebbiana	NA	NA	NA	NA	NA	Salix bebbiana
1005	uam_uam:herb:139419_1_Salix bebbiana	NA	NA	Juvenile leaves	NA	NA	Salix bebbiana
1006	uam_uam:herb:139419_2_Salix bebbiana	NA	NA	NA	NA	NA	Salix bebbiana
1007	uam_uam:herb:139419_3_Salix bebbiana	NA	NA	NA	NA	NA	Salix bebbiana
1008	uam_uam:herb:141372_1_Salix bebbiana	NA	5.0	NA	NA	NA	Salix bebbiana
1009	uam_uam:herb:141372_2_Salix bebbiana	NA	NA	NA	NA	NA	Salix bebbiana
1010	uam_uam:herb:141376_1_Salix bebbiana	NA	5.0	NA	NA	NA	Salix bebbiana
1011	uam_uam:herb:141376_2_Salix bebbiana	NA	NA	NA	NA	NA	Salix bebbiana
1012	uam_uam:herb:14141_1_Salix bebbiana	NA	NA	NA	No leaves	NA	Salix bebbiana
1013	uam_uam:herb:14141_2_Salix bebbiana	NA	NA	NA	NA	NA	Salix bebbiana
1014	uam_uam:herb:14141_3_Salix bebbiana	NA	NA	NA	NA	NA	Salix bebbiana
1015	uam_uam:herb:14142_1_Salix bebbiana	NA	NA	NA	No leaves	NA	Salix bebbiana
1016	uam_uam:herb:14142_2_Salix bebbiana	NA	NA	NA	NA	NA	Salix bebbiana
1017	uam_uam:herb:14142_3_Salix bebbiana	NA	NA	NA	NA	NA	Salix bebbiana
1018	uam_uam:herb:14143_1_Salix bebbiana	NA	NA	NA	No leaves	NA	Salix bebbiana
1019	uam_uam:herb:14143_2_Salix bebbiana	NA	NA	NA	NA	NA	Salix bebbiana
1020	uam_uam:herb:14143_3_Salix bebbiana	NA	NA	NA	NA	NA	Salix bebbiana
1021	uam_uam:herb:14144_1_Salix bebbiana	NA	NA	NA	No leaves	NA	Salix bebbiana
1022	uam_uam:herb:14144_2_Salix bebbiana	NA	NA	NA	NA	NA	Salix bebbiana
1023	uam_uam:herb:14144_3_Salix bebbiana	NA	NA	NA	NA	NA	Salix bebbiana
1024	uam_uam:herb:141454_1_Salix bebbiana	NA	4.0	NA	NA	NA	Salix bebbiana
1025	uam_uam:herb:141454_2_Salix bebbiana	NA	NA	NA	NA	NA	Salix bebbiana
1026	uam_uam:herb:14146_1_Salix bebbiana	NA	NA	NA	No leaves	NA	Salix bebbiana
1027	uam_uam:herb:14146_2_Salix bebbiana	NA	NA	NA	NA	NA	Salix bebbiana
1028	uam_uam:herb:14146_3_Salix bebbiana	NA	NA	NA	NA	NA	Salix bebbiana
1029	uam_uam:herb:14147_1_Salix bebbiana	NA	NA	NA	No leaves	NA	Salix bebbiana
1030	uam_uam:herb:14147_2_Salix bebbiana	NA	NA	NA	NA	NA	Salix bebbiana
1031	uam_uam:herb:14147_3_Salix bebbiana	NA	NA	NA	NA	NA	Salix bebbiana
1032	uam_uam:herb:14148_1_Salix bebbiana	NA	NA	NA	No leaves	NA	Salix bebbiana
1033	uam_uam:herb:14148_2_Salix bebbiana	NA	NA	NA	NA	NA	Salix bebbiana
1034	uam_uam:herb:14148_3_Salix bebbiana	NA	NA	NA	NA	NA	Salix bebbiana
1035	uam_uam:herb:14149_1_Salix bebbiana	NA	NA	NA	No leaves	NA	Salix bebbiana
1036	uam_uam:herb:14149_2_Salix bebbiana	NA	NA	NA	NA	NA	Salix bebbiana
1037	uam_uam:herb:14149_3_Salix bebbiana	NA	NA	NA	NA	NA	Salix bebbiana
1038	uam_uam:herb:14150_1_Salix bebbiana	NA	NA	NA	No leaves	NA	Salix bebbiana
1039	uam_uam:herb:14150_2_Salix bebbiana	NA	NA	NA	NA	NA	Salix bebbiana
1040	uam_uam:herb:14150_3_Salix bebbiana	NA	NA	NA	NA	NA	Salix bebbiana
1041	uam_uam:herb:14493_1_Salix bebbiana	NA	5.0	NA	NA	NA	Salix bebbiana
1042	uam_uam:herb:14493_2_Salix bebbiana	NA	NA	NA	NA	NA	Salix bebbiana
1043	uam_uam:herb:14493_3_Salix bebbiana	NA	NA	NA	NA	NA	Salix bebbiana
1044	uam_uam:herb:14494_1_Salix bebbiana	NA	2.0	NA	NA	NA	Salix bebbiana
1045	uam_uam:herb:14494_2_Salix bebbiana	NA	NA	NA	NA	NA	Salix bebbiana
1046	uam_uam:herb:14494_3_Salix bebbiana	NA	NA	NA	NA	NA	Salix bebbiana
1047	uam_uam:herb:14496_1_Salix bebbiana	NA	2.0	NA	NA	NA	Salix bebbiana
1048	uam_uam:herb:14496_2_Salix bebbiana	NA	NA	NA	NA	NA	Salix bebbiana
1049	uam_uam:herb:14496_3_Salix bebbiana	NA	NA	NA	NA	NA	Salix bebbiana
1050	uam_uam:herb:14497_1_Salix bebbiana	NA	3.0	NA	NA	NA	Salix bebbiana
1051	uam_uam:herb:14497_2_Salix bebbiana	NA	NA	NA	NA	NA	Salix bebbiana
1052	uam_uam:herb:14497_3_Salix bebbiana	NA	NA	NA	NA	NA	Salix bebbiana
1053	uam_uam:herb:14498_1_Salix bebbiana	NA	5.0	NA	NA	NA	Salix bebbiana
1054	uam_uam:herb:14498_2_Salix bebbiana	NA	NA	NA	NA	NA	Salix bebbiana
1055	uam_uam:herb:14498_3_Salix bebbiana	NA	NA	NA	NA	NA	Salix bebbiana
1056	uam_uam:herb:14499_1_Salix bebbiana	NA	2.0	NA	NA	NA	Salix bebbiana
1057	uam_uam:herb:14499_2_Salix bebbiana	NA	NA	NA	NA	NA	Salix bebbiana
1058	uam_uam:herb:14499_3_Salix bebbiana	NA	NA	NA	NA	NA	Salix bebbiana
1059	uam_uam:herb:14500_1_Salix bebbiana	NA	5.0	NA	NA	NA	Salix bebbiana
1060	uam_uam:herb:14500_2_Salix bebbiana	NA	NA	NA	NA	NA	Salix bebbiana
1061	uam_uam:herb:14500_3_Salix bebbiana	NA	NA	NA	NA	NA	Salix bebbiana
1062	uam_uam:herb:145160_1_Salix bebbiana	NA	5.0	NA	NA	NA	Salix bebbiana
1063	uam_uam:herb:145160_2_Salix bebbiana	NA	NA	NA	NA	NA	Salix bebbiana
1064	uam_uam:herb:145160_3_Salix bebbiana	NA	NA	NA	NA	NA	Salix bebbiana
1065	uam_uam:herb:145657_1_Salix bebbiana	NA	5.0	NA	NA	NA	Salix bebbiana
1066	uam_uam:herb:145657_2_Salix bebbiana	NA	NA	NA	NA	NA	Salix bebbiana
1067	uam_uam:herb:145657_3_Salix bebbiana	NA	NA	NA	NA	NA	Salix bebbiana
1068	uam_uam:herb:148416_1_Salix bebbiana	NA	4.0	NA	NA	NA	Salix bebbiana
1069	uam_uam:herb:148416_2_Salix bebbiana	NA	NA	NA	NA	NA	Salix bebbiana
1070	uam_uam:herb:148416_3_Salix bebbiana	NA	NA	NA	NA	NA	Salix bebbiana
1071	uam_uam:herb:148419_1_Salix bebbiana	NA	NA	Juvenile leaves	NA	NA	Salix bebbiana
1072	uam_uam:herb:148419_2_Salix bebbiana	NA	NA	NA	NA	NA	Salix bebbiana
1073	uam_uam:herb:148419_3_Salix bebbiana	NA	NA	NA	NA	NA	Salix bebbiana
1074	uam_uam:herb:15827_1_Salix bebbiana	NA	3.0	NA	NA	NA	Salix bebbiana
1075	uam_uam:herb:15827_2_Salix bebbiana	NA	NA	NA	NA	NA	Salix bebbiana
1076	uam_uam:herb:15827_3_Salix bebbiana	NA	NA	NA	NA	NA	Salix bebbiana
1077	uam_uam:herb:15918_1_Salix bebbiana	NA	5.0	NA	NA	NA	Salix bebbiana
1078	uam_uam:herb:15918_2_Salix bebbiana	NA	NA	NA	NA	NA	Salix bebbiana
1079	uam_uam:herb:15918_3_Salix bebbiana	NA	NA	NA	NA	NA	Salix bebbiana
1080	uam_uam:herb:16524_1_Salix bebbiana	NA	4.0	NA	NA	NA	Salix bebbiana
1081	uam_uam:herb:16524_2_Salix bebbiana	NA	NA	NA	NA	NA	Salix bebbiana
1082	uam_uam:herb:16524_3_Salix bebbiana	NA	NA	NA	NA	NA	Salix bebbiana
1083	uam_uam:herb:18720_1_Salix bebbiana	NA	3.0	NA	NA	NA	Salix bebbiana
1084	uam_uam:herb:18720_2_Salix bebbiana	NA	NA	NA	NA	NA	Salix bebbiana
1085	uam_uam:herb:18720_3_Salix bebbiana	NA	NA	NA	NA	NA	Salix bebbiana
1086	uam_uam:herb:248033_1_Salix bebbiana	NA	3.0	NA	NA	NA	Salix bebbiana
1087	uam_uam:herb:248033_2_Salix bebbiana	NA	NA	NA	NA	NA	Salix bebbiana
1088	uam_uam:herb:248183_1_Salix bebbiana	NA	4.0	NA	NA	NA	Salix bebbiana
1089	uam_uam:herb:248183_2_Salix bebbiana	NA	NA	NA	NA	NA	Salix bebbiana
1090	uam_uam:herb:249964_1_Salix bebbiana	NA	3.0	NA	NA	NA	Salix bebbiana
1091	uam_uam:herb:249964_2_Salix bebbiana	NA	NA	NA	NA	NA	Salix bebbiana
1092	uam_uam:herb:250992_1_Salix bebbiana	No	NA	NA	NA	NA	Salix bebbiana
1093	uam_uam:herb:250992_2_Salix bebbiana	NA	NA	NA	NA	NA	Salix bebbiana
1094	uam_uam:herb:252232_1_Salix bebbiana	NA	4.0	NA	NA	NA	Salix bebbiana
1095	uam_uam:herb:252232_2_Salix bebbiana	NA	NA	NA	NA	NA	Salix bebbiana
1096	uam_uam:herb:252252_1_Salix bebbiana	NA	NA	Sapling	NA	NA	Salix bebbiana
1097	uam_uam:herb:252252_2_Salix bebbiana	NA	NA	NA	NA	NA	Salix bebbiana
1098	uam_uam:herb:2672_1_Salix bebbiana	NA	5.0	NA	NA	NA	Salix bebbiana
1099	uam_uam:herb:2672_2_Salix bebbiana	NA	NA	NA	NA	NA	Salix bebbiana
1100	uam_uam:herb:2672_3_Salix bebbiana	NA	NA	NA	NA	NA	Salix bebbiana
1101	uam_uam:herb:28931_1_Salix bebbiana	NA	3.0	NA	NA	NA	Salix bebbiana
1102	uam_uam:herb:28931_2_Salix bebbiana	NA	NA	NA	NA	NA	Salix bebbiana
1103	uam_uam:herb:28931_3_Salix bebbiana	NA	NA	NA	NA	NA	Salix bebbiana
1104	uam_uam:herb:28932_1_Salix bebbiana	NA	2.0	NA	NA	NA	Salix bebbiana
1105	uam_uam:herb:28932_2_Salix bebbiana	NA	NA	NA	NA	NA	Salix bebbiana
1106	uam_uam:herb:28932_3_Salix bebbiana	NA	NA	NA	NA	NA	Salix bebbiana
1107	uam_uam:herb:28933_1_Salix bebbiana	NA	3.0	NA	NA	NA	Salix bebbiana
1108	uam_uam:herb:28933_2_Salix bebbiana	NA	NA	NA	NA	NA	Salix bebbiana
1109	uam_uam:herb:28934_1_Salix bebbiana	NA	NA	Juvenile leaves	NA	NA	Salix bebbiana
1110	uam_uam:herb:28934_2_Salix bebbiana	NA	NA	NA	NA	NA	Salix bebbiana
1111	uam_uam:herb:28934_3_Salix bebbiana	NA	NA	NA	NA	NA	Salix bebbiana
1112	uam_uam:herb:28935_1_Salix bebbiana	NA	5.0	NA	NA	NA	Salix bebbiana
1113	uam_uam:herb:28935_2_Salix bebbiana	NA	NA	NA	NA	NA	Salix bebbiana
1114	uam_uam:herb:28935_3_Salix bebbiana	NA	NA	NA	NA	NA	Salix bebbiana
1115	uam_uam:herb:28936_1_Salix bebbiana	NA	NA	Juvenile leaves	NA	NA	Salix bebbiana
1116	uam_uam:herb:28936_2_Salix bebbiana	NA	NA	NA	NA	NA	Salix bebbiana
1117	uam_uam:herb:28936_3_Salix bebbiana	NA	NA	NA	NA	NA	Salix bebbiana
1118	uam_uam:herb:28937_1_Salix bebbiana	NA	4.0	NA	NA	NA	Salix bebbiana
1119	uam_uam:herb:28937_2_Salix bebbiana	NA	NA	NA	NA	NA	Salix bebbiana
1120	uam_uam:herb:28937_3_Salix bebbiana	NA	NA	NA	NA	NA	Salix bebbiana
1121	uam_uam:herb:28938_1_Salix bebbiana	NA	NA	NA	No leaves	NA	Salix bebbiana
1122	uam_uam:herb:28938_2_Salix bebbiana	NA	NA	NA	NA	NA	Salix bebbiana
1123	uam_uam:herb:28938_3_Salix bebbiana	NA	NA	NA	NA	NA	Salix bebbiana
1124	uam_uam:herb:28939_1_Salix bebbiana	NA	NA	NA	No leaves	NA	Salix bebbiana
1125	uam_uam:herb:28939_2_Salix bebbiana	NA	NA	NA	NA	NA	Salix bebbiana
1126	uam_uam:herb:28939_3_Salix bebbiana	NA	NA	NA	NA	NA	Salix bebbiana
1127	uam_uam:herb:28940_1_Salix bebbiana	NA	5.0	NA	NA	NA	Salix bebbiana
1128	uam_uam:herb:28940_2_Salix bebbiana	NA	NA	NA	NA	NA	Salix bebbiana
1129	uam_uam:herb:28940_3_Salix bebbiana	NA	NA	NA	NA	NA	Salix bebbiana
1130	uam_uam:herb:28941_1_Salix bebbiana	NA	5.0	NA	NA	NA	Salix bebbiana
1131	uam_uam:herb:28941_2_Salix bebbiana	NA	NA	NA	NA	NA	Salix bebbiana
1132	uam_uam:herb:28941_3_Salix bebbiana	NA	NA	NA	NA	NA	Salix bebbiana
1133	uam_uam:herb:28942_1_Salix bebbiana	NA	4.0	NA	NA	NA	Salix bebbiana
1134	uam_uam:herb:28942_2_Salix bebbiana	NA	NA	NA	NA	NA	Salix bebbiana
1135	uam_uam:herb:28942_3_Salix bebbiana	NA	NA	NA	NA	NA	Salix bebbiana
1136	uam_uam:herb:28943_1_Salix bebbiana	NA	4.0	NA	NA	NA	Salix bebbiana
1137	uam_uam:herb:28943_2_Salix bebbiana	NA	NA	NA	NA	NA	Salix bebbiana
1138	uam_uam:herb:28943_3_Salix bebbiana	NA	NA	NA	NA	NA	Salix bebbiana
1139	uam_uam:herb:28944_1_Salix bebbiana	NA	3.0	NA	NA	NA	Salix bebbiana
1140	uam_uam:herb:28944_2_Salix bebbiana	NA	NA	NA	NA	NA	Salix bebbiana
1141	uam_uam:herb:28944_3_Salix bebbiana	NA	NA	NA	NA	NA	Salix bebbiana
1142	uam_uam:herb:31553_1_Salix bebbiana	NA	4.0	NA	NA	NA	Salix bebbiana
1143	uam_uam:herb:31553_2_Salix bebbiana	NA	NA	NA	NA	NA	Salix bebbiana
1144	uam_uam:herb:31553_3_Salix bebbiana	NA	NA	NA	NA	NA	Salix bebbiana
1145	uam_uam:herb:31792_1_Salix bebbiana	NA	4.0	NA	NA	NA	Salix bebbiana
1146	uam_uam:herb:31792_2_Salix bebbiana	NA	NA	NA	NA	NA	Salix bebbiana
1147	uam_uam:herb:31792_3_Salix bebbiana	NA	NA	NA	NA	NA	Salix bebbiana
1148	uam_uam:herb:32090_1_Salix bebbiana	NA	3.0	NA	NA	NA	Salix bebbiana
1149	uam_uam:herb:32090_2_Salix bebbiana	NA	NA	NA	NA	NA	Salix bebbiana
1150	uam_uam:herb:32090_3_Salix bebbiana	NA	NA	NA	NA	NA	Salix bebbiana
1151	uam_uam:herb:33634_1_Salix bebbiana	NA	4.0	NA	NA	NA	Salix bebbiana
1152	uam_uam:herb:33634_2_Salix bebbiana	NA	NA	NA	NA	NA	Salix bebbiana
1153	uam_uam:herb:33634_3_Salix bebbiana	NA	NA	NA	NA	NA	Salix bebbiana
1154	uam_uam:herb:33766_1_Salix bebbiana	NA	5.0	NA	NA	NA	Salix bebbiana
1155	uam_uam:herb:33766_2_Salix bebbiana	NA	NA	NA	NA	NA	Salix bebbiana
1156	uam_uam:herb:33766_3_Salix bebbiana	NA	NA	NA	NA	NA	Salix bebbiana
1157	uam_uam:herb:3493_1_Salix bebbiana	NA	3.0	NA	NA	NA	Salix bebbiana
1158	uam_uam:herb:3493_2_Salix bebbiana	NA	NA	NA	NA	NA	Salix bebbiana
1159	uam_uam:herb:3493_3_Salix bebbiana	NA	NA	NA	NA	NA	Salix bebbiana
1160	uam_uam:herb:37366_1_Salix bebbiana	NA	2.0	NA	NA	NA	Salix bebbiana
1161	uam_uam:herb:37366_2_Salix bebbiana	NA	NA	NA	NA	NA	Salix bebbiana
1162	uam_uam:herb:37366_3_Salix bebbiana	NA	NA	NA	NA	NA	Salix bebbiana
1163	uam_uam:herb:4653_1_Salix bebbiana	NA	5.0	NA	NA	NA	Salix bebbiana
1164	uam_uam:herb:4653_2_Salix bebbiana	NA	NA	NA	NA	NA	Salix bebbiana
1165	uam_uam:herb:4653_3_Salix bebbiana	NA	NA	NA	NA	NA	Salix bebbiana
1166	uam_uam:herb:48447_1_Salix bebbiana	NA	4.0	NA	NA	NA	Salix bebbiana
1167	uam_uam:herb:48447_2_Salix bebbiana	NA	NA	NA	NA	NA	Salix bebbiana
1168	uam_uam:herb:48447_3_Salix bebbiana	NA	NA	NA	NA	NA	Salix bebbiana
1169	uam_uam:herb:48448_1_Salix bebbiana	NA	4.0	NA	NA	NA	Salix bebbiana
1170	uam_uam:herb:48448_2_Salix bebbiana	NA	NA	NA	NA	NA	Salix bebbiana
1171	uam_uam:herb:48448_3_Salix bebbiana	NA	NA	NA	NA	NA	Salix bebbiana
1172	uam_uam:herb:48449_1_Salix bebbiana	NA	4.0	NA	NA	NA	Salix bebbiana
1173	uam_uam:herb:48449_2_Salix bebbiana	NA	NA	NA	NA	NA	Salix bebbiana
1174	uam_uam:herb:48449_3_Salix bebbiana	NA	NA	NA	NA	NA	Salix bebbiana
1175	uam_uam:herb:48450_1_Salix bebbiana	NA	4.0	NA	NA	NA	Salix bebbiana
1176	uam_uam:herb:48450_2_Salix bebbiana	NA	NA	NA	NA	NA	Salix bebbiana
1177	uam_uam:herb:48450_3_Salix bebbiana	NA	NA	NA	NA	NA	Salix bebbiana
1178	uam_uam:herb:48451_1_Salix bebbiana	NA	2.0	NA	NA	NA	Salix bebbiana
1179	uam_uam:herb:48451_2_Salix bebbiana	NA	NA	NA	NA	NA	Salix bebbiana
1180	uam_uam:herb:48451_3_Salix bebbiana	NA	NA	NA	NA	NA	Salix bebbiana
1181	uam_uam:herb:49715_1_Salix bebbiana	NA	5.0	NA	NA	NA	Salix bebbiana
1182	uam_uam:herb:49715_2_Salix bebbiana	NA	NA	NA	NA	NA	Salix bebbiana
1183	uam_uam:herb:49715_3_Salix bebbiana	NA	NA	NA	NA	NA	Salix bebbiana
1184	uam_uam:herb:50431_1_Salix bebbiana	NA	5.0	NA	NA	NA	Salix bebbiana
1185	uam_uam:herb:50431_2_Salix bebbiana	NA	NA	NA	NA	NA	Salix bebbiana
1186	uam_uam:herb:50431_3_Salix bebbiana	NA	NA	NA	NA	NA	Salix bebbiana
1187	uam_uam:herb:51558_1_Salix bebbiana	NA	3.0	NA	NA	NA	Salix bebbiana
1188	uam_uam:herb:51558_2_Salix bebbiana	NA	NA	NA	NA	NA	Salix bebbiana
1189	uam_uam:herb:51558_3_Salix bebbiana	NA	NA	NA	NA	NA	Salix bebbiana
1190	uam_uam:herb:54040_1_Salix bebbiana	NA	NA	Juvenile leaves	NA	NA	Salix bebbiana
1191	uam_uam:herb:54040_2_Salix bebbiana	NA	NA	NA	NA	NA	Salix bebbiana
1192	uam_uam:herb:54040_3_Salix bebbiana	NA	NA	NA	NA	NA	Salix bebbiana
1193	uam_uam:herb:54133_1_Salix bebbiana	NA	5.0	NA	NA	NA	Salix bebbiana
1194	uam_uam:herb:54133_2_Salix bebbiana	NA	NA	NA	NA	NA	Salix bebbiana
1195	uam_uam:herb:54133_3_Salix bebbiana	NA	NA	NA	NA	NA	Salix bebbiana
1196	uam_uam:herb:56837_1_Salix bebbiana	NA	NA	Sapling	NA	NA	Salix bebbiana
1197	uam_uam:herb:56837_2_Salix bebbiana	NA	NA	NA	NA	NA	Salix bebbiana
1198	uam_uam:herb:56837_3_Salix bebbiana	NA	NA	NA	NA	NA	Salix bebbiana
1199	uam_uam:herb:56839_1_Salix bebbiana	NA	5.0	NA	NA	NA	Salix bebbiana
1200	uam_uam:herb:56839_2_Salix bebbiana	NA	NA	NA	NA	NA	Salix bebbiana
1201	uam_uam:herb:56839_3_Salix bebbiana	NA	NA	NA	NA	NA	Salix bebbiana
1202	uam_uam:herb:57163_1_Salix bebbiana	NA	NA	Juvenile leaves	NA	NA	Salix bebbiana
1203	uam_uam:herb:57163_2_Salix bebbiana	NA	NA	NA	NA	NA	Salix bebbiana
1204	uam_uam:herb:57163_3_Salix bebbiana	NA	NA	NA	NA	NA	Salix bebbiana
1205	uam_uam:herb:57446_1_Salix bebbiana	NA	4.0	NA	NA	NA	Salix bebbiana
1206	uam_uam:herb:57446_2_Salix bebbiana	NA	NA	NA	NA	NA	Salix bebbiana
1207	uam_uam:herb:57446_3_Salix bebbiana	NA	NA	NA	NA	NA	Salix bebbiana
1208	uam_uam:herb:57714_1_Salix bebbiana	NA	2.0	NA	NA	NA	Salix bebbiana
1209	uam_uam:herb:57714_2_Salix bebbiana	NA	NA	NA	NA	NA	Salix bebbiana
1210	uam_uam:herb:57714_3_Salix bebbiana	NA	NA	NA	NA	NA	Salix bebbiana
1211	uam_uam:herb:57839_1_Salix bebbiana	NA	5.0	NA	NA	NA	Salix bebbiana
1212	uam_uam:herb:57839_2_Salix bebbiana	NA	NA	NA	NA	NA	Salix bebbiana
1213	uam_uam:herb:57839_3_Salix bebbiana	NA	NA	NA	NA	NA	Salix bebbiana
1214	uam_uam:herb:57946_1_Salix bebbiana	NA	5.0	NA	NA	NA	Salix bebbiana
1215	uam_uam:herb:57946_2_Salix bebbiana	NA	NA	NA	NA	NA	Salix bebbiana
1216	uam_uam:herb:57946_3_Salix bebbiana	NA	NA	NA	NA	NA	Salix bebbiana
1217	uam_uam:herb:58409_1_Salix bebbiana	NA	3.0	NA	NA	NA	Salix bebbiana
1218	uam_uam:herb:58409_2_Salix bebbiana	NA	NA	NA	NA	NA	Salix bebbiana
1219	uam_uam:herb:58409_3_Salix bebbiana	NA	NA	NA	NA	NA	Salix bebbiana
1220	uam_uam:herb:60451_1_Salix bebbiana	NA	NA	Juvenile leaves	No leaves	NA	Salix bebbiana
1221	uam_uam:herb:60451_2_Salix bebbiana	NA	NA	NA	NA	NA	Salix bebbiana
1222	uam_uam:herb:60451_3_Salix bebbiana	NA	NA	NA	NA	NA	Salix bebbiana
1223	uam_uam:herb:60853_1_Salix bebbiana	NA	3.0	NA	NA	NA	Salix bebbiana
1224	uam_uam:herb:60853_2_Salix bebbiana	NA	NA	NA	NA	NA	Salix bebbiana
1225	uam_uam:herb:60853_3_Salix bebbiana	NA	NA	NA	NA	NA	Salix bebbiana
1226	uam_uam:herb:61329_1_Salix bebbiana	NA	NA	Juvenile leaves	NA	NA	Salix bebbiana
1227	uam_uam:herb:61329_2_Salix bebbiana	NA	NA	NA	NA	NA	Salix bebbiana
1228	uam_uam:herb:61329_3_Salix bebbiana	NA	NA	NA	NA	NA	Salix bebbiana
1229	uam_uam:herb:61500_1_Salix bebbiana	NA	NA	Juvenile leaves	NA	NA	Salix bebbiana
1230	uam_uam:herb:61500_2_Salix bebbiana	NA	NA	NA	NA	NA	Salix bebbiana
1231	uam_uam:herb:61500_3_Salix bebbiana	NA	NA	NA	NA	NA	Salix bebbiana
1232	uam_uam:herb:61665_1_Salix bebbiana	NA	3.0	NA	NA	NA	Salix bebbiana
1233	uam_uam:herb:61665_2_Salix bebbiana	NA	NA	NA	NA	NA	Salix bebbiana
1234	uam_uam:herb:61665_3_Salix bebbiana	NA	NA	NA	NA	NA	Salix bebbiana
1235	uam_uam:herb:62300_1_Salix bebbiana	NA	4.0	NA	NA	NA	Salix bebbiana
1236	uam_uam:herb:62300_2_Salix bebbiana	NA	NA	NA	NA	NA	Salix bebbiana
1237	uam_uam:herb:62300_3_Salix bebbiana	NA	NA	NA	NA	NA	Salix bebbiana
1238	uam_uam:herb:62358_1_Salix bebbiana	NA	3.0	NA	NA	NA	Salix bebbiana
1239	uam_uam:herb:62358_2_Salix bebbiana	NA	NA	NA	NA	NA	Salix bebbiana
1240	uam_uam:herb:62358_3_Salix bebbiana	NA	NA	NA	NA	NA	Salix bebbiana
1241	uam_uam:herb:62401_1_Salix bebbiana	NA	NA	Juvenile leaves	No leaves	NA	Salix bebbiana
1242	uam_uam:herb:62401_2_Salix bebbiana	NA	NA	NA	NA	NA	Salix bebbiana
1243	uam_uam:herb:62401_3_Salix bebbiana	NA	NA	NA	NA	NA	Salix bebbiana
1244	uam_uam:herb:62515_1_Salix bebbiana	NA	4.0	NA	NA	NA	Salix bebbiana
1245	uam_uam:herb:62515_2_Salix bebbiana	NA	NA	NA	NA	NA	Salix bebbiana
1246	uam_uam:herb:62515_3_Salix bebbiana	NA	NA	NA	NA	NA	Salix bebbiana
1247	uam_uam:herb:62562_1_Salix bebbiana	NA	NA	NA	No leaves	NA	Salix bebbiana
1248	uam_uam:herb:62562_2_Salix bebbiana	NA	NA	NA	NA	NA	Salix bebbiana
1249	uam_uam:herb:62562_3_Salix bebbiana	NA	NA	NA	NA	NA	Salix bebbiana
1250	uam_uam:herb:62767_1_Salix bebbiana	NA	3.0	NA	NA	NA	Salix bebbiana
1251	uam_uam:herb:62767_2_Salix bebbiana	NA	NA	NA	NA	NA	Salix bebbiana
1252	uam_uam:herb:62767_3_Salix bebbiana	NA	NA	NA	NA	NA	Salix bebbiana
1253	uam_uam:herb:62781_1_Salix bebbiana	NA	4.0	NA	NA	NA	Salix bebbiana
1254	uam_uam:herb:62781_2_Salix bebbiana	NA	NA	NA	NA	NA	Salix bebbiana
1255	uam_uam:herb:62781_3_Salix bebbiana	NA	NA	NA	NA	NA	Salix bebbiana
1256	uam_uam:herb:62788_1_Salix bebbiana	NA	4.0	NA	NA	NA	Salix bebbiana
1257	uam_uam:herb:62788_2_Salix bebbiana	NA	NA	NA	NA	NA	Salix bebbiana
1258	uam_uam:herb:62788_3_Salix bebbiana	NA	NA	NA	NA	NA	Salix bebbiana
1259	uam_uam:herb:63248_1_Salix bebbiana	NA	2.0	NA	NA	NA	Salix bebbiana
1260	uam_uam:herb:63248_2_Salix bebbiana	NA	NA	NA	NA	NA	Salix bebbiana
1261	uam_uam:herb:63248_3_Salix bebbiana	NA	NA	NA	NA	NA	Salix bebbiana
1262	uam_uam:herb:63348_1_Salix bebbiana	NA	NA	Juvenile leaves	NA	NA	Salix bebbiana
1263	uam_uam:herb:63348_2_Salix bebbiana	NA	NA	NA	NA	NA	Salix bebbiana
1264	uam_uam:herb:63348_3_Salix bebbiana	NA	NA	NA	NA	NA	Salix bebbiana
1265	uam_uam:herb:63368_1_Salix bebbiana	NA	3.0	NA	NA	NA	Salix bebbiana
1266	uam_uam:herb:63368_2_Salix bebbiana	NA	NA	NA	NA	NA	Salix bebbiana
1267	uam_uam:herb:63368_3_Salix bebbiana	NA	NA	NA	NA	NA	Salix bebbiana
1268	uam_uam:herb:63376_1_Salix bebbiana	NA	3.0	NA	NA	NA	Salix bebbiana
1269	uam_uam:herb:63376_2_Salix bebbiana	NA	NA	NA	NA	NA	Salix bebbiana
1270	uam_uam:herb:63376_3_Salix bebbiana	NA	NA	NA	NA	NA	Salix bebbiana
1271	uam_uam:herb:63911_1_Salix bebbiana	NA	3.0	NA	NA	NA	Salix bebbiana
1272	uam_uam:herb:63911_2_Salix bebbiana	NA	NA	NA	NA	NA	Salix bebbiana
1273	uam_uam:herb:63911_3_Salix bebbiana	NA	NA	NA	NA	NA	Salix bebbiana
1274	uam_uam:herb:64644_1_Salix bebbiana	NA	4.0	NA	NA	NA	Salix bebbiana
1275	uam_uam:herb:64644_2_Salix bebbiana	NA	NA	NA	NA	NA	Salix bebbiana
1276	uam_uam:herb:64644_3_Salix bebbiana	NA	NA	NA	NA	NA	Salix bebbiana
1277	uam_uam:herb:65600_1_Salix bebbiana	NA	4.0	NA	NA	NA	Salix bebbiana
1278	uam_uam:herb:65600_2_Salix bebbiana	NA	NA	NA	NA	NA	Salix bebbiana
1279	uam_uam:herb:65600_3_Salix bebbiana	NA	NA	NA	NA	NA	Salix bebbiana
1280	uam_uam:herb:65621_1_Salix bebbiana	NA	4.0	NA	NA	NA	Salix bebbiana
1281	uam_uam:herb:65621_2_Salix bebbiana	NA	NA	NA	NA	NA	Salix bebbiana
1282	uam_uam:herb:65621_3_Salix bebbiana	NA	NA	NA	NA	NA	Salix bebbiana
1283	uam_uam:herb:65762_1_Salix bebbiana	NA	NA	NA	No leaves	NA	Salix bebbiana
1284	uam_uam:herb:65762_2_Salix bebbiana	NA	NA	NA	NA	NA	Salix bebbiana
1285	uam_uam:herb:65762_3_Salix bebbiana	NA	NA	NA	NA	NA	Salix bebbiana
1286	uam_uam:herb:66352_1_Salix bebbiana	NA	4.0	NA	NA	NA	Salix bebbiana
1287	uam_uam:herb:66352_2_Salix bebbiana	NA	NA	NA	NA	NA	Salix bebbiana
1288	uam_uam:herb:66352_3_Salix bebbiana	NA	NA	NA	NA	NA	Salix bebbiana
1289	uam_uam:herb:66867_1_Salix bebbiana	NA	2.0	NA	NA	NA	Salix bebbiana
1290	uam_uam:herb:66867_2_Salix bebbiana	NA	NA	NA	NA	NA	Salix bebbiana
1291	uam_uam:herb:66867_3_Salix bebbiana	NA	NA	NA	NA	NA	Salix bebbiana
1292	uam_uam:herb:67353_1_Salix bebbiana	NA	NA	Juvenile leaves	NA	NA	Salix bebbiana
1293	uam_uam:herb:67353_2_Salix bebbiana	NA	NA	NA	NA	NA	Salix bebbiana
1294	uam_uam:herb:67353_3_Salix bebbiana	NA	NA	NA	NA	NA	Salix bebbiana
1295	uam_uam:herb:67420_1_Salix bebbiana	NA	4.0	NA	NA	NA	Salix bebbiana
1296	uam_uam:herb:67420_2_Salix bebbiana	NA	NA	NA	NA	NA	Salix bebbiana
1297	uam_uam:herb:67420_3_Salix bebbiana	NA	NA	NA	NA	NA	Salix bebbiana
1298	uam_uam:herb:67494_1_Salix bebbiana	NA	4.0	NA	NA	NA	Salix bebbiana
1299	uam_uam:herb:67494_2_Salix bebbiana	NA	NA	NA	NA	NA	Salix bebbiana
1300	uam_uam:herb:67494_3_Salix bebbiana	NA	NA	NA	NA	NA	Salix bebbiana
1301	uam_uam:herb:67506_1_Salix bebbiana	NA	NA	Juvenile leaves	NA	NA	Salix bebbiana
1302	uam_uam:herb:67506_2_Salix bebbiana	NA	NA	NA	NA	NA	Salix bebbiana
1303	uam_uam:herb:67506_3_Salix bebbiana	NA	NA	NA	NA	NA	Salix bebbiana
1304	uam_uam:herb:67511_1_Salix bebbiana	NA	NA	Juvenile leaves	NA	NA	Salix bebbiana
1305	uam_uam:herb:67511_2_Salix bebbiana	NA	NA	NA	NA	NA	Salix bebbiana
1306	uam_uam:herb:67511_3_Salix bebbiana	NA	NA	NA	NA	NA	Salix bebbiana
1307	uam_uam:herb:67576_1_Salix bebbiana	NA	4.0	NA	NA	NA	Salix bebbiana
1308	uam_uam:herb:67576_2_Salix bebbiana	NA	NA	NA	NA	NA	Salix bebbiana
1309	uam_uam:herb:67576_3_Salix bebbiana	NA	NA	NA	NA	NA	Salix bebbiana
1310	uam_uam:herb:67663_1_Salix bebbiana	NA	5.0	NA	NA	NA	Salix bebbiana
1311	uam_uam:herb:67663_2_Salix bebbiana	NA	NA	NA	NA	NA	Salix bebbiana
1312	uam_uam:herb:67663_3_Salix bebbiana	NA	NA	NA	NA	NA	Salix bebbiana
1313	uam_uam:herb:67776_1_Salix bebbiana	NA	2.0	NA	NA	NA	Salix bebbiana
1314	uam_uam:herb:67776_2_Salix bebbiana	NA	NA	NA	NA	NA	Salix bebbiana
1315	uam_uam:herb:67776_3_Salix bebbiana	NA	NA	NA	NA	NA	Salix bebbiana
1316	uam_uam:herb:69164_1_Salix bebbiana	NA	3.0	NA	NA	NA	Salix bebbiana
1317	uam_uam:herb:69164_2_Salix bebbiana	NA	NA	NA	NA	NA	Salix bebbiana
1318	uam_uam:herb:69164_3_Salix bebbiana	NA	NA	NA	NA	NA	Salix bebbiana
1319	uam_uam:herb:69192_1_Salix bebbiana	NA	4.0	NA	NA	NA	Salix bebbiana
1320	uam_uam:herb:69192_2_Salix bebbiana	NA	NA	NA	NA	NA	Salix bebbiana
1321	uam_uam:herb:69192_3_Salix bebbiana	NA	NA	NA	NA	NA	Salix bebbiana
1322	uam_uam:herb:69316_1_Salix bebbiana	NA	2.0	NA	NA	NA	Salix bebbiana
1323	uam_uam:herb:69316_2_Salix bebbiana	NA	NA	NA	NA	NA	Salix bebbiana
1324	uam_uam:herb:69316_3_Salix bebbiana	NA	NA	NA	NA	NA	Salix bebbiana
1325	uam_uam:herb:69368_1_Salix bebbiana	NA	5.0	NA	NA	NA	Salix bebbiana
1326	uam_uam:herb:69368_2_Salix bebbiana	NA	NA	NA	NA	NA	Salix bebbiana
1327	uam_uam:herb:69368_3_Salix bebbiana	NA	NA	NA	NA	NA	Salix bebbiana
1328	uam_uam:herb:69383_1_Salix bebbiana	NA	4.0	NA	NA	NA	Salix bebbiana
1329	uam_uam:herb:69383_2_Salix bebbiana	NA	NA	NA	NA	NA	Salix bebbiana
1330	uam_uam:herb:69383_3_Salix bebbiana	NA	NA	NA	NA	NA	Salix bebbiana
1331	uam_uam:herb:69521_1_Salix bebbiana	NA	5.0	NA	NA	NA	Salix bebbiana
1332	uam_uam:herb:69521_2_Salix bebbiana	NA	NA	NA	NA	NA	Salix bebbiana
1333	uam_uam:herb:69521_3_Salix bebbiana	NA	NA	NA	NA	NA	Salix bebbiana
1334	uam_uam:herb:69596_1_Salix bebbiana	NA	4.0	NA	NA	NA	Salix bebbiana
1335	uam_uam:herb:69596_2_Salix bebbiana	NA	NA	NA	NA	NA	Salix bebbiana
1336	uam_uam:herb:69596_3_Salix bebbiana	NA	NA	NA	NA	NA	Salix bebbiana
1337	uam_uam:herb:69621_1_Salix bebbiana	NA	NA	Juvenile leaves	NA	NA	Salix bebbiana
1338	uam_uam:herb:69621_2_Salix bebbiana	NA	NA	NA	NA	NA	Salix bebbiana
1339	uam_uam:herb:69621_3_Salix bebbiana	NA	NA	NA	NA	NA	Salix bebbiana
1340	uam_uam:herb:70629_1_Salix bebbiana	NA	4.0	NA	NA	NA	Salix bebbiana
1341	uam_uam:herb:70629_2_Salix bebbiana	NA	NA	NA	NA	NA	Salix bebbiana
1342	uam_uam:herb:70629_3_Salix bebbiana	NA	NA	NA	NA	NA	Salix bebbiana
1343	uam_uam:herb:70752_1_Salix bebbiana	NA	4.0	NA	NA	NA	Salix bebbiana
1344	uam_uam:herb:70752_2_Salix bebbiana	NA	NA	NA	NA	NA	Salix bebbiana
1345	uam_uam:herb:70752_3_Salix bebbiana	NA	NA	NA	NA	NA	Salix bebbiana
1346	uam_uam:herb:70914_1_Salix bebbiana	NA	3.0	NA	NA	NA	Salix bebbiana
1347	uam_uam:herb:70914_2_Salix bebbiana	NA	NA	NA	NA	NA	Salix bebbiana
1348	uam_uam:herb:70914_3_Salix bebbiana	NA	NA	NA	NA	NA	Salix bebbiana
1349	uam_uam:herb:70916_1_Salix bebbiana	NA	4.0	NA	NA	NA	Salix bebbiana
1350	uam_uam:herb:70916_2_Salix bebbiana	NA	NA	NA	NA	NA	Salix bebbiana
1351	uam_uam:herb:70916_3_Salix bebbiana	NA	NA	NA	NA	NA	Salix bebbiana
1352	uam_uam:herb:70918_1_Salix bebbiana	NA	5.0	NA	NA	NA	Salix bebbiana
1353	uam_uam:herb:70918_2_Salix bebbiana	NA	NA	NA	NA	NA	Salix bebbiana
1354	uam_uam:herb:70918_3_Salix bebbiana	NA	NA	NA	NA	NA	Salix bebbiana
1355	uam_uam:herb:71061_1_Salix bebbiana	NA	3.0	NA	NA	NA	Salix bebbiana
1356	uam_uam:herb:71061_2_Salix bebbiana	NA	NA	NA	NA	NA	Salix bebbiana
1357	uam_uam:herb:71061_3_Salix bebbiana	NA	NA	NA	NA	NA	Salix bebbiana
1358	uam_uam:herb:7150_1_Salix bebbiana	NA	2.0	NA	NA	NA	Salix bebbiana
1359	uam_uam:herb:7150_2_Salix bebbiana	NA	NA	NA	NA	NA	Salix bebbiana
1360	uam_uam:herb:7150_3_Salix bebbiana	NA	NA	NA	NA	NA	Salix bebbiana
1361	uam_uam:herb:72790_1_Salix bebbiana	NA	NA	Juvenile leaves	NA	NA	Salix bebbiana
1362	uam_uam:herb:72790_2_Salix bebbiana	NA	NA	NA	NA	NA	Salix bebbiana
1363	uam_uam:herb:72790_3_Salix bebbiana	NA	NA	NA	NA	NA	Salix bebbiana
1364	uam_uam:herb:72791_1_Salix bebbiana	NA	3.0	NA	NA	NA	Salix bebbiana
1365	uam_uam:herb:72791_2_Salix bebbiana	NA	NA	NA	NA	NA	Salix bebbiana
1366	uam_uam:herb:72791_3_Salix bebbiana	NA	NA	NA	NA	NA	Salix bebbiana
1367	uam_uam:herb:73371_1_Salix bebbiana	NA	NA	Juvenile leaves	NA	NA	Salix bebbiana
1368	uam_uam:herb:73371_2_Salix bebbiana	NA	NA	NA	NA	NA	Salix bebbiana
1369	uam_uam:herb:73371_3_Salix bebbiana	NA	NA	NA	NA	NA	Salix bebbiana
1370	uam_uam:herb:75405_1_Salix bebbiana	NA	3.0	NA	NA	NA	Salix bebbiana
1371	uam_uam:herb:75405_2_Salix bebbiana	NA	NA	NA	NA	NA	Salix bebbiana
1372	uam_uam:herb:75405_3_Salix bebbiana	NA	NA	NA	NA	NA	Salix bebbiana
1373	uam_uam:herb:7557_1_Salix bebbiana	NA	NA	Juvenile leaves	NA	NA	Salix bebbiana
1374	uam_uam:herb:7557_2_Salix bebbiana	NA	NA	NA	NA	NA	Salix bebbiana
1375	uam_uam:herb:7557_3_Salix bebbiana	NA	NA	NA	NA	NA	Salix bebbiana
1376	uam_uam:herb:76749_1_Salix bebbiana	NA	2.0	NA	NA	NA	Salix bebbiana
1377	uam_uam:herb:76749_2_Salix bebbiana	NA	NA	NA	NA	NA	Salix bebbiana
1378	uam_uam:herb:76749_3_Salix bebbiana	NA	NA	NA	NA	NA	Salix bebbiana
1379	uam_uam:herb:76750_1_Salix bebbiana	NA	NA	Juvenile leaves	NA	NA	Salix bebbiana
1380	uam_uam:herb:76750_2_Salix bebbiana	NA	NA	NA	NA	NA	Salix bebbiana
1381	uam_uam:herb:76750_3_Salix bebbiana	NA	NA	NA	NA	NA	Salix bebbiana
1382	uam_uam:herb:77501_1_Salix bebbiana	NA	4.0	NA	NA	NA	Salix bebbiana
1383	uam_uam:herb:77501_2_Salix bebbiana	NA	NA	NA	NA	NA	Salix bebbiana
1384	uam_uam:herb:77501_3_Salix bebbiana	NA	NA	NA	NA	NA	Salix bebbiana
1385	uam_uam:herb:77572_1_Salix bebbiana	NA	5.0	NA	NA	NA	Salix bebbiana
1386	uam_uam:herb:77572_2_Salix bebbiana	NA	NA	NA	NA	NA	Salix bebbiana
1387	uam_uam:herb:77572_3_Salix bebbiana	NA	NA	NA	NA	NA	Salix bebbiana
1388	uam_uam:herb:79291_1_Salix bebbiana	NA	4.0	NA	NA	NA	Salix bebbiana
1389	uam_uam:herb:79291_2_Salix bebbiana	NA	NA	NA	NA	NA	Salix bebbiana
1390	uam_uam:herb:79291_3_Salix bebbiana	NA	NA	NA	NA	NA	Salix bebbiana
1391	uam_uam:herb:80768_1_Salix bebbiana	NA	3.0	NA	NA	NA	Salix bebbiana
1392	uam_uam:herb:80768_2_Salix bebbiana	NA	NA	NA	NA	NA	Salix bebbiana
1393	uam_uam:herb:80768_3_Salix bebbiana	NA	NA	NA	NA	NA	Salix bebbiana
1394	uam_uam:herb:8115_1_Salix bebbiana	NA	5.0	NA	NA	NA	Salix bebbiana
1395	uam_uam:herb:8115_2_Salix bebbiana	NA	NA	NA	NA	NA	Salix bebbiana
1396	uam_uam:herb:8115_3_Salix bebbiana	NA	NA	NA	NA	NA	Salix bebbiana
1397	uam_uam:herb:8117_1_Salix bebbiana	NA	5.0	NA	NA	NA	Salix bebbiana
1398	uam_uam:herb:8117_2_Salix bebbiana	NA	NA	NA	NA	NA	Salix bebbiana
1399	uam_uam:herb:8117_3_Salix bebbiana	NA	NA	NA	NA	NA	Salix bebbiana
1400	uam_uam:herb:8118_1_Salix bebbiana	NA	5.0	NA	NA	NA	Salix bebbiana
1401	uam_uam:herb:8118_2_Salix bebbiana	NA	NA	NA	NA	NA	Salix bebbiana
1402	uam_uam:herb:8118_3_Salix bebbiana	NA	NA	NA	NA	NA	Salix bebbiana
1403	uam_uam:herb:8149_1_Salix bebbiana	NA	3.0	NA	NA	NA	Salix bebbiana
1404	uam_uam:herb:8149_2_Salix bebbiana	NA	NA	NA	NA	NA	Salix bebbiana
1405	uam_uam:herb:8149_3_Salix bebbiana	NA	NA	NA	NA	NA	Salix bebbiana
1406	uam_uam:herb:8153_1_Salix bebbiana	NA	6.0	NA	NA	NA	Salix bebbiana
1407	uam_uam:herb:8153_2_Salix bebbiana	NA	NA	NA	NA	NA	Salix bebbiana
1408	uam_uam:herb:8153_3_Salix bebbiana	NA	NA	NA	NA	NA	Salix bebbiana
1409	uam_uam:herb:82527_1_Salix bebbiana	NA	5.0	NA	NA	NA	Salix bebbiana
1410	uam_uam:herb:82527_2_Salix bebbiana	NA	NA	NA	NA	NA	Salix bebbiana
1411	uam_uam:herb:82527_3_Salix bebbiana	NA	NA	NA	NA	NA	Salix bebbiana
1412	uam_uam:herb:82892_1_Salix bebbiana	NA	4.0	NA	NA	NA	Salix bebbiana
1413	uam_uam:herb:82892_2_Salix bebbiana	NA	NA	NA	NA	NA	Salix bebbiana
1414	uam_uam:herb:82892_3_Salix bebbiana	NA	NA	NA	NA	NA	Salix bebbiana
1415	uam_uam:herb:84634_1_Salix bebbiana	NA	4.0	NA	NA	NA	Salix bebbiana
1416	uam_uam:herb:84634_2_Salix bebbiana	NA	NA	NA	NA	NA	Salix bebbiana
1417	uam_uam:herb:84634_3_Salix bebbiana	NA	NA	NA	NA	NA	Salix bebbiana
1418	uam_uam:herb:86429_1_Salix bebbiana	NA	4.0	NA	NA	NA	Salix bebbiana
1419	uam_uam:herb:86429_2_Salix bebbiana	NA	NA	NA	NA	NA	Salix bebbiana
1420	uam_uam:herb:86429_3_Salix bebbiana	NA	NA	NA	NA	NA	Salix bebbiana
1421	uam_uam:herb:86431_1_Salix bebbiana	NA	2.0	NA	NA	NA	Salix bebbiana
1422	uam_uam:herb:86431_2_Salix bebbiana	NA	NA	NA	NA	NA	Salix bebbiana
1423	uam_uam:herb:86431_3_Salix bebbiana	NA	NA	NA	NA	NA	Salix bebbiana
1424	uam_uam:herb:86432_1_Salix bebbiana	NA	2.0	NA	NA	NA	Salix bebbiana
1425	uam_uam:herb:86432_2_Salix bebbiana	NA	NA	NA	NA	NA	Salix bebbiana
1426	uam_uam:herb:86432_3_Salix bebbiana	NA	NA	NA	NA	NA	Salix bebbiana
1427	uam_uam:herb:86599_1_Salix bebbiana	NA	4.0	NA	NA	NA	Salix bebbiana
1428	uam_uam:herb:86599_2_Salix bebbiana	NA	NA	NA	NA	NA	Salix bebbiana
1429	uam_uam:herb:86599_3_Salix bebbiana	NA	NA	NA	NA	NA	Salix bebbiana
1430	uam_uam:herb:87023_1_Salix bebbiana	NA	NA	Juvenile leaves	NA	NA	Salix bebbiana
1431	uam_uam:herb:87023_2_Salix bebbiana	NA	NA	NA	NA	NA	Salix bebbiana
1432	uam_uam:herb:87023_3_Salix bebbiana	NA	NA	NA	NA	NA	Salix bebbiana
1433	uam_uam:herb:87103_1_Salix bebbiana	NA	3.0	NA	NA	NA	Salix bebbiana
1434	uam_uam:herb:87103_2_Salix bebbiana	NA	NA	NA	NA	NA	Salix bebbiana
1435	uam_uam:herb:87103_3_Salix bebbiana	NA	NA	NA	NA	NA	Salix bebbiana
1436	uam_uam:herb:87109_1_Salix bebbiana	NA	3.0	NA	NA	NA	Salix bebbiana
1437	uam_uam:herb:87109_2_Salix bebbiana	NA	NA	NA	NA	NA	Salix bebbiana
1438	uam_uam:herb:87109_3_Salix bebbiana	NA	NA	NA	NA	NA	Salix bebbiana
1439	uam_uam:herb:87111_1_Salix bebbiana	NA	3.0	NA	NA	NA	Salix bebbiana
1440	uam_uam:herb:87111_2_Salix bebbiana	NA	NA	NA	NA	NA	Salix bebbiana
1441	uam_uam:herb:87111_3_Salix bebbiana	NA	NA	NA	NA	NA	Salix bebbiana
1442	uam_uam:herb:87112_1_Salix bebbiana	NA	2.0	NA	NA	NA	Salix bebbiana
1443	uam_uam:herb:87112_2_Salix bebbiana	NA	NA	NA	NA	NA	Salix bebbiana
1444	uam_uam:herb:87112_3_Salix bebbiana	NA	NA	NA	NA	NA	Salix bebbiana
1445	uam_uam:herb:87113_1_Salix bebbiana	NA	4.0	NA	NA	NA	Salix bebbiana
1446	uam_uam:herb:87113_2_Salix bebbiana	NA	NA	NA	NA	NA	Salix bebbiana
1447	uam_uam:herb:87113_3_Salix bebbiana	NA	NA	NA	NA	NA	Salix bebbiana
1448	uam_uam:herb:87115_1_Salix bebbiana	NA	2.0	NA	NA	NA	Salix bebbiana
1449	uam_uam:herb:87115_2_Salix bebbiana	NA	NA	NA	NA	NA	Salix bebbiana
1450	uam_uam:herb:87115_3_Salix bebbiana	NA	NA	NA	NA	NA	Salix bebbiana
1451	uam_uam:herb:87118_1_Salix bebbiana	NA	2.0	NA	NA	NA	Salix bebbiana
1452	uam_uam:herb:87118_2_Salix bebbiana	NA	NA	NA	NA	NA	Salix bebbiana
1453	uam_uam:herb:87118_3_Salix bebbiana	NA	NA	NA	NA	NA	Salix bebbiana
1454	uam_uam:herb:87119_1_Salix bebbiana	NA	NA	NA	No measurable leaves	NA	Salix bebbiana
1455	uam_uam:herb:87119_2_Salix bebbiana	NA	NA	NA	NA	NA	Salix bebbiana
1456	uam_uam:herb:87120_1_Salix bebbiana	NA	3.0	NA	NA	NA	Salix bebbiana
1457	uam_uam:herb:87120_2_Salix bebbiana	NA	NA	NA	NA	NA	Salix bebbiana
1458	uam_uam:herb:87120_3_Salix bebbiana	NA	NA	NA	NA	NA	Salix bebbiana
1459	uam_uam:herb:87123_1_Salix bebbiana	NA	3.0	NA	NA	NA	Salix bebbiana
1460	uam_uam:herb:87123_2_Salix bebbiana	NA	NA	NA	NA	NA	Salix bebbiana
1461	uam_uam:herb:87123_3_Salix bebbiana	NA	NA	NA	NA	NA	Salix bebbiana
1462	uam_uam:herb:87127_1_Salix bebbiana	NA	4.0	NA	NA	NA	Salix bebbiana
1463	uam_uam:herb:87127_2_Salix bebbiana	NA	NA	NA	NA	NA	Salix bebbiana
1464	uam_uam:herb:87127_3_Salix bebbiana	NA	NA	NA	NA	NA	Salix bebbiana
1465	uam_uam:herb:87129_1_Salix bebbiana	NA	3.0	NA	NA	NA	Salix bebbiana
1466	uam_uam:herb:87129_2_Salix bebbiana	NA	NA	NA	NA	NA	Salix bebbiana
1467	uam_uam:herb:87129_3_Salix bebbiana	NA	NA	NA	NA	NA	Salix bebbiana
1468	uam_uam:herb:87135_1_Salix bebbiana	NA	2.0	NA	NA	NA	Salix bebbiana
1469	uam_uam:herb:87135_2_Salix bebbiana	NA	NA	NA	NA	NA	Salix bebbiana
1470	uam_uam:herb:87135_3_Salix bebbiana	NA	NA	NA	NA	NA	Salix bebbiana
1471	uam_uam:herb:87137_1_Salix bebbiana	NA	4.0	NA	NA	NA	Salix bebbiana
1472	uam_uam:herb:87137_2_Salix bebbiana	NA	NA	NA	NA	NA	Salix bebbiana
1473	uam_uam:herb:87137_3_Salix bebbiana	NA	NA	NA	NA	NA	Salix bebbiana
1474	uam_uam:herb:87146_1_Salix bebbiana	NA	2.0	NA	NA	NA	Salix bebbiana
1475	uam_uam:herb:87146_2_Salix bebbiana	NA	NA	NA	NA	NA	Salix bebbiana
1476	uam_uam:herb:87146_3_Salix bebbiana	NA	NA	NA	NA	NA	Salix bebbiana
1477	uam_uam:herb:87147_1_Salix bebbiana	NA	3.0	NA	NA	NA	Salix bebbiana
1478	uam_uam:herb:87147_2_Salix bebbiana	NA	NA	NA	NA	NA	Salix bebbiana
1479	uam_uam:herb:87147_3_Salix bebbiana	NA	NA	NA	NA	NA	Salix bebbiana
1480	uam_uam:herb:87148_1_Salix bebbiana	NA	3.0	NA	NA	NA	Salix bebbiana
1481	uam_uam:herb:87148_2_Salix bebbiana	NA	NA	NA	NA	NA	Salix bebbiana
1482	uam_uam:herb:87148_3_Salix bebbiana	NA	NA	NA	NA	NA	Salix bebbiana
1483	uam_uam:herb:87149_1_Salix bebbiana	NA	NA	NA	No measurable leaves	NA	Salix bebbiana
1484	uam_uam:herb:87149_2_Salix bebbiana	NA	NA	NA	NA	NA	Salix bebbiana
1485	uam_uam:herb:87149_3_Salix bebbiana	NA	NA	NA	NA	NA	Salix bebbiana
1486	uam_uam:herb:87151_1_Salix bebbiana	NA	2.0	NA	NA	NA	Salix bebbiana
1487	uam_uam:herb:87151_2_Salix bebbiana	NA	NA	NA	NA	NA	Salix bebbiana
1488	uam_uam:herb:87151_3_Salix bebbiana	NA	NA	NA	NA	NA	Salix bebbiana
1489	uam_uam:herb:87152_1_Salix bebbiana	NA	5.0	NA	NA	NA	Salix bebbiana
1490	uam_uam:herb:87152_2_Salix bebbiana	NA	NA	NA	NA	NA	Salix bebbiana
1491	uam_uam:herb:87152_3_Salix bebbiana	NA	NA	NA	NA	NA	Salix bebbiana
1492	uam_uam:herb:87154_1_Salix bebbiana	NA	4.0	NA	NA	NA	Salix bebbiana
1493	uam_uam:herb:87154_2_Salix bebbiana	NA	NA	NA	NA	NA	Salix bebbiana
1494	uam_uam:herb:87154_3_Salix bebbiana	NA	NA	NA	NA	NA	Salix bebbiana
1495	uam_uam:herb:87155_1_Salix bebbiana	NA	4.0	NA	NA	NA	Salix bebbiana
1496	uam_uam:herb:87155_2_Salix bebbiana	NA	NA	NA	NA	NA	Salix bebbiana
1497	uam_uam:herb:87155_3_Salix bebbiana	NA	NA	NA	NA	NA	Salix bebbiana
1498	uam_uam:herb:87156_1_Salix bebbiana	NA	4.0	NA	NA	NA	Salix bebbiana
1499	uam_uam:herb:87156_2_Salix bebbiana	NA	NA	NA	NA	NA	Salix bebbiana
1500	uam_uam:herb:87156_3_Salix bebbiana	NA	NA	NA	NA	NA	Salix bebbiana
1501	uam_uam:herb:87157_1_Salix bebbiana	NA	NA	NA	NA	NA	Salix bebbiana
1502	uam_uam:herb:87157_2_Salix bebbiana	NA	NA	NA	NA	NA	Salix bebbiana
1503	uam_uam:herb:87157_3_Salix bebbiana	NA	NA	NA	NA	NA	Salix bebbiana
1504	uam_uam:herb:87157_4_Salix bebbiana	NA	NA	NA	NA	NA	Salix bebbiana
1505	uam_uam:herb:87159_1_Salix bebbiana	NA	3.0	NA	NA	NA	Salix bebbiana
1506	uam_uam:herb:87159_2_Salix bebbiana	NA	NA	NA	NA	NA	Salix bebbiana
1507	uam_uam:herb:87159_3_Salix bebbiana	NA	NA	NA	NA	NA	Salix bebbiana
1508	uam_uam:herb:87160_1_Salix bebbiana	NA	4.0	NA	NA	NA	Salix bebbiana
1509	uam_uam:herb:87160_2_Salix bebbiana	NA	NA	NA	NA	NA	Salix bebbiana
1510	uam_uam:herb:87160_3_Salix bebbiana	NA	NA	NA	NA	NA	Salix bebbiana
1511	uam_uam:herb:87162_1_Salix bebbiana	NA	4.0	NA	NA	NA	Salix bebbiana
1512	uam_uam:herb:87162_2_Salix bebbiana	NA	NA	NA	NA	NA	Salix bebbiana
1513	uam_uam:herb:87162_3_Salix bebbiana	NA	NA	NA	NA	NA	Salix bebbiana
1514	uam_uam:herb:87167_1_Salix bebbiana	NA	3.0	NA	NA	NA	Salix bebbiana
1515	uam_uam:herb:87167_2_Salix bebbiana	NA	NA	NA	NA	NA	Salix bebbiana
1516	uam_uam:herb:87167_3_Salix bebbiana	NA	NA	NA	NA	NA	Salix bebbiana
1517	uam_uam:herb:87168_1_Salix bebbiana	NA	NA	Sapling	NA	NA	Salix bebbiana
1518	uam_uam:herb:87168_2_Salix bebbiana	NA	NA	NA	NA	NA	Salix bebbiana
1519	uam_uam:herb:87215_1_Salix bebbiana	NA	NA	Juvenile leaves	NA	NA	Salix bebbiana
1520	uam_uam:herb:87215_2_Salix bebbiana	NA	NA	NA	NA	NA	Salix bebbiana
1521	uam_uam:herb:87215_3_Salix bebbiana	NA	NA	NA	NA	NA	Salix bebbiana
1522	uam_uam:herb:87308_1_Salix bebbiana	NA	5.0	NA	NA	NA	Salix bebbiana
1523	uam_uam:herb:87308_2_Salix bebbiana	NA	NA	NA	NA	NA	Salix bebbiana
1524	uam_uam:herb:87308_3_Salix bebbiana	NA	NA	NA	NA	NA	Salix bebbiana
1525	uam_uam:herb:87381_1_Salix bebbiana	NA	4.0	NA	NA	NA	Salix bebbiana
1526	uam_uam:herb:87381_2_Salix bebbiana	NA	NA	NA	NA	NA	Salix bebbiana
1527	uam_uam:herb:87381_3_Salix bebbiana	NA	NA	NA	NA	NA	Salix bebbiana
1528	uam_uam:herb:87481_1_Salix bebbiana	NA	5.0	NA	NA	NA	Salix bebbiana
1529	uam_uam:herb:87481_2_Salix bebbiana	NA	NA	NA	NA	NA	Salix bebbiana
1530	uam_uam:herb:87481_3_Salix bebbiana	NA	NA	NA	NA	NA	Salix bebbiana
1531	uam_uam:herb:87496_1_Salix bebbiana	NA	NA	Juvenile leaves	NA	NA	Salix bebbiana
1532	uam_uam:herb:87496_2_Salix bebbiana	NA	NA	NA	NA	NA	Salix bebbiana
1533	uam_uam:herb:87496_3_Salix bebbiana	NA	NA	NA	NA	NA	Salix bebbiana
1534	uam_uam:herb:87503_1_Salix bebbiana	NA	NA	Juvenile leaves	NA	NA	Salix bebbiana
1535	uam_uam:herb:87503_2_Salix bebbiana	NA	NA	NA	NA	NA	Salix bebbiana
1536	uam_uam:herb:87503_3_Salix bebbiana	NA	NA	NA	NA	NA	Salix bebbiana
1537	uam_uam:herb:87511_1_Salix bebbiana	NA	4.0	NA	NA	NA	Salix bebbiana
1538	uam_uam:herb:87511_2_Salix bebbiana	NA	NA	NA	NA	NA	Salix bebbiana
1539	uam_uam:herb:87511_3_Salix bebbiana	NA	NA	NA	NA	NA	Salix bebbiana
1540	uam_uam:herb:87664_1_Salix bebbiana	NA	4.0	NA	NA	NA	Salix bebbiana
1541	uam_uam:herb:87664_2_Salix bebbiana	NA	NA	NA	NA	NA	Salix bebbiana
1542	uam_uam:herb:87664_3_Salix bebbiana	NA	NA	NA	NA	NA	Salix bebbiana
1543	uam_uam:herb:87667_1_Salix bebbiana	NA	5.0	NA	NA	NA	Salix bebbiana
1544	uam_uam:herb:87667_2_Salix bebbiana	NA	NA	NA	NA	NA	Salix bebbiana
1545	uam_uam:herb:87667_3_Salix bebbiana	NA	NA	NA	NA	NA	Salix bebbiana
1546	uam_uam:herb:87714_1_Salix bebbiana	NA	NA	Juvenile leaves	NA	NA	Salix bebbiana
1547	uam_uam:herb:87714_2_Salix bebbiana	NA	NA	NA	NA	NA	Salix bebbiana
1548	uam_uam:herb:87714_3_Salix bebbiana	NA	NA	NA	NA	NA	Salix bebbiana
1549	uam_uam:herb:87769_1_Salix bebbiana	NA	5.0	NA	NA	NA	Salix bebbiana
1550	uam_uam:herb:87769_2_Salix bebbiana	NA	NA	NA	NA	NA	Salix bebbiana
1551	uam_uam:herb:87769_3_Salix bebbiana	NA	NA	NA	NA	NA	Salix bebbiana
1552	uam_uam:herb:87780_1_Salix bebbiana	NA	NA	Juvenile leaves	NA	NA	Salix bebbiana
1553	uam_uam:herb:87780_2_Salix bebbiana	NA	NA	NA	NA	NA	Salix bebbiana
1554	uam_uam:herb:87780_3_Salix bebbiana	NA	NA	NA	NA	NA	Salix bebbiana
1555	uam_uam:herb:87838_1_Salix bebbiana	NA	4.0	NA	NA	NA	Salix bebbiana
1556	uam_uam:herb:87838_2_Salix bebbiana	NA	NA	NA	NA	NA	Salix bebbiana
1557	uam_uam:herb:87838_3_Salix bebbiana	NA	NA	NA	NA	NA	Salix bebbiana
1558	uam_uam:herb:87858_1_Salix bebbiana	NA	NA	Juvenile leaves	NA	NA	Salix bebbiana
1559	uam_uam:herb:87858_2_Salix bebbiana	NA	NA	NA	NA	NA	Salix bebbiana
1560	uam_uam:herb:87858_3_Salix bebbiana	NA	NA	NA	NA	NA	Salix bebbiana
1561	uam_uam:herb:87867_1_Salix bebbiana	NA	3.0	NA	NA	NA	Salix bebbiana
1562	uam_uam:herb:87867_2_Salix bebbiana	NA	NA	NA	NA	NA	Salix bebbiana
1563	uam_uam:herb:87867_3_Salix bebbiana	NA	NA	NA	NA	NA	Salix bebbiana
1564	uam_uam:herb:87882_1_Salix bebbiana	NA	NA	Juvenile leaves	NA	NA	Salix bebbiana
1565	uam_uam:herb:87882_2_Salix bebbiana	NA	NA	NA	NA	NA	Salix bebbiana
1566	uam_uam:herb:87882_3_Salix bebbiana	NA	NA	NA	NA	NA	Salix bebbiana
1567	uam_uam:herb:87926_1_Salix bebbiana	NA	4.0	NA	NA	NA	Salix bebbiana
1568	uam_uam:herb:87926_2_Salix bebbiana	NA	NA	NA	NA	NA	Salix bebbiana
1569	uam_uam:herb:87926_3_Salix bebbiana	NA	NA	NA	NA	NA	Salix bebbiana
1570	uam_uam:herb:88186_1_Salix bebbiana	NA	5.0	NA	NA	NA	Salix bebbiana
1571	uam_uam:herb:88186_2_Salix bebbiana	NA	NA	NA	NA	NA	Salix bebbiana
1572	uam_uam:herb:88186_3_Salix bebbiana	NA	NA	NA	NA	NA	Salix bebbiana
1573	uam_uam:herb:88237_1_Salix bebbiana	NA	2.0	NA	NA	NA	Salix bebbiana
1574	uam_uam:herb:88237_2_Salix bebbiana	NA	NA	NA	NA	NA	Salix bebbiana
1575	uam_uam:herb:88237_3_Salix bebbiana	NA	NA	NA	NA	NA	Salix bebbiana
1576	uam_uam:herb:88501_1_Salix bebbiana	NA	NA	Juvenile leaves	NA	NA	Salix bebbiana
1577	uam_uam:herb:88501_2_Salix bebbiana	NA	NA	NA	NA	NA	Salix bebbiana
1578	uam_uam:herb:88501_3_Salix bebbiana	NA	NA	NA	NA	NA	Salix bebbiana
1579	uam_uam:herb:88505_1_Salix bebbiana	NA	NA	Juvenile leaves	NA	NA	Salix bebbiana
1580	uam_uam:herb:88505_2_Salix bebbiana	NA	NA	NA	NA	NA	Salix bebbiana
1581	uam_uam:herb:88505_3_Salix bebbiana	NA	NA	NA	NA	NA	Salix bebbiana
1582	uam_uam:herb:90363_1_Salix bebbiana	NA	5.0	NA	NA	NA	Salix bebbiana
1583	uam_uam:herb:90363_2_Salix bebbiana	NA	NA	NA	NA	NA	Salix bebbiana
1584	uam_uam:herb:90363_3_Salix bebbiana	NA	NA	NA	NA	NA	Salix bebbiana
1585	uam_uam:herb:90600_1_Salix bebbiana	NA	5.0	NA	NA	NA	Salix bebbiana
1586	uam_uam:herb:90600_2_Salix bebbiana	NA	NA	NA	NA	NA	Salix bebbiana
1587	uam_uam:herb:90600_3_Salix bebbiana	NA	NA	NA	NA	NA	Salix bebbiana
1588	uam_uam:herb:90669_1_Salix bebbiana	NA	4.0	NA	NA	NA	Salix bebbiana
1589	uam_uam:herb:90669_2_Salix bebbiana	NA	NA	NA	NA	NA	Salix bebbiana
1590	uam_uam:herb:90669_3_Salix bebbiana	NA	NA	NA	NA	NA	Salix bebbiana
1591	uam_uam:herb:90669_4_Salix bebbiana	NA	NA	NA	NA	NA	Salix bebbiana
1592	uam_uam:herb:91200_1_Salix bebbiana	NA	5.0	NA	NA	NA	Salix bebbiana
1593	uam_uam:herb:91200_2_Salix bebbiana	NA	NA	NA	NA	NA	Salix bebbiana
1594	uam_uam:herb:91200_3_Salix bebbiana	NA	NA	NA	NA	NA	Salix bebbiana
1595	uam_uam:herb:91361_1_Salix bebbiana	NA	NA	NA	No measurable leaves	NA	Salix bebbiana
1596	uam_uam:herb:91361_2_Salix bebbiana	NA	NA	NA	NA	NA	Salix bebbiana
1597	uam_uam:herb:91361_3_Salix bebbiana	NA	NA	NA	NA	NA	Salix bebbiana
1598	uam_uam:herb:91362_1_Salix bebbiana	NA	NA	Juvenile leaves	NA	NA	Salix bebbiana
1599	uam_uam:herb:91362_2_Salix bebbiana	NA	NA	NA	NA	NA	Salix bebbiana
1600	uam_uam:herb:91362_3_Salix bebbiana	NA	NA	NA	NA	NA	Salix bebbiana
1601	uam_uam:herb:91430_1_Salix bebbiana	NA	NA	Juvenile leaves	NA	NA	Salix bebbiana
1602	uam_uam:herb:91430_2_Salix bebbiana	NA	NA	NA	NA	NA	Salix bebbiana
1603	uam_uam:herb:91430_3_Salix bebbiana	NA	NA	NA	NA	NA	Salix bebbiana
1604	uam_uam:herb:91623_1_Salix bebbiana	NA	NA	Juvenile leaves	NA	NA	Salix bebbiana
1605	uam_uam:herb:91623_2_Salix bebbiana	NA	NA	NA	NA	NA	Salix bebbiana
1606	uam_uam:herb:91623_3_Salix bebbiana	NA	NA	NA	NA	NA	Salix bebbiana
1607	uam_uam:herb:91732_1_Salix bebbiana	NA	3.0	NA	NA	NA	Salix bebbiana
1608	uam_uam:herb:91732_2_Salix bebbiana	NA	NA	NA	NA	NA	Salix bebbiana
1609	uam_uam:herb:91732_3_Salix bebbiana	NA	NA	NA	NA	NA	Salix bebbiana
1610	uam_uam:herb:91885_1_Salix bebbiana	NA	5.0	NA	NA	NA	Salix bebbiana
1611	uam_uam:herb:91885_2_Salix bebbiana	NA	NA	NA	NA	NA	Salix bebbiana
1612	uam_uam:herb:91885_3_Salix bebbiana	NA	NA	NA	NA	NA	Salix bebbiana
1613	uam_uam:herb:92222_1_Salix bebbiana	NA	4.0	NA	NA	NA	Salix bebbiana
1614	uam_uam:herb:92222_2_Salix bebbiana	NA	NA	NA	NA	NA	Salix bebbiana
1615	uam_uam:herb:92222_3_Salix bebbiana	NA	NA	NA	NA	NA	Salix bebbiana
1616	university of maine_maine00016051_1_Salix bebbiana	NA	4.0	NA	NA	NA	Salix bebbiana
1617	university of maine_maine00016126_1_Salix bebbiana	No	NA	NA	NA	NA	Salix bebbiana
1618	university of massachusetts_00315226_1_Salix bebbiana	NA	NA	Juvenile leaves	NA	NA	Salix bebbiana
1619	university of massachusetts_00316503_1_Salix bebbiana	NA	NA	Juvenile leaves	NA	NA	Salix bebbiana
1620	university of massachusetts_00327487_1_Salix bebbiana	NA	3.0	NA	NA	NA	Salix bebbiana
1621	university of massachusetts_00365061_1_Salix bebbiana	NA	4.0	NA	NA	NA	Salix bebbiana
1622	university of massachusetts_00365062_1_Salix bebbiana	NA	5.0	NA	NA	NA	Salix bebbiana
1623	university of massachusetts_00365063_1_Salix bebbiana	NA	4.0	NA	NA	NA	Salix bebbiana
1624	university of massachusetts_00365064_1_Salix bebbiana	NA	5.0	NA	NA	NA	Salix bebbiana
1625	university of massachusetts_00365065_1_Salix bebbiana	NA	3.0	NA	NA	NA	Salix bebbiana
1626	university of massachusetts_00365066_1_Salix bebbiana	NA	NA	Juvenile leaves	NA	NA	Salix bebbiana
1627	university of massachusetts_00365067_1_Salix bebbiana	NA	4.0	NA	NA	NA	Salix bebbiana
1628	university of massachusetts_00365068_1_Salix bebbiana	NA	NA	Juvenile leaves	NA	NA	Salix bebbiana
1629	university of massachusetts_00365069_1_Salix bebbiana	NA	4.0	NA	NA	NA	Salix bebbiana
1630	university of massachusetts_00408947_1_Salix bebbiana	NA	3.0	NA	NA	NA	Salix bebbiana
1631	university of massachusetts_371146_1_Salix bebbiana	NA	NA	Juvenile leaves	NA	NA	Salix bebbiana
1632	university of massachusetts_371147_1_Salix bebbiana	NA	5.0	NA	NA	NA	Salix bebbiana
1633	university of massachusetts_371148_1_Salix bebbiana	NA	NA	Juvenile leaves	NA	NA	Salix bebbiana
1634	university of massachusetts_371149_1_Salix bebbiana	NA	NA	Juvenile leaves	NA	NA	Salix bebbiana
1635	university of massachusetts_371150_1_Salix bebbiana	NA	NA	Juvenile leaves	NA	NA	Salix bebbiana
1636	university of massachusetts_371151_1_Salix bebbiana	NA	NA	Juvenile leaves	NA	NA	Salix bebbiana
1637	university of massachusetts_371152_1_Salix bebbiana	NA	NA	Juvenile leaves	NA	NA	Salix bebbiana
1638	university of massachusetts_371153_1_Salix bebbiana	NA	NA	NA	NA	NA	Salix bebbiana
1639	university of massachusetts_371154_1_Salix bebbiana	NA	5.0	NA	NA	NA	Salix bebbiana
1640	university of massachusetts_371155_1_Salix bebbiana	NA	4.0	NA	NA	NA	Salix bebbiana
1641	university of massachusetts_371156_1_Salix bebbiana	NA	NA	Juvenile leaves	NA	NA	Salix bebbiana
1642	university of massachusetts_371158_1_Salix bebbiana	NA	2.0	NA	NA	NA	Salix bebbiana
1643	university of massachusetts_371159_1_Salix bebbiana	NA	3.0	NA	NA	NA	Salix bebbiana
1644	university of massachusetts_371161_1_Salix bebbiana	NA	NA	Juvenile leaves	NA	NA	Salix bebbiana
1645	university of massachusetts_371163_1_Salix bebbiana	NA	1.0	NA	NA	NA	Salix bebbiana
1646	university of massachusetts_371164_1_Salix bebbiana	NA	5.0	NA	NA	NA	Salix bebbiana
1647	university of massachusetts_371169_1_Salix bebbiana	NA	NA	Juvenile leaves	NA	NA	Salix bebbiana
1648	university of massachusetts_371170_1_Salix bebbiana	NA	NA	Juvenile leaves	NA	NA	Salix bebbiana
1649	university of massachusetts_371171_1_Salix bebbiana	NA	NA	Juvenile leaves	NA	NA	Salix bebbiana
1650	university of massachusetts_371172_1_Salix bebbiana	NA	3.0	NA	NA	NA	Salix bebbiana
1651	university of massachusetts_371174_1_Salix bebbiana	NA	NA	Juvenile leaves	NA	NA	Salix bebbiana
1652	university of massachusetts_371175_1_Salix bebbiana	NA	NA	Juvenile leaves	NA	NA	Salix bebbiana
1653	university of massachusetts_371176_1_Salix bebbiana	NA	4.0	NA	NA	NA	Salix bebbiana
1654	university of massachusetts_371177_1_Salix bebbiana	NA	NA	Juvenile leaves	NA	NA	Salix bebbiana
1655	university of massachusetts_371178_1_Salix bebbiana	NA	NA	Juvenile leaves	NA	NA	Salix bebbiana
1656	university of massachusetts_371179_1_Salix bebbiana	NA	NA	Juvenile leaves	NA	NA	Salix bebbiana
1657	university of massachusetts_371180_1_Salix bebbiana	NA	NA	Juvenile leaves	NA	NA	Salix bebbiana
1658	university of massachusetts_371181_1_Salix bebbiana	NA	4.0	NA	NA	NA	Salix bebbiana
1659	university of massachusetts_371185_1_Salix bebbiana	NA	4.0	NA	NA	NA	Salix bebbiana
1660	university of massachusetts_371186_1_Salix bebbiana	NA	4.0	NA	NA	NA	Salix bebbiana
1661	university of massachusetts_371187_1_Salix bebbiana	NA	5.0	NA	NA	NA	Salix bebbiana
1662	university of massachusetts_371188_1_Salix bebbiana	NA	3.0	NA	NA	NA	Salix bebbiana
1663	university of massachusetts_371191_1_Salix bebbiana	NA	5.0	NA	NA	NA	Salix bebbiana
1664	university of massachusetts_371192_1_Salix bebbiana	NA	NA	Juvenile leaves	NA	NA	Salix bebbiana
1665	university of massachusetts_371193_1_Salix bebbiana	NA	5.0	NA	NA	NA	Salix bebbiana
1666	university of massachusetts_371194_1_Salix bebbiana	NA	5.0	NA	NA	NA	Salix bebbiana
1667	university of massachusetts_371195_1_Salix bebbiana	NA	4.0	NA	NA	NA	Salix bebbiana
1668	university of massachusetts_371196_1_Salix bebbiana	NA	4.0	NA	NA	NA	Salix bebbiana
1669	university of massachusetts_371197_1_Salix bebbiana	NA	NA	Juvenile leaves	NA	NA	Salix bebbiana
1670	university of massachusetts_371198_1_Salix bebbiana	NA	4.0	NA	NA	NA	Salix bebbiana
1671	university of massachusetts_371199_1_Salix bebbiana	NA	5.0	NA	NA	NA	Salix bebbiana
1672	university of massachusetts_371200_1_Salix bebbiana	NA	3.0	NA	NA	NA	Salix bebbiana
1673	university of massachusetts_371201_1_Salix bebbiana	NA	3.0	NA	NA	NA	Salix bebbiana
1674	university of massachusetts_371202_1_Salix bebbiana	NA	2.0	NA	NA	NA	Salix bebbiana
1675	university of massachusetts_371203_1_Salix bebbiana	NA	4.0	NA	NA	NA	Salix bebbiana
1676	university of massachusetts_371204_1_Salix bebbiana	NA	4.0	NA	NA	NA	Salix bebbiana
1677	university of massachusetts_371206_1_Salix bebbiana	NA	5.0	NA	NA	NA	Salix bebbiana
1678	university of massachusetts_371207_1_Salix bebbiana	NA	NA	Juvenile leaves	NA	NA	Salix bebbiana
1679	university of massachusetts_371208_1_Salix bebbiana	NA	NA	Juvenile leaves	NA	NA	Salix bebbiana
1680	university of massachusetts_371209_1_Salix bebbiana	NA	NA	Juvenile leaves	NA	NA	Salix bebbiana
1681	university of massachusetts_371210_1_Salix bebbiana	NA	3.0	NA	NA	NA	Salix bebbiana
1682	university of massachusetts_371211_1_Salix bebbiana	NA	2.0	NA	NA	NA	Salix bebbiana
1683	university of massachusetts_371214_1_Salix bebbiana	NA	4.0	NA	NA	NA	Salix bebbiana
1684	university of massachusetts_371222_1_Salix bebbiana	NA	5.0	NA	NA	NA	Salix bebbiana
1685	university of massachusetts_371223_1_Salix bebbiana	NA	NA	Juvenile leaves	NA	NA	Salix bebbiana
1686	university of massachusetts_371224_1_Salix bebbiana	NA	4.0	NA	NA	NA	Salix bebbiana
1687	university of massachusetts_371225_1_Salix bebbiana	NA	5.0	NA	NA	NA	Salix bebbiana
1688	university of massachusetts_371228_1_Salix bebbiana	NA	NA	Juvenile leaves	NA	NA	Salix bebbiana
1689	university of massachusetts_371229_1_Salix bebbiana	NA	NA	Juvenile leaves	NA	NA	Salix bebbiana
1690	university of massachusetts_371230_1_Salix bebbiana	NA	4.0	NA	NA	NA	Salix bebbiana
1691	university of massachusetts_371231_1_Salix bebbiana	NA	3.0	NA	NA	NA	Salix bebbiana
1692	university of massachusetts_371232_1_Salix bebbiana	NA	4.0	NA	NA	NA	Salix bebbiana
1693	university of massachusetts_371233_1_Salix bebbiana	NA	NA	Juvenile leaves	NA	NA	Salix bebbiana
1694	university of massachusetts_371234_1_Salix bebbiana	NA	5.0	NA	NA	NA	Salix bebbiana
1695	university of massachusetts_371235_1_Salix bebbiana	NA	4.0	NA	NA	NA	Salix bebbiana
1696	university of massachusetts_371237_1_Salix bebbiana	NA	5.0	NA	NA	NA	Salix bebbiana
1697	university of massachusetts_371239_1_Salix bebbiana	NA	4.0	NA	NA	NA	Salix bebbiana
1698	university of massachusetts_371240_1_Salix bebbiana	NA	NA	Juvenile leaves	NA	NA	Salix bebbiana
1699	university of massachusetts_371241_1_Salix bebbiana	NA	5.0	NA	NA	NA	Salix bebbiana
1700	university of massachusetts_371244_1_Salix bebbiana	NA	NA	Juvenile leaves	NA	NA	Salix bebbiana
1701	university of massachusetts_371245_1_Salix bebbiana	NA	4.0	NA	NA	NA	Salix bebbiana
1702	university of massachusetts_371246_1_Salix bebbiana	NA	3.0	NA	NA	NA	Salix bebbiana
1703	university of massachusetts_371247_1_Salix bebbiana	NA	4.0	NA	NA	NA	Salix bebbiana
1704	university of massachusetts_371248_1_Salix bebbiana	NA	1.0	NA	NA	NA	Salix bebbiana
1705	university of massachusetts_371250_1_Salix bebbiana	NA	4.0	NA	NA	NA	Salix bebbiana
1706	university of massachusetts_371251_1_Salix bebbiana	NA	5.0	NA	NA	NA	Salix bebbiana
1707	university of rhode island_kiri-04537_1_Salix bebbiana	NA	5.0	NA	NA	NA	Salix bebbiana
1708	university of rhode island_kiri-04589_1_Salix bebbiana	NA	NA	Juvenile leaves	NA	NA	Salix bebbiana
1709	university of rhode island_kiri-04689_1_Salix bebbiana	NA	NA	Juvenile leaves	NA	NA	Salix bebbiana
1710	university of rhode island_kiri-04690_1_Salix bebbiana	NA	NA	Juvenile leaves	NA	NA	Salix bebbiana
1711	university of rhode island_kiri-04691_1_Salix bebbiana	NA	NA	Juvenile leaves	NA	NA	Salix bebbiana
1712	university of rhode island_kiri-04693_1_Salix bebbiana	NA	NA	Juvenile leaves	NA	NA	Salix bebbiana
1713	university of rhode island_kiri-04694_1_Salix bebbiana	NA	NA	Juvenile leaves	NA	NA	Salix bebbiana
1714	university of rhode island_kiri-04695_1_Salix bebbiana	NA	NA	Juvenile leaves	NA	NA	Salix bebbiana
1715	university of rhode island_kiri-04697_1_Salix bebbiana	NA	NA	Juvenile leaves	NA	NA	Salix bebbiana
1716	university of rhode island_kiri-04699_1_Salix bebbiana	NA	NA	Juvenile leaves	NA	NA	Salix bebbiana
1717	university of rhode island_kiri-04703_1_Salix bebbiana	NA	NA	Juvenile leaves	NA	NA	Salix bebbiana
1718	university of rhode island_kiri-04704_1_Salix bebbiana	NA	NA	Juvenile leaves	NA	NA	Salix bebbiana
1719	university of rhode island_kiri-04706_1_Salix bebbiana	NA	NA	Juvenile leaves	NA	NA	Salix bebbiana
1720	university of rhode island_kiri-04707_1_Salix bebbiana	NA	NA	Juvenile leaves	NA	NA	Salix bebbiana
1721	university of rhode island_kiri-04708_1_Salix bebbiana	NA	NA	Juvenile leaves	NA	NA	Salix bebbiana
1722	university of rhode island_kiri-04709_1_Salix bebbiana	NA	NA	Juvenile leaves	NA	NA	Salix bebbiana
1723	university of rhode island_kiri-04710_1_Salix bebbiana	NA	NA	Juvenile leaves	NA	NA	Salix bebbiana
1724	university of rhode island_kiri-04711_1_Salix bebbiana	NA	NA	Juvenile leaves	NA	NA	Salix bebbiana
1725	university of rhode island_kiri-04713_1_Salix bebbiana	NA	NA	Juvenile leaves	NA	NA	Salix bebbiana
1726	university of rhode island_kiri-04715_1_Salix bebbiana	NA	NA	Juvenile leaves	NA	NA	Salix bebbiana
1727	university of rhode island_kiri-04716_1_Salix bebbiana	NA	NA	Juvenile leaves	NA	NA	Salix bebbiana
1728	university of rhode island_kiri-04718_1_Salix bebbiana	NA	NA	NA	No leaves	NA	Salix bebbiana
1729	university of rhode island_kiri-04719_1_Salix bebbiana	NA	NA	NA	No leaves	NA	Salix bebbiana
1730	university of rhode island_kiri-04720_1_Salix bebbiana	NA	NA	Juvenile leaves	NA	NA	Salix bebbiana
1731	university of rhode island_kiri-04722_1_Salix bebbiana	NA	NA	Juvenile leaves	NA	NA	Salix bebbiana
1732	university of rhode island_kiri-04723_1_Salix bebbiana	NA	NA	Juvenile leaves	NA	NA	Salix bebbiana
1733	university of rhode island_kiri-04724_1_Salix bebbiana	NA	NA	Juvenile leaves	NA	NA	Salix bebbiana
1734	university of rhode island_kiri-04725_1_Salix bebbiana	NA	NA	NA	No leaves	NA	Salix bebbiana
1735	university of rhode island_kiri-04728_1_Salix bebbiana	NA	4.0	NA	NA	NA	Salix bebbiana
1736	university of rhode island_kiri-04729_1_Salix bebbiana	NA	NA	Juvenile leaves	NA	NA	Salix bebbiana
1737	university of vermont_uvmvt057057_1_Salix bebbiana	NA	NA	Juvenile leaves	NA	NA	Salix bebbiana
1738	university of vermont_uvmvt057059_1_Salix bebbiana	NA	3.0	NA	NA	NA	Salix bebbiana
1739	university of vermont_uvmvt057064_1_Salix bebbiana	NA	5.0	NA	NA	NA	Salix bebbiana
1740	university of vermont_uvmvt057065_1_Salix bebbiana	NA	5.0	NA	NA	NA	Salix bebbiana
1741	university of vermont_uvmvt057071_1_Salix bebbiana	NA	5.0	NA	NA	NA	Salix bebbiana
1742	university of vermont_uvmvt057075_1_Salix bebbiana	NA	5.0	NA	NA	NA	Salix bebbiana
1743	university of vermont_uvmvt057076_1_Salix bebbiana	NA	3.0	NA	NA	NA	Salix bebbiana
1744	university of vermont_uvmvt057093_1_Salix bebbiana	NA	5.0	NA	NA	NA	Salix bebbiana
1745	university of vermont_uvmvt057096_1_Salix bebbiana	NA	NA	Juvenile leaves	NA	NA	Salix bebbiana
1746	university of vermont_uvmvt057098_1_Salix bebbiana	NA	5.0	NA	NA	NA	Salix bebbiana
1747	university of vermont_uvmvt057113_1_Salix bebbiana	NA	NA	Juvenile leaves	NA	NA	Salix bebbiana
1748	university of vermont_uvmvt057118_1_Salix bebbiana	NA	4.0	NA	NA	NA	Salix bebbiana
1749	university of vermont_uvmvt057120_1_Salix bebbiana	NA	NA	Juvenile leaves	NA	NA	Salix bebbiana
1750	university of vermont_uvmvt057125_1_Salix bebbiana	NA	5.0	NA	NA	NA	Salix bebbiana
1751	university of vermont_uvmvt057126_1_Salix bebbiana	NA	NA	NA	NA	NA	Salix bebbiana
1752	university of vermont_uvmvt057130_1_Salix bebbiana	NA	2.0	NA	NA	NA	Salix bebbiana
1753	university of vermont_uvmvt057827_1_Salix bebbiana	NA	NA	Juvenile leaves	NA	NA	Salix bebbiana
1754	university of vermont_uvmvt057832_1_Salix bebbiana	NA	4.0	NA	NA	NA	Salix bebbiana
1755	university of vermont_uvmvt057833_1_Salix bebbiana	NA	5.0	NA	NA	NA	Salix bebbiana
1756	university of vermont_uvmvt057834_1_Salix bebbiana	NA	NA	NA	NA	NA	Salix bebbiana
1757	university of vermont_uvmvt057835_1_Salix bebbiana	NA	5.0	NA	NA	NA	Salix bebbiana
1758	university of vermont_uvmvt057836_1_Salix bebbiana	NA	5.0	NA	NA	NA	Salix bebbiana
1759	university of vermont_uvmvt057838_1_Salix bebbiana	NA	NA	Juvenile leaves	NA	NA	Salix bebbiana
1760	university of vermont_uvmvt057839_1_Salix bebbiana	NA	5.0	NA	NA	NA	Salix bebbiana
1761	university of vermont_uvmvt057840_1_Salix bebbiana	NA	NA	Juvenile leaves	NA	NA	Salix bebbiana
1762	university of vermont_uvmvt057841_1_Salix bebbiana	NA	2.0	NA	NA	NA	Salix bebbiana
1763	university of vermont_uvmvt057842_1_Salix bebbiana	NA	5.0	NA	NA	NA	Salix bebbiana
1764	university of vermont_uvmvt057843_1_Salix bebbiana	NA	NA	Juvenile leaves	NA	NA	Salix bebbiana
1765	university of vermont_uvmvt057846_1_Salix bebbiana	NA	NA	Juvenile leaves	NA	NA	Salix bebbiana
1766	university of vermont_uvmvt057847_1_Salix bebbiana	NA	5.0	NA	NA	NA	Salix bebbiana
1767	university of vermont_uvmvt057848_1_Salix bebbiana	NA	NA	Juvenile leaves	NA	NA	Salix bebbiana
1768	university of vermont_uvmvt057850_1_Salix bebbiana	NA	NA	Juvenile leaves	NA	NA	Salix bebbiana
1769	university of vermont_uvmvt057851_1_Salix bebbiana	NA	NA	Juvenile leaves	NA	NA	Salix bebbiana
1770	university of vermont_uvmvt057852_1_Salix bebbiana	NA	NA	Juvenile leaves	NA	NA	Salix bebbiana
1771	university of vermont_uvmvt057853_1_Salix bebbiana	NA	NA	Juvenile leaves	NA	NA	Salix bebbiana
1772	university of vermont_uvmvt057854_1_Salix bebbiana	NA	NA	Juvenile leaves	NA	NA	Salix bebbiana
1773	university of vermont_uvmvt057855_1_Salix bebbiana	NA	NA	Juvenile leaves	NA	NA	Salix bebbiana
1774	university of vermont_uvmvt057856_1_Salix bebbiana	NA	NA	Juvenile leaves	NA	NA	Salix bebbiana
1775	university of vermont_uvmvt057857_1_Salix bebbiana	NA	1.0	NA	NA	NA	Salix bebbiana
1776	university of vermont_uvmvt058044_1_Salix bebbiana	NA	NA	Juvenile leaves	NA	NA	Salix bebbiana
1777	university of vermont_uvmvt067694_1_Salix bebbiana	NA	3.0	NA	NA	NA	Salix bebbiana
1778	university of vermont_uvmvt078619_1_Salix bebbiana	NA	NA	NA	NA	NA	Salix bebbiana
1779	university of vermont_uvmvt078620_1_Salix bebbiana	NA	4.0	NA	NA	NA	Salix bebbiana
1780	university of vermont_uvmvt080298_1_Salix bebbiana	NA	4.0	NA	NA	NA	Salix bebbiana
1781	usu_utc00278716_1_Salix bebbiana	NA	NA	Juvenile leaves	NA	NA	Salix bebbiana
1782	usu_utc00279119_1_Salix bebbiana	NA	NA	Juvenile leaves	NA	NA	Salix bebbiana
1783	ut_ut0002395_1_Salix bebbiana	NA	NA	Juvenile leaves	NA	NA	Salix bebbiana
1784	uwl_uwl0004576_1_Salix bebbiana	NA	4.0	NA	NA	NA	Salix bebbiana
1785	uwl_uwl0004577_1_Salix bebbiana	NA	NA	Juvenile leaves	NA	NA	Salix bebbiana
1786	uwl_uwl0004578_1_Salix bebbiana	NA	4.0	NA	NA	NA	Salix bebbiana
1787	uwl_uwl0004579_1_Salix bebbiana	NA	4.0	NA	NA	NA	Salix bebbiana
1788	uwl_uwl0004580_1_Salix bebbiana	NA	2.0	NA	NA	NA	Salix bebbiana
1789	uwl_uwl0004581_1_Salix bebbiana	NA	4.0	NA	NA	NA	Salix bebbiana
1790	uwl_uwl0004582_1_Salix bebbiana	NA	2.0	NA	NA	NA	Salix bebbiana
1791	uwl_uwl0004583_1_Salix bebbiana	NA	NA	Juvenile leaves	NA	NA	Salix bebbiana
1792	uwl_uwl0004584_1_Salix bebbiana	NA	3.0	NA	NA	NA	Salix bebbiana
1793	uwl_uwl0004585_1_Salix bebbiana	NA	1.0	NA	NA	NA	Salix bebbiana
1794	uwl_uwl0004586_1_Salix bebbiana	NA	4.0	NA	NA	NA	Salix bebbiana
1795	uwl_uwl0004587_1_Salix bebbiana	NA	NA	Juvenile leaves	NA	NA	Salix bebbiana
1796	uwl_uwl0004588_1_Salix bebbiana	NA	3.0	NA	NA	NA	Salix bebbiana
1797	uwl_uwl0004589_1_Salix bebbiana	NA	4.0	NA	NA	NA	Salix bebbiana
1798	uwl_uwl0004590_1_Salix bebbiana	NA	5.0	NA	NA	NA	Salix bebbiana
1799	uwl_uwl0004591_1_Salix bebbiana	NA	2.0	NA	NA	NA	Salix bebbiana
1800	uwl_uwl0004592_1_Salix bebbiana	NA	3.0	NA	NA	NA	Salix bebbiana
1801	uwl_uwl0004593_1_Salix bebbiana	NA	NA	Juvenile leaves	NA	NA	Salix bebbiana
1802	uwl_uwl0004594_1_Salix bebbiana	NA	2.0	NA	NA	NA	Salix bebbiana
1803	uwl_uwl0004595_1_Salix bebbiana	NA	NA	Juvenile leaves	NA	NA	Salix bebbiana
1804	uwl_uwl0004596_1_Salix bebbiana	NA	4.0	NA	NA	NA	Salix bebbiana
1805	uwl_uwl0004597_1_Salix bebbiana	NA	4.0	NA	NA	NA	Salix bebbiana
1806	uwl_uwl0004598_1_Salix bebbiana	NA	3.0	NA	NA	NA	Salix bebbiana
1807	uwl_uwl0004599_1_Salix bebbiana	NA	5.0	NA	NA	NA	Salix bebbiana
1808	uwl_uwl0004600_1_Salix bebbiana	NA	3.0	NA	NA	NA	Salix bebbiana
1809	uwl_uwl0004601_1_Salix bebbiana	NA	3.0	NA	NA	NA	Salix bebbiana
1810	uwl_uwl0004602_1_Salix bebbiana	NA	4.0	NA	NA	NA	Salix bebbiana
1811	uwl_uwl0004603_1_Salix bebbiana	NA	NA	Juvenile leaves	NA	NA	Salix bebbiana
1812	uwl_uwl0004604_1_Salix bebbiana	NA	NA	Juvenile leaves	NA	NA	Salix bebbiana
1813	uwl_uwl0004605_1_Salix bebbiana	NA	NA	Juvenile leaves	NA	NA	Salix bebbiana
1814	uwl_uwl0004606_1_Salix bebbiana	NA	4.0	NA	NA	NA	Salix bebbiana
1815	uwl_uwl0004607_1_Salix bebbiana	NA	NA	Juvenile leaves	NA	NA	Salix bebbiana
1816	uwl_uwl0004608_1_Salix bebbiana	NA	NA	Juvenile leaves	NA	NA	Salix bebbiana
1817	uwl_uwl0004609_1_Salix bebbiana	NA	NA	Juvenile leaves	NA	NA	Salix bebbiana
1818	uwl_uwl0004610_1_Salix bebbiana	NA	5.0	NA	NA	NA	Salix bebbiana
1819	uwl_uwl0004611_1_Salix bebbiana	NA	4.0	NA	NA	NA	Salix bebbiana
1820	uwl_uwl0004612_1_Salix bebbiana	NA	3.0	NA	NA	NA	Salix bebbiana
1821	uwl_uwl0004613_1_Salix bebbiana	NA	4.0	NA	NA	NA	Salix bebbiana
1822	uwl_uwl0004614_1_Salix bebbiana	NA	5.0	NA	NA	NA	Salix bebbiana
1823	uwl_uwl0004615_1_Salix bebbiana	NA	NA	Juvenile leaves	NA	NA	Salix bebbiana
1824	uwl_uwl0004616_1_Salix bebbiana	NA	NA	Juvenile leaves	NA	NA	Salix bebbiana
1825	uwl_uwl0004617_1_Salix bebbiana	NA	NA	Juvenile leaves	NA	NA	Salix bebbiana
1826	uwl_uwl0004618_1_Salix bebbiana	NA	NA	Juvenile leaves	NA	NA	Salix bebbiana
1827	uwl_uwl0004620_1_Salix bebbiana	NA	2.0	NA	NA	NA	Salix bebbiana
1828	uwl_uwl0004621_1_Salix bebbiana	NA	3.0	NA	NA	NA	Salix bebbiana
1829	uwl_uwl0004622_1_Salix bebbiana	NA	NA	Juvenile leaves	NA	NA	Salix bebbiana
1830	uwl_uwl0004623_1_Salix bebbiana	NA	NA	Juvenile leaves	NA	NA	Salix bebbiana
1831	uwl_uwl0004624_1_Salix bebbiana	NA	NA	Juvenile leaves	NA	NA	Salix bebbiana
1832	uwl_uwl0004625_1_Salix bebbiana	NA	NA	Juvenile leaves	NA	NA	Salix bebbiana
1833	uwl_uwl0004626_1_Salix bebbiana	NA	5.0	NA	NA	NA	Salix bebbiana
1834	uwl_uwl0004627_1_Salix bebbiana	NA	3.0	NA	NA	NA	Salix bebbiana
1835	uwl_uwl0004628_1_Salix bebbiana	NA	5.0	NA	NA	NA	Salix bebbiana
1836	uwl_uwl0004629_1_Salix bebbiana	NA	5.0	NA	NA	NA	Salix bebbiana
1837	uwl_uwl0004630_1_Salix bebbiana	NA	5.0	NA	NA	NA	Salix bebbiana
1838	uwl_uwl0004631_1_Salix bebbiana	NA	5.0	NA	NA	NA	Salix bebbiana
1839	uwl_uwl0004632_1_Salix bebbiana	NA	4.0	NA	NA	NA	Salix bebbiana
1840	uwl_uwl0004633_1_Salix bebbiana	NA	2.0	NA	NA	NA	Salix bebbiana
1841	uwm_uwm0014107_1_Salix bebbiana	NA	3.0	NA	NA	NA	Salix bebbiana
1842	uwm_uwm0014108_1_Salix bebbiana	NA	4.0	NA	NA	NA	Salix bebbiana
1843	uwm_uwm0014109_1_Salix bebbiana	NA	3.0	NA	NA	NA	Salix bebbiana
1844	uwm_uwm0014110_1_Salix bebbiana	NA	5.0	NA	NA	NA	Salix bebbiana
1845	uwm_uwm0014111_1_Salix bebbiana	NA	NA	NA	No measurable leaves	NA	Salix bebbiana
1846	uwm_uwm0014112_1_Salix bebbiana	NA	4.0	NA	NA	NA	Salix bebbiana
1847	uwm_uwm0014113_1_Salix bebbiana	NA	4.0	NA	NA	NA	Salix bebbiana
1848	uwm_uwm0014114_1_Salix bebbiana	NA	5.0	NA	NA	NA	Salix bebbiana
1849	uwm_uwm0014115_1_Salix bebbiana	NA	NA	Juvenile leaves	NA	NA	Salix bebbiana
1850	uwm_uwm0014116_1_Salix bebbiana	NA	3.0	NA	NA	NA	Salix bebbiana
1851	uwm_uwm0014117_1_Salix bebbiana	NA	NA	Juvenile leaves	NA	NA	Salix bebbiana
1852	uwm_uwm0014118_1_Salix bebbiana	NA	5.0	NA	NA	NA	Salix bebbiana
1853	uwm_uwm0014119_1_Salix bebbiana	NA	1.0	NA	NA	NA	Salix bebbiana
1854	uwm_uwm0014120_1_Salix bebbiana	NA	4.0	NA	NA	NA	Salix bebbiana
1855	uwm_uwm0014121_1_Salix bebbiana	NA	4.0	NA	NA	NA	Salix bebbiana
1856	uwm_uwm0014122_1_Salix bebbiana	NA	3.0	NA	NA	NA	Salix bebbiana
1857	uwm_uwm0014123_1_Salix bebbiana	NA	3.0	NA	NA	NA	Salix bebbiana
1858	uwm_uwm0014124_1_Salix bebbiana	NA	NA	Juvenile leaves	NA	NA	Salix bebbiana
1859	uwm_uwm0014125_1_Salix bebbiana	NA	NA	Juvenile leaves	NA	NA	Salix bebbiana
1860	uwm_uwm0014247_1_Salix bebbiana	NA	4.0	NA	NA	NA	Salix bebbiana
1861	uwm_uwm0014259_1_Salix bebbiana	NA	4.0	NA	NA	NA	Salix bebbiana
1862	vt_uvmvt057062_1_Salix bebbiana	NA	5.0	NA	NA	NA	Salix bebbiana
1863	vt_uvmvt057103_1_Salix bebbiana	NA	4.0	NA	NA	NA	Salix bebbiana
1864	vt_uvmvt057112_1_Salix bebbiana	NA	NA	Juvenile leaves	NA	NA	Salix bebbiana
1865	vt_uvmvt057127_1_Salix bebbiana	NA	NA	NA	NA	NA	Salix bebbiana
1866	vt_uvmvt057128_1_Salix bebbiana	NA	NA	NA	NA	NA	Salix bebbiana
1867	vt_uvmvt057129_1_Salix bebbiana	NA	NA	NA	NA	NA	Salix bebbiana
1868	vt_uvmvt078616_1_Salix bebbiana	NA	NA	NA	NA	NA	Salix bebbiana
1869	vt_uvmvt078617_1_Salix bebbiana	NA	NA	NA	NA	NA	Salix bebbiana
1870	vt_uvmvt080291_1_Salix bebbiana	NA	NA	NA	NA	NA	Salix bebbiana
1871	wis_v0105181wis_1_Salix bebbiana	NA	5.0	NA	NA	NA	Salix bebbiana
1872	wis_v0105182wis_1_Salix bebbiana	NA	NA	Juvenile leaves	NA	NA	Salix bebbiana
1873	wis_v0105199wis_1_Salix bebbiana	NA	4.0	NA	NA	NA	Salix bebbiana
1874	wis_v0105215wis_1_Salix bebbiana	NA	NA	NA	No measurable leaves	NA	Salix bebbiana
1875	wis_v0105233wis_1_Salix bebbiana	NA	4.0	NA	NA	NA	Salix bebbiana
1876	wis_v0105234wis_1_Salix bebbiana	NA	NA	NA	NA	NA	Salix bebbiana
1877	wis_v0105421wis_1_Salix bebbiana	NA	2.0	NA	NA	NA	Salix bebbiana
1878	wis_v0105473wis_1_Salix bebbiana	NA	4.0	NA	NA	NA	Salix bebbiana
1879	wis_v0105474wis_1_Salix bebbiana	NA	3.0	NA	NA	NA	Salix bebbiana
1880	wis_v0105475wis_1_Salix bebbiana	NA	4.0	NA	NA	NA	Salix bebbiana
1881	wis_v0105476wis_1_Salix bebbiana	NA	3.0	NA	NA	NA	Salix bebbiana
1882	wis_v0105478wis_1_Salix bebbiana	NA	3.0	NA	NA	NA	Salix bebbiana
1883	wis_v0105479wis_1_Salix bebbiana	NA	4.0	NA	NA	NA	Salix bebbiana
1884	wis_v0105485wis_1_Salix bebbiana	NA	NA	Juvenile leaves	NA	NA	Salix bebbiana
1885	wis_v0105486wis_1_Salix bebbiana	NA	NA	Juvenile leaves	NA	NA	Salix bebbiana
1886	wis_v0105487wis_1_Salix bebbiana	NA	NA	Juvenile leaves	NA	NA	Salix bebbiana
1887	wis_v0105490wis_1_Salix bebbiana	NA	5.0	NA	NA	NA	Salix bebbiana
1888	wis_v0105491wis_1_Salix bebbiana	NA	4.0	NA	NA	NA	Salix bebbiana
1889	wis_v0105492wis_1_Salix bebbiana	NA	5.0	NA	NA	NA	Salix bebbiana
1890	wis_v0105494wis_1_Salix bebbiana	NA	4.0	NA	NA	NA	Salix bebbiana
1891	wis_v0105495wis_1_Salix bebbiana	NA	3.0	NA	NA	NA	Salix bebbiana
1892	wis_v0105496wis_1_Salix bebbiana	NA	2.0	NA	NA	NA	Salix bebbiana
1893	wis_v0105497wis_1_Salix bebbiana	NA	4.0	NA	NA	NA	Salix bebbiana
1894	wis_v0105498wis_1_Salix bebbiana	NA	3.0	NA	NA	NA	Salix bebbiana
1895	wis_v0105500wis_1_Salix bebbiana	NA	5.0	NA	NA	NA	Salix bebbiana
1896	wis_v0105501wis_1_Salix bebbiana	NA	NA	Juvenile leaves	NA	NA	Salix bebbiana
1897	wis_v0105502wis_1_Salix bebbiana	NA	5.0	NA	NA	NA	Salix bebbiana
1898	wis_v0105503wis_1_Salix bebbiana	NA	5.0	NA	NA	NA	Salix bebbiana
1899	wis_v0105507wis_1_Salix bebbiana	NA	4.0	NA	NA	NA	Salix bebbiana
1900	wis_v0105508wis_1_Salix bebbiana	NA	2.0	NA	NA	NA	Salix bebbiana
1901	wis_v0105509wis_1_Salix bebbiana	NA	3.0	NA	NA	NA	Salix bebbiana
1902	wis_v0178449wis_1_Salix bebbiana	NA	5.0	NA	NA	NA	Salix bebbiana
1903	wis_v0178451wis_1_Salix bebbiana	NA	NA	NA	No measurable leaves	NA	Salix bebbiana
1904	wis_v0232123wis_1_Salix bebbiana	NA	4.0	NA	NA	NA	Salix bebbiana
1905	wis_v0252966wis_1_Salix bebbiana	NA	4.0	NA	NA	NA	Salix bebbiana
1906	wis_v0253013wis_1_Salix bebbiana	NA	3.0	NA	NA	NA	Salix bebbiana
1907	wis_v0254876wis_1_Salix bebbiana	NA	4.0	NA	NA	NA	Salix bebbiana
1908	wis_v0254885wis_1_Salix bebbiana	NA	2.0	NA	NA	NA	Salix bebbiana
1909	wis_v0257295wis_1_Salix bebbiana	NA	3.0	NA	NA	NA	Salix bebbiana
1910	wis_v0260362wis_1_Salix bebbiana	NA	4.0	NA	NA	NA	Salix bebbiana
1911	wis_v0260939wis_1_Salix bebbiana	NA	1.0	NA	NA	NA	Salix bebbiana
1912	wis_v0293307wis_1_Salix bebbiana	NA	NA	Juvenile leaves	NA	NA	Salix bebbiana
1913	wis_v0315965wis_1_Salix bebbiana	NA	NA	Juvenile leaves	NA	NA	Salix bebbiana
1914	wis_v0315966wis_1_Salix bebbiana	NA	NA	Juvenile leaves	NA	NA	Salix bebbiana
1915	wis_v0315967wis_1_Salix bebbiana	NA	NA	Juvenile leaves	NA	NA	Salix bebbiana
1916	wis_v0315968wis_1_Salix bebbiana	NA	5.0	NA	NA	NA	Salix bebbiana
1917	wis_v0315969wis_1_Salix bebbiana	NA	NA	Juvenile leaves	NA	NA	Salix bebbiana
1918	wis_v0315970wis_1_Salix bebbiana	NA	NA	Juvenile leaves	NA	NA	Salix bebbiana
1919	wis_v0315975wis_1_Salix bebbiana	NA	NA	Juvenile leaves	NA	NA	Salix bebbiana
1920	wis_v0315987wis_1_Salix bebbiana	NA	4.0	NA	NA	NA	Salix bebbiana
1921	wis_v0315988wis_1_Salix bebbiana	NA	NA	Juvenile leaves	NA	NA	Salix bebbiana
1922	wis_v0315989wis_1_Salix bebbiana	NA	3.0	NA	NA	NA	Salix bebbiana
1923	wis_v0315990wis_1_Salix bebbiana	NA	5.0	NA	NA	NA	Salix bebbiana
1924	wis_v0315992wis_1_Salix bebbiana	NA	3.0	NA	NA	NA	Salix bebbiana
1925	wis_v0315994wis_1_Salix bebbiana	NA	NA	Juvenile leaves	NA	NA	Salix bebbiana
1926	wis_v0315997wis_1_Salix bebbiana	NA	1.0	NA	NA	NA	Salix bebbiana
1927	wis_v0315998wis_1_Salix bebbiana	NA	NA	Juvenile leaves	NA	NA	Salix bebbiana
1928	wis_v0316000wis_1_Salix bebbiana	NA	1.0	NA	NA	NA	Salix bebbiana
1929	wis_v0316001wis_1_Salix bebbiana	NA	5.0	NA	NA	NA	Salix bebbiana
1930	wis_v0316008wis_1_Salix bebbiana	NA	4.0	NA	NA	NA	Salix bebbiana
1931	wis_v0316018wis_1_Salix bebbiana	NA	4.0	NA	NA	NA	Salix bebbiana
1932	wis_v0316019wis_1_Salix bebbiana	NA	5.0	NA	NA	NA	Salix bebbiana
1933	wis_v0316020wis_1_Salix bebbiana	NA	5.0	NA	NA	NA	Salix bebbiana
1934	wis_v0316021wis_1_Salix bebbiana	NA	3.0	NA	NA	NA	Salix bebbiana
1935	wis_v0316023wis_1_Salix bebbiana	NA	2.0	NA	NA	NA	Salix bebbiana
1936	wis_v0316027wis_1_Salix bebbiana	NA	4.0	NA	NA	NA	Salix bebbiana
1937	wis_v0316028wis_1_Salix bebbiana	NA	3.0	NA	NA	NA	Salix bebbiana
1938	wis_v0316029wis_1_Salix bebbiana	NA	NA	Juvenile leaves	NA	NA	Salix bebbiana
1939	wis_v0316032wis_1_Salix bebbiana	NA	4.0	NA	NA	NA	Salix bebbiana
1940	wis_v0316036wis_1_Salix bebbiana	NA	4.0	NA	NA	NA	Salix bebbiana
1941	wis_v0316039wis_1_Salix bebbiana	NA	3.0	NA	NA	NA	Salix bebbiana
1942	wis_v0316052wis_1_Salix bebbiana	NA	5.0	NA	NA	NA	Salix bebbiana
1943	wis_v0316053wis_1_Salix bebbiana	NA	NA	Juvenile leaves	NA	NA	Salix bebbiana
1944	wis_v0316054wis_1_Salix bebbiana	NA	5.0	NA	NA	NA	Salix bebbiana
1945	wis_v0316055wis_1_Salix bebbiana	NA	NA	Juvenile leaves	NA	NA	Salix bebbiana
1946	wis_v0316056wis_1_Salix bebbiana	NA	NA	Juvenile leaves	NA	NA	Salix bebbiana
1947	wis_v0316057wis_1_Salix bebbiana	NA	NA	Juvenile leaves	NA	NA	Salix bebbiana
1948	wis_v0316059wis_1_Salix bebbiana	NA	3.0	NA	NA	NA	Salix bebbiana
1949	wis_v0316060wis_1_Salix bebbiana	NA	NA	NA	No measurable leaves	NA	Salix bebbiana
1950	wis_v0316064wis_1_Salix bebbiana	NA	2.0	NA	NA	NA	Salix bebbiana
1951	wis_v0316068wis_1_Salix bebbiana	NA	3.0	NA	NA	NA	Salix bebbiana
1952	wis_v0316070wis_1_Salix bebbiana	NA	3.0	NA	NA	NA	Salix bebbiana
1953	wis_v0316074wis_1_Salix bebbiana	NA	5.0	NA	NA	NA	Salix bebbiana
1954	wis_v0316075wis_1_Salix bebbiana	NA	2.0	NA	NA	NA	Salix bebbiana
1955	wis_v0316077wis_1_Salix bebbiana	NA	4.0	NA	NA	NA	Salix bebbiana
1956	wis_v0316078wis_1_Salix bebbiana	NA	3.0	NA	NA	NA	Salix bebbiana
1957	wis_v0316079wis_1_Salix bebbiana	NA	NA	Juvenile leaves	NA	NA	Salix bebbiana
1958	wis_v0316080wis_1_Salix bebbiana	NA	NA	Juvenile leaves	NA	NA	Salix bebbiana
1959	wis_v0316081wis_1_Salix bebbiana	NA	NA	Juvenile leaves	NA	NA	Salix bebbiana
1960	wis_v0316083wis_1_Salix bebbiana	NA	NA	NA	No measurable leaves	NA	Salix bebbiana
1961	wis_v0316084wis_1_Salix bebbiana	NA	5.0	NA	NA	NA	Salix bebbiana
1962	wis_v0316085wis_1_Salix bebbiana	NA	5.0	NA	NA	NA	Salix bebbiana
1963	wis_v0316089wis_1_Salix bebbiana	NA	NA	Juvenile leaves	NA	NA	Salix bebbiana
1964	wis_v0316090wis_1_Salix bebbiana	NA	NA	Juvenile leaves	NA	NA	Salix bebbiana
1965	wis_v0316095wis_1_Salix bebbiana	NA	5.0	NA	NA	NA	Salix bebbiana
1966	wis_v0316096wis_1_Salix bebbiana	NA	NA	Juvenile leaves	NA	NA	Salix bebbiana
1967	wis_v0316100wis_1_Salix bebbiana	NA	4.0	NA	NA	NA	Salix bebbiana
1968	wis_v0316103wis_1_Salix bebbiana	NA	5.0	NA	NA	NA	Salix bebbiana
1969	wis_v0316106wis_1_Salix bebbiana	NA	5.0	NA	NA	NA	Salix bebbiana
1970	wis_v0316107wis_1_Salix bebbiana	NA	5.0	NA	NA	NA	Salix bebbiana
1971	wis_v0316110wis_1_Salix bebbiana	NA	NA	NA	No measurable leaves	NA	Salix bebbiana
1972	wis_v0316115wis_1_Salix bebbiana	NA	3.0	NA	NA	NA	Salix bebbiana
1973	wis_v0316116wis_1_Salix bebbiana	NA	4.0	NA	NA	NA	Salix bebbiana
1974	wis_v0316121wis_1_Salix bebbiana	NA	5.0	NA	NA	NA	Salix bebbiana
1975	wis_v0316125wis_1_Salix bebbiana	NA	5.0	NA	NA	NA	Salix bebbiana
1976	wis_v0316127wis_1_Salix bebbiana	NA	4.0	NA	NA	NA	Salix bebbiana
1977	wis_v0316128wis_1_Salix bebbiana	NA	4.0	NA	NA	NA	Salix bebbiana
1978	wis_v0316129wis_1_Salix bebbiana	NA	5.0	NA	NA	NA	Salix bebbiana
1979	wis_v0320586wis_1_Salix bebbiana	NA	NA	NA	No measurable leaves	NA	Salix bebbiana
1980	wtu_405852_1_Salix bebbiana	NA	5.0	NA	NA	NA	Salix bebbiana
1981	ypm_cbs.018789_1_Salix bebbiana	NA	NA	NA	NA	No	Salix bebbiana
1982	ypm_cbs.018790_1_Salix bebbiana	NA	NA	NA	NA	No	Salix bebbiana
1983	ypm_cbs.018791_1_Salix bebbiana	NA	NA	NA	NA	No	Salix bebbiana
1984	ypm_cbs.018792_1_Salix bebbiana	NA	NA	NA	NA	No	Salix bebbiana
1985	ypm_cbs.018793_1_Salix bebbiana	NA	NA	NA	NA	No	Salix bebbiana
1986	ypm_cbs.018794_1_Salix bebbiana	NA	NA	NA	NA	No	Salix bebbiana
1987	ypm_cbs.018795_1_Salix bebbiana	NA	NA	NA	NA	No	Salix bebbiana
1988	ypm_cbs.018796_1_Salix bebbiana	NA	NA	NA	NA	No	Salix bebbiana
1989	ypm_cbs.018797_1_Salix bebbiana	NA	NA	NA	NA	No	Salix bebbiana
1990	ypm_cbs.018798_1_Salix bebbiana	NA	NA	NA	NA	No	Salix bebbiana
1991	ypm_cbs.018799_1_Salix bebbiana	NA	NA	NA	NA	No	Salix bebbiana
1992	ypm_cbs.018800_1_Salix bebbiana	NA	NA	NA	NA	No	Salix bebbiana
1993	ypm_cbs.018801_1_Salix bebbiana	NA	NA	NA	NA	No	Salix bebbiana
1994	ypm_cbs.018802_1_Salix bebbiana	NA	NA	NA	NA	No	Salix bebbiana
1995	ypm_cbs.018803_1_Salix bebbiana	NA	NA	NA	NA	No	Salix bebbiana
1996	ypm_cbs.018804_1_Salix bebbiana	NA	NA	NA	NA	No	Salix bebbiana
1997	ypm_cbs.018805_1_Salix bebbiana	NA	NA	NA	NA	No	Salix bebbiana
1998	ypm_cbs.018806_1_Salix bebbiana	NA	NA	NA	NA	No	Salix bebbiana
1999	ypm_cbs.018807_1_Salix bebbiana	NA	NA	NA	NA	No	Salix bebbiana
[truncated: 15,250 more rows]
